# Supplementary material for: Transcriptome analysis of two isolates of the tomato pathogen Cladosporium fulvum, uncovers genome-wide patterns of alternative splicing during a host infection cycle
Source: PLoS Pathog. 2024 Dec 18;20(12):e1012791. doi: 10.1371/journal.ppat.1012791 (PMC11694984; doi:10.1371/journal.ppat.1012791)
Supplement: S1 Table — (XLSX) [file ppat.1012791.s021.xlsx]

## Sheet: S1 Table
S1 Table. Number (No.) of raw paired-end reads obtained for Cladosporium fulvum isolates Race 5 and Race 4, during interaction with tomato (Solanum lycopersicum) cv. Moneymaker. Tomato infections with the two isolates were done three times, with each infection representing a biological replicate of the experiment (Rep.1-3), and sampling was performed at seven times points (i.e. at 2, 4, 6, 8, 10,…
	Cladosporium fulvum isolate Race 5						Cladosporium fulvum isolate Race 4
Timepoint	No. of reads	No. of reads after QC	No. of reads	No. of reads after QC	No. of reads	No. of reads after QC	No. of reads	No. of reads after QC	No. of reads	No. of reads after QC	No. of reads	No. of reads after QC
2 dpi	167290591	167075687	148730029	148539260	205005455	204457344	181032338	180978924	202808383	202752161	201285914	201256012
4 dpi	147558663	147379418	174951186	174690366	215187068	214513044	215418110	215400699	193002759	192848575	201537449	201501389
6 dpi	147243689	147029527	159364346	159181992	221729300	220850796	159171334	159159044	191627738	191599016	152056571	152004710
8 dpi	193925820	193719674	179575285	179343667	217104202	216546183	136429612	136407015	158868281	158853559	140600819	140561616
10 dpi	77419705	77309353	188895288	188727867	100962776	100711584	79524299	79515728	91477281	91465159	98699913	98674438
12 dpi	83357173	83286015	95208565	95091823	82972750	82809808	80253322	80243726	70757993	70745247	65168718	65152450
14 dpi	68809798	68735886	86202635	86084756	85900129	85794664	80155090	80134694	79434503	79421680	70335899	70324557
Total	885605439	884535560	1032927334	1031659731	1128861680	1125683423	931984105	931839830	987976938	987685397	929685283	929475172
