# Supplementary material for: Transcriptome analysis of two isolates of the tomato pathogen Cladosporium fulvum, uncovers genome-wide patterns of alternative splicing during a host infection cycle
Source: PLoS Pathog. 2024 Dec 18;20(12):e1012791. doi: 10.1371/journal.ppat.1012791 (PMC11694984; doi:10.1371/journal.ppat.1012791)
Supplement: S2 Table — (XLSX) [file ppat.1012791.s022.xlsx]

## Sheet: S2 Table
S2 Table. Number and percentage of paired-end reads obtained for Cladosporium fulvum isolates Race 5 and Race 4 that had a k-mer matching to the genomes of C. fulvum or tomato (Solanum lycopersicum) cv. Moneymaker. Numbers and percentages were obtained with the alignment-free method implemented in the script seal.sh from the BBMap package that assigned reads after quality control to either the ge…
		Isolate Race 5						Isolate Race 4
		Rep. 1		Rep. 2		Rep. 3		Rep. 1		Rep. 2		Rep. 3
	Timepoint	Cladosporium fulvum	Solanum lycopersicum	Cladosporium fulvum	Solanum lycopersicum	Cladosporium fulvum	Solanum lycopersicum	Cladosporium fulvum	Solanum lycopersicum	Cladosporium fulvum	Solanum lycopersicum	Cladosporium fulvum	Solanum lycopersicum
Number of reads	2 dpi	135209	166620937	151042	148127306	185875	203960041	445180	176037112	1228963	197488950	1302451	196392327
	4 dpi	239982	146854173	315511	173951802	443422	213673723	751639	212383974	1008747	188700164	1917104	196451011
	6 dpi	3435185	143262939	3175693	155700813	6149739	214252663	744916	156163948	3086678	184804713	1505434	148503183
	8 dpi	24632224	168623791	16826921	162182173	20567967	195653281	2126881	133094495	17822338	138444233	2288703	135893383
	10 dpi	23945777	53215842	63499110	124913341	18784530	81770860	11314985	67190583	24751043	65523280	2670360	95183368
	12 dpi	28425469	54746490	36393387	58453496	29807558	52812278	24675262	54682505	26833013	42877487	13407347	49313215
	14 dpi	29293315	39331790	31637751	54310819	39583082	46046688	30515337	48856637	30950447	47380939	27713932	41894008
	Total	110107161	772655962	151999415	877639750	115522173	1008169534	70574200	848409254	105681229	865219766	50805331	863630495
Percentage of reads	2 dpi	0.0809268	99.7278	0.101685	99.7227	0.0909114	99.7568	0.245984	97.2694	0.606141	97.4041	0.647161	97.5833
	4 dpi	0.162833	99.6436	0.180612	99.5772	0.206711	99.6087	0.348949	98.5995	0.523077	97.8489	0.95141	97.4936
	6 dpi	2.33639	97.4382	1.99501	97.8131	2.78457	97.0124	0.468032	98.1182	1.61101	96.4539	0.990386	97.6964
	8 dpi	12.7154	87.0453	9.3825	90.4309	9.49819	90.3518	1.55922	97.5716	11.2194	87.1521	1.62826	96.6789
	10 dpi	30.974	68.8349	33.6459	66.187	18.6518	81.1931	14.2299	84.4997	27.0606	71.6374	2.70623	96.462
	12 dpi	34.1299	65.7331	38.2718	61.4706	35.9952	63.7754	30.7504	68.1455	37.9291	60.6083	20.5784	75.689
	14 dpi	42.6172	57.2216	36.7519	63.0899	46.137	53.6708	38.0801	60.9681	38.9698	59.6574	39.4086	59.5724
	Total	12.448	87.3516	14.7335	85.0707	10.2624	89.5607	7.57364	91.0467	10.6999	87.6007	5.46602	92.9159
