# Supplementary material for: Transcriptome analysis of two isolates of the tomato pathogen Cladosporium fulvum, uncovers genome-wide patterns of alternative splicing during a host infection cycle
Source: PLoS Pathog. 2024 Dec 18;20(12):e1012791. doi: 10.1371/journal.ppat.1012791 (PMC11694984; doi:10.1371/journal.ppat.1012791)
Supplement: S3 Table — (XLSX) [file ppat.1012791.s023.xlsx]

## Sheet: S3 Table
S3 Table. The number (No.) of protein-coding genes in the genomes of Cladosporium fulvum isolates Race 5 and Race 4 with the specified number of introns.
No. of introns	No. of genes in isolate Race 5	No. of genes in isolate Race 4
0 (intronless)	5637	5617
1	5046	5015
2	2527	2505
3	994	983
4	414	408
5	187	185
6	93	92
7	42	41
8	27	23
9	7	7
10	8	8
11	3	3
12	4	4
14	1	1
15	2	2
20	1	1
Total number of genes	14993	14895
Total number of genes with introns	9356	9278
