# Supplementary material for: Transcriptome analysis of two isolates of the tomato pathogen Cladosporium fulvum, uncovers genome-wide patterns of alternative splicing during a host infection cycle
Source: PLoS Pathog. 2024 Dec 18;20(12):e1012791. doi: 10.1371/journal.ppat.1012791 (PMC11694984; doi:10.1371/journal.ppat.1012791)
Supplement: S4 Table — (XLSX) [file ppat.1012791.s024.xlsx]

## Sheet: S4 Table
S4 Table. Number (No.) of transcript isoforms assembled for Cladosporium fulvum isolates Race 5 and Race 4, at each of the seven timepoints during interaction with tomato. Numbers for each of the three independent tomato infections that were done (i.e. biological replicates; Rep.1-3), are shown.
	Cladosporium fulvum isolate Race 5						Cladosporium fulvum isolate Race 4
	Rep. 1		Rep. 2		Rep. 3		Rep. 1		Rep. 2		Rep. 3
Timepoint	No. of transcripts	% transcripts	No. of transcripts	% transcripts	No. of transcripts	% transcripts	No. of transcripts	% transcripts	No. of transcripts	% transcripts	No. of transcripts	% transcripts
2 dpi	6415	6.32076	6953	6.59508	7194	6.80046	8613	8.84964	10955	10.2638	12236	12.8381
4 dpi	7506	7.39573	8545	8.10513	9694	9.1637	10174	10.4535	11027	10.3313	13294	13.9482
6 dpi	13100	12.9075	13392	12.7026	15105	14.2787	11694	12.0153	12949	12.132	12499	13.114
8 dpi	17882	17.6193	17092	16.2122	16550	15.6446	12919	13.2739	16316	15.2866	11628	12.2002
10 dpi	18075	17.8095	20034	19.0027	17628	16.6637	16493	16.9461	17179	16.0952	11772	12.3513
12 dpi	18889	18.6115	19858	18.8358	19371	18.3113	18353	18.8572	18783	17.598	16170	16.9657
14 dpi	19624	19.3357	19553	18.5465	20245	19.1375	19080	19.6042	19525	18.2931	17711	18.5825
Total	101491	100	105427	100	105787	100	97326	100	106734	100	95310	100
Total Rep.1-Rep.3	312705						299370
Total Rep.1-Rep.3 for isolates Race 5 and Race 4	612075
