# Supplementary material for: Transcriptome analysis of two isolates of the tomato pathogen Cladosporium fulvum, uncovers genome-wide patterns of alternative splicing during a host infection cycle
Source: PLoS Pathog. 2024 Dec 18;20(12):e1012791. doi: 10.1371/journal.ppat.1012791 (PMC11694984; doi:10.1371/journal.ppat.1012791)
Supplement: S5 Table — (XLSX) [file ppat.1012791.s025.xlsx]

## Sheet: S5 Table
S5 Table. Number of unique transcript isoforms assembled from alternatively spliced (AS) genes in Cladosporium fulvum isolates Race 5 or Race 4. Genes that produce more than one transcript isoforms are conciderted as AS. Note that some genes may be AS in one isolate but not in the other. Also, some genes may not be expressed and thus not produce any isoform in one isolate. The differences in the …
Gene ID	Chromo- some	No. of assembled transcript isoforms in isolate Race 5	No. of assembled transcript isoforms in isolate Race 4	Differences between the No. of assembled transcript isofroms in isolates Race 5 and Race 4
CLAFUR5_00001	Chr1	2	2	0
CLAFUR5_00003	Chr1	3	3	0
CLAFUR5_00008	Chr1	5	5	0
CLAFUR5_00010	Chr1	2	2	0
CLAFUR5_00013	Chr1	2	2	0
CLAFUR5_00015	Chr1	7	9	2
CLAFUR5_00022	Chr1	2	2	0
CLAFUR5_00023	Chr1	2	0	2
CLAFUR5_00024	Chr1	3	3	0
CLAFUR5_00025	Chr1	10	10	0
CLAFUR5_00027	Chr1	2	2	0
CLAFUR5_00029	Chr1	2	2	0
CLAFUR5_00037	Chr1	2	1	1
CLAFUR5_00038	Chr1	2	3	1
CLAFUR5_00042	Chr1	2	2	0
CLAFUR5_00043	Chr1	2	1	1
CLAFUR5_00049	Chr1	2	0	2
CLAFUR5_00051	Chr1	2	2	0
CLAFUR5_00052	Chr1	3	3	0
CLAFUR5_00053	Chr1	2	2	0
CLAFUR5_00056	Chr1	2	2	0
CLAFUR5_00057	Chr1	3	3	0
CLAFUR5_00058	Chr1	3	3	0
CLAFUR5_00060	Chr1	2	3	1
CLAFUR5_00062	Chr1	5	5	0
CLAFUR5_00064	Chr1	3	4	1
CLAFUR5_00065	Chr1	2	2	0
CLAFUR5_00067	Chr1	3	3	0
CLAFUR5_00068	Chr1	3	3	0
CLAFUR5_00071	Chr1	3	3	0
CLAFUR5_00072	Chr1	2	2	0
CLAFUR5_00074	Chr1	3	3	0
CLAFUR5_00075	Chr1	2	2	0
CLAFUR5_00076	Chr1	3	3	0
CLAFUR5_00084	Chr1	3	3	0
CLAFUR5_00085	Chr1	6	8	2
CLAFUR5_00087	Chr1	2	2	0
CLAFUR5_00088	Chr1	2	2	0
CLAFUR5_00090	Chr1	0	2	2
CLAFUR5_00091	Chr1	2	2	0
CLAFUR5_00093	Chr1	8	8	0
CLAFUR5_00095	Chr1	2	2	0
CLAFUR5_00100	Chr1	4	5	1
CLAFUR5_00107	Chr1	4	4	0
CLAFUR5_00108	Chr1	2	2	0
CLAFUR5_00109	Chr1	2	2	0
CLAFUR5_00113	Chr1	2	0	2
CLAFUR5_00114	Chr1	2	0	2
CLAFUR5_00117	Chr1	3	2	1
CLAFUR5_00121	Chr1	2	0	2
CLAFUR5_00123	Chr1	0	2	2
CLAFUR5_00124	Chr1	2	3	1
CLAFUR5_00125	Chr1	5	7	2
CLAFUR5_00126	Chr1	2	2	0
CLAFUR5_00127	Chr1	3	4	1
CLAFUR5_00129	Chr1	2	0	2
CLAFUR5_00137	Chr1	4	3	1
CLAFUR5_00138	Chr1	3	3	0
CLAFUR5_00140	Chr1	3	1	2
CLAFUR5_00141	Chr1	2	2	0
CLAFUR5_00146	Chr1	3	3	0
CLAFUR5_00148	Chr1	4	4	0
CLAFUR5_00152	Chr1	4	2	2
CLAFUR5_00153	Chr1	3	2	1
CLAFUR5_00154	Chr1	2	2	0
CLAFUR5_00155	Chr1	2	0	2
CLAFUR5_00157	Chr1	6	3	3
CLAFUR5_00158	Chr1	4	3	1
CLAFUR5_00159	Chr1	4	4	0
CLAFUR5_00160	Chr1	6	6	0
CLAFUR5_00162	Chr1	2	2	0
CLAFUR5_00163	Chr1	2	2	0
CLAFUR5_00164	Chr1	4	4	0
CLAFUR5_00165	Chr1	4	3	1
CLAFUR5_00166	Chr1	2	0	2
CLAFUR5_00167	Chr1	5	4	1
CLAFUR5_00168	Chr1	2	1	1
CLAFUR5_00172	Chr1	3	3	0
CLAFUR5_00174	Chr1	3	3	0
CLAFUR5_00177	Chr1	2	2	0
CLAFUR5_00182	Chr1	2	2	0
CLAFUR5_00185	Chr1	5	5	0
CLAFUR5_00188	Chr1	2	2	0
CLAFUR5_00190	Chr1	3	3	0
CLAFUR5_00193	Chr1	3	3	0
CLAFUR5_00194	Chr1	2	0	2
CLAFUR5_00198	Chr1	3	3	0
CLAFUR5_00206	Chr1	6	6	0
CLAFUR5_00210	Chr1	3	3	0
CLAFUR5_00213	Chr1	2	2	0
CLAFUR5_00214	Chr1	2	2	0
CLAFUR5_00222	Chr1	2	2	0
CLAFUR5_00223	Chr1	2	2	0
CLAFUR5_00225	Chr1	3	3	0
CLAFUR5_00229	Chr1	3	2	1
CLAFUR5_00232	Chr1	4	3	1
CLAFUR5_00233	Chr1	2	2	0
CLAFUR5_00235	Chr1	3	2	1
CLAFUR5_00240	Chr1	2	2	0
CLAFUR5_00244	Chr1	2	2	0
CLAFUR5_00246	Chr1	4	4	0
CLAFUR5_00249	Chr1	3	3	0
CLAFUR5_00255	Chr1	3	3	0
CLAFUR5_00258	Chr1	3	2	1
CLAFUR5_00260	Chr1	2	2	0
CLAFUR5_00261	Chr1	2	2	0
CLAFUR5_00264	Chr1	2	1	1
CLAFUR5_00266	Chr1	2	2	0
CLAFUR5_00269	Chr1	2	2	0
CLAFUR5_00273	Chr1	6	7	1
CLAFUR5_00274	Chr1	2	2	0
CLAFUR5_00275	Chr1	3	3	0
CLAFUR5_00276	Chr1	2	2	0
CLAFUR5_00280	Chr1	2	3	1
CLAFUR5_00282	Chr1	4	4	0
CLAFUR5_00283	Chr1	5	5	0
CLAFUR5_00284	Chr1	3	3	0
CLAFUR5_00286	Chr1	2	2	0
CLAFUR5_00287	Chr1	2	3	1
CLAFUR5_00288	Chr1	2	2	0
CLAFUR5_00289	Chr1	3	2	1
CLAFUR5_00290	Chr1	3	1	2
CLAFUR5_00292	Chr1	3	2	1
CLAFUR5_00293	Chr1	3	3	0
CLAFUR5_00299	Chr1	2	2	0
CLAFUR5_00303	Chr1	4	4	0
CLAFUR5_00307	Chr1	2	2	0
CLAFUR5_00310	Chr1	2	2	0
CLAFUR5_00312	Chr1	2	0	2
CLAFUR5_00315	Chr1	3	3	0
CLAFUR5_00316	Chr1	3	3	0
CLAFUR5_00319	Chr1	2	2	0
CLAFUR5_00321	Chr1	11	11	0
CLAFUR5_00325	Chr1	2	2	0
CLAFUR5_00327	Chr1	2	2	0
CLAFUR5_00328	Chr1	2	2	0
CLAFUR5_00331	Chr1	4	4	0
CLAFUR5_00333	Chr1	3	3	0
CLAFUR5_00334	Chr1	2	2	0
CLAFUR5_00335	Chr1	4	4	0
CLAFUR5_00337	Chr1	6	6	0
CLAFUR5_00341	Chr1	3	2	1
CLAFUR5_00342	Chr1	4	4	0
CLAFUR5_00344	Chr1	2	2	0
CLAFUR5_00345	Chr1	2	2	0
CLAFUR5_00346	Chr1	6	5	1
CLAFUR5_00349	Chr1	3	3	0
CLAFUR5_00352	Chr1	4	3	1
CLAFUR5_00353	Chr1	3	3	0
CLAFUR5_00354	Chr1	2	2	0
CLAFUR5_00357	Chr1	2	2	0
CLAFUR5_00358	Chr1	3	3	0
CLAFUR5_00359	Chr1	3	3	0
CLAFUR5_00360	Chr1	2	2	0
CLAFUR5_00361	Chr1	3	3	0
CLAFUR5_00362	Chr1	4	3	1
CLAFUR5_00365	Chr1	3	3	0
CLAFUR5_00369	Chr1	3	3	0
CLAFUR5_00370	Chr1	4	3	1
CLAFUR5_00372	Chr1	2	2	0
CLAFUR5_00373	Chr1	2	2	0
CLAFUR5_00374	Chr1	0	2	2
CLAFUR5_00375	Chr1	3	3	0
CLAFUR5_00378	Chr1	5	6	1
CLAFUR5_00379	Chr1	2	2	0
CLAFUR5_00380	Chr1	2	2	0
CLAFUR5_00381	Chr1	2	2	0
CLAFUR5_00383	Chr1	4	4	0
CLAFUR5_00384	Chr1	2	3	1
CLAFUR5_00386	Chr1	2	0	2
CLAFUR5_00393	Chr1	2	2	0
CLAFUR5_00396	Chr1	0	2	2
CLAFUR5_00399	Chr1	2	2	0
CLAFUR5_00400	Chr1	3	4	1
CLAFUR5_00401	Chr1	0	2	2
CLAFUR5_00403	Chr1	3	4	1
CLAFUR5_00404	Chr1	2	0	2
CLAFUR5_00405	Chr1	2	2	0
CLAFUR5_00406	Chr1	5	4	1
CLAFUR5_00407	Chr1	6	6	0
CLAFUR5_00408	Chr1	3	3	0
CLAFUR5_00410	Chr1	2	2	0
CLAFUR5_00414	Chr1	2	2	0
CLAFUR5_00415	Chr1	0	2	2
CLAFUR5_00416	Chr1	3	3	0
CLAFUR5_00419	Chr1	3	3	0
CLAFUR5_00420	Chr1	2	3	1
CLAFUR5_00421	Chr1	2	0	2
CLAFUR5_00422	Chr1	3	3	0
CLAFUR5_00423	Chr1	2	2	0
CLAFUR5_00427	Chr1	2	2	0
CLAFUR5_00428	Chr1	2	2	0
CLAFUR5_00430	Chr1	2	3	1
CLAFUR5_00432	Chr1	3	3	0
CLAFUR5_00433	Chr1	3	3	0
CLAFUR5_00434	Chr1	2	0	2
CLAFUR5_00436	Chr1	2	2	0
CLAFUR5_00437	Chr1	4	4	0
CLAFUR5_00438	Chr1	3	3	0
CLAFUR5_00441	Chr1	3	3	0
CLAFUR5_00442	Chr1	0	2	2
CLAFUR5_00444	Chr1	7	4	3
CLAFUR5_00448	Chr1	2	2	0
CLAFUR5_00449	Chr1	4	3	1
CLAFUR5_00450	Chr1	4	3	1
CLAFUR5_00451	Chr1	2	2	0
CLAFUR5_00452	Chr1	0	2	2
CLAFUR5_00455	Chr1	3	3	0
CLAFUR5_00457	Chr1	2	2	0
CLAFUR5_00459	Chr1	3	3	0
CLAFUR5_00460	Chr1	2	2	0
CLAFUR5_00461	Chr1	3	3	0
CLAFUR5_00462	Chr1	7	8	1
CLAFUR5_00465	Chr1	2	2	0
CLAFUR5_00468	Chr1	6	6	0
CLAFUR5_00469	Chr1	3	2	1
CLAFUR5_00471	Chr1	3	4	1
CLAFUR5_00472	Chr1	2	0	2
CLAFUR5_00473	Chr1	2	2	0
CLAFUR5_00480	Chr1	4	4	0
CLAFUR5_00481	Chr1	0	2	2
CLAFUR5_00482	Chr1	3	3	0
CLAFUR5_00483	Chr1	2	0	2
CLAFUR5_00487	Chr1	4	2	2
CLAFUR5_00489	Chr1	2	2	0
CLAFUR5_00490	Chr1	4	4	0
CLAFUR5_00502	Chr1	2	2	0
CLAFUR5_00505	Chr1	4	4	0
CLAFUR5_00507	Chr1	1	2	1
CLAFUR5_00510	Chr1	4	4	0
CLAFUR5_00511	Chr1	2	2	0
CLAFUR5_00512	Chr1	3	4	1
CLAFUR5_00514	Chr1	2	2	0
CLAFUR5_00516	Chr1	2	0	2
CLAFUR5_00518	Chr1	5	4	1
CLAFUR5_00522	Chr1	7	3	4
CLAFUR5_00523	Chr1	2	2	0
CLAFUR5_00525	Chr1	4	5	1
CLAFUR5_00526	Chr1	3	3	0
CLAFUR5_00529	Chr1	2	2	0
CLAFUR5_00530	Chr1	3	3	0
CLAFUR5_00531	Chr1	4	4	0
CLAFUR5_00533	Chr1	2	1	1
CLAFUR5_00535	Chr1	6	7	1
CLAFUR5_00536	Chr1	2	2	0
CLAFUR5_00537	Chr1	4	4	0
CLAFUR5_00539	Chr1	3	2	1
CLAFUR5_00540	Chr1	6	7	1
CLAFUR5_00543	Chr1	5	5	0
CLAFUR5_00549	Chr1	2	2	0
CLAFUR5_00551	Chr1	2	1	1
CLAFUR5_00552	Chr1	3	3	0
CLAFUR5_00553	Chr1	2	2	0
CLAFUR5_00555	Chr1	2	2	0
CLAFUR5_00556	Chr1	2	2	0
CLAFUR5_00560	Chr1	5	5	0
CLAFUR5_00561	Chr1	2	0	2
CLAFUR5_00562	Chr1	5	2	3
CLAFUR5_00565	Chr1	2	2	0
CLAFUR5_00568	Chr1	2	2	0
CLAFUR5_00569	Chr1	5	3	2
CLAFUR5_00571	Chr1	0	3	3
CLAFUR5_00573	Chr1	5	6	1
CLAFUR5_00578	Chr1	3	3	0
CLAFUR5_00579	Chr1	4	4	0
CLAFUR5_00581	Chr1	4	3	1
CLAFUR5_00582	Chr1	2	2	0
CLAFUR5_00584	Chr1	2	2	0
CLAFUR5_00585	Chr1	2	3	1
CLAFUR5_00586	Chr1	4	5	1
CLAFUR5_00587	Chr1	4	2	2
CLAFUR5_00588	Chr1	5	4	1
CLAFUR5_00591	Chr1	3	4	1
CLAFUR5_00593	Chr1	2	2	0
CLAFUR5_00597	Chr1	3	3	0
CLAFUR5_00604	Chr1	2	2	0
CLAFUR5_00605	Chr1	2	2	0
CLAFUR5_00608	Chr1	3	3	0
CLAFUR5_00610	Chr1	4	3	1
CLAFUR5_00612	Chr1	3	3	0
CLAFUR5_00620	Chr1	2	2	0
CLAFUR5_00623	Chr1	3	3	0
CLAFUR5_00624	Chr1	6	4	2
CLAFUR5_00626	Chr1	3	3	0
CLAFUR5_00627	Chr1	2	3	1
CLAFUR5_00628	Chr1	2	2	0
CLAFUR5_00631	Chr1	6	6	0
CLAFUR5_00632	Chr1	5	5	0
CLAFUR5_00633	Chr1	5	5	0
CLAFUR5_00634	Chr1	9	9	0
CLAFUR5_00635	Chr1	4	6	2
CLAFUR5_00636	Chr1	4	4	0
CLAFUR5_00637	Chr1	7	9	2
CLAFUR5_00639	Chr1	5	0	5
CLAFUR5_00640	Chr1	4	3	1
CLAFUR5_00641	Chr1	2	3	1
CLAFUR5_00642	Chr1	2	2	0
CLAFUR5_00645	Chr1	3	3	0
CLAFUR5_00647	Chr1	2	2	0
CLAFUR5_00648	Chr1	3	3	0
CLAFUR5_00649	Chr1	2	3	1
CLAFUR5_00650	Chr1	2	2	0
CLAFUR5_00653	Chr1	2	2	0
CLAFUR5_00654	Chr1	3	3	0
CLAFUR5_00657	Chr1	3	3	0
CLAFUR5_00658	Chr1	2	2	0
CLAFUR5_00659	Chr1	2	0	2
CLAFUR5_00664	Chr1	3	5	2
CLAFUR5_00666	Chr1	2	3	1
CLAFUR5_00668	Chr1	2	3	1
CLAFUR5_00670	Chr1	6	5	1
CLAFUR5_00671	Chr1	3	3	0
CLAFUR5_00674	Chr1	7	6	1
CLAFUR5_00676	Chr1	3	4	1
CLAFUR5_00677	Chr1	4	4	0
CLAFUR5_00679	Chr1	2	2	0
CLAFUR5_00680	Chr1	4	6	2
CLAFUR5_00681	Chr1	2	2	0
CLAFUR5_00683	Chr1	15	13	2
CLAFUR5_00686	Chr1	0	2	2
CLAFUR5_00689	Chr1	2	2	0
CLAFUR5_00690	Chr1	7	7	0
CLAFUR5_00692	Chr1	3	3	0
CLAFUR5_00693	Chr1	5	6	1
CLAFUR5_00695	Chr1	4	4	0
CLAFUR5_00696	Chr1	6	6	0
CLAFUR5_00698	Chr1	4	3	1
CLAFUR5_00699	Chr1	4	5	1
CLAFUR5_00700	Chr1	2	2	0
CLAFUR5_00702	Chr1	2	2	0
CLAFUR5_00703	Chr1	8	6	2
CLAFUR5_00705	Chr1	2	2	0
CLAFUR5_00708	Chr1	3	3	0
CLAFUR5_00710	Chr1	13	11	2
CLAFUR5_00711	Chr1	2	0	2
CLAFUR5_00712	Chr1	3	3	0
CLAFUR5_00716	Chr1	4	4	0
CLAFUR5_00717	Chr1	2	2	0
CLAFUR5_00718	Chr1	4	4	0
CLAFUR5_00720	Chr1	2	2	0
CLAFUR5_00721	Chr1	2	2	0
CLAFUR5_00725	Chr1	4	5	1
CLAFUR5_00726	Chr1	2	3	1
CLAFUR5_00728	Chr1	2	2	0
CLAFUR5_00729	Chr1	3	3	0
CLAFUR5_00730	Chr1	2	2	0
CLAFUR5_00731	Chr1	2	2	0
CLAFUR5_00734	Chr1	3	3	0
CLAFUR5_00740	Chr1	2	2	0
CLAFUR5_00742	Chr1	2	1	1
CLAFUR5_00743	Chr1	4	4	0
CLAFUR5_00745	Chr1	3	3	0
CLAFUR5_00747	Chr1	4	5	1
CLAFUR5_00749	Chr1	2	2	0
CLAFUR5_00750	Chr1	3	4	1
CLAFUR5_00754	Chr1	2	2	0
CLAFUR5_00755	Chr1	0	2	2
CLAFUR5_00757	Chr1	3	3	0
CLAFUR5_00759	Chr1	2	2	0
CLAFUR5_00761	Chr1	3	3	0
CLAFUR5_00763	Chr1	0	2	2
CLAFUR5_00766	Chr1	3	3	0
CLAFUR5_00770	Chr1	3	3	0
CLAFUR5_00772	Chr1	0	2	2
CLAFUR5_00776	Chr1	5	5	0
CLAFUR5_00778	Chr1	6	6	0
CLAFUR5_00780	Chr1	0	2	2
CLAFUR5_00781	Chr1	2	3	1
CLAFUR5_00782	Chr1	2	0	2
CLAFUR5_00783	Chr1	3	3	0
CLAFUR5_00785	Chr1	2	2	0
CLAFUR5_00791	Chr1	7	6	1
CLAFUR5_00792	Chr1	5	3	2
CLAFUR5_00793	Chr1	5	5	0
CLAFUR5_00794	Chr1	0	2	2
CLAFUR5_00795	Chr1	4	4	0
CLAFUR5_00796	Chr1	3	3	0
CLAFUR5_00798	Chr1	0	2	2
CLAFUR5_00799	Chr1	5	5	0
CLAFUR5_00800	Chr1	0	2	2
CLAFUR5_00805	Chr1	5	5	0
CLAFUR5_00809	Chr1	2	2	0
CLAFUR5_00810	Chr1	4	4	0
CLAFUR5_00811	Chr1	4	5	1
CLAFUR5_00812	Chr1	3	3	0
CLAFUR5_00814	Chr1	2	2	0
CLAFUR5_00815	Chr1	1	3	2
CLAFUR5_00817	Chr1	2	2	0
CLAFUR5_00822	Chr1	4	4	0
CLAFUR5_00823	Chr1	2	2	0
CLAFUR5_00825	Chr1	0	2	2
CLAFUR5_00826	Chr1	4	4	0
CLAFUR5_00827	Chr1	2	2	0
CLAFUR5_00828	Chr1	2	2	0
CLAFUR5_00829	Chr1	6	5	1
CLAFUR5_00833	Chr1	2	2	0
CLAFUR5_00836	Chr1	4	3	1
CLAFUR5_00842	Chr1	7	5	2
CLAFUR5_00843	Chr1	0	2	2
CLAFUR5_00844	Chr1	2	2	0
CLAFUR5_00845	Chr1	3	2	1
CLAFUR5_00851	Chr1	2	3	1
CLAFUR5_00852	Chr1	2	2	0
CLAFUR5_00853	Chr1	2	2	0
CLAFUR5_00856	Chr1	5	5	0
CLAFUR5_00860	Chr1	3	3	0
CLAFUR5_00864	Chr1	2	2	0
CLAFUR5_00865	Chr1	2	2	0
CLAFUR5_00868	Chr1	2	2	0
CLAFUR5_00869	Chr1	2	2	0
CLAFUR5_00870	Chr1	3	4	1
CLAFUR5_00872	Chr1	2	2	0
CLAFUR5_00874	Chr1	3	3	0
CLAFUR5_00875	Chr1	5	4	1
CLAFUR5_00876	Chr1	7	7	0
CLAFUR5_00877	Chr1	0	2	2
CLAFUR5_00878	Chr1	2	2	0
CLAFUR5_00879	Chr1	3	3	0
CLAFUR5_00880	Chr1	4	3	1
CLAFUR5_00883	Chr1	3	3	0
CLAFUR5_00885	Chr1	2	2	0
CLAFUR5_00886	Chr1	3	3	0
CLAFUR5_00889	Chr1	2	2	0
CLAFUR5_00890	Chr1	4	4	0
CLAFUR5_00892	Chr1	4	4	0
CLAFUR5_00893	Chr1	2	2	0
CLAFUR5_00896	Chr1	2	2	0
CLAFUR5_00902	Chr1	3	3	0
CLAFUR5_00904	Chr1	2	2	0
CLAFUR5_00906	Chr1	2	2	0
CLAFUR5_00907	Chr1	3	3	0
CLAFUR5_00910	Chr1	3	4	1
CLAFUR5_00911	Chr1	3	2	1
CLAFUR5_00912	Chr1	4	3	1
CLAFUR5_00917	Chr1	1	2	1
CLAFUR5_00918	Chr1	4	3	1
CLAFUR5_00920	Chr1	2	2	0
CLAFUR5_00921	Chr1	3	3	0
CLAFUR5_00926	Chr1	6	5	1
CLAFUR5_00928	Chr1	5	4	1
CLAFUR5_00930	Chr1	4	4	0
CLAFUR5_00932	Chr1	0	2	2
CLAFUR5_00933	Chr1	7	9	2
CLAFUR5_00934	Chr1	3	3	0
CLAFUR5_00935	Chr1	7	3	4
CLAFUR5_00938	Chr1	7	6	1
CLAFUR5_00939	Chr1	2	2	0
CLAFUR5_00941	Chr1	2	2	0
CLAFUR5_00944	Chr1	4	3	1
CLAFUR5_00945	Chr1	5	4	1
CLAFUR5_00946	Chr1	2	3	1
CLAFUR5_00947	Chr1	0	2	2
CLAFUR5_00951	Chr1	2	3	1
CLAFUR5_00955	Chr1	0	2	2
CLAFUR5_00956	Chr1	2	2	0
CLAFUR5_00960	Chr1	5	4	1
CLAFUR5_00962	Chr1	3	3	0
CLAFUR5_00963	Chr1	4	4	0
CLAFUR5_00965	Chr1	4	4	0
CLAFUR5_00966	Chr1	2	2	0
CLAFUR5_00967	Chr1	4	4	0
CLAFUR5_00972	Chr1	3	3	0
CLAFUR5_00973	Chr1	2	3	1
CLAFUR5_00974	Chr1	2	3	1
CLAFUR5_00980	Chr1	4	4	0
CLAFUR5_00981	Chr1	3	4	1
CLAFUR5_00987	Chr1	3	3	0
CLAFUR5_00988	Chr1	2	2	0
CLAFUR5_00989	Chr1	3	3	0
CLAFUR5_00991	Chr1	2	2	0
CLAFUR5_00992	Chr1	2	2	0
CLAFUR5_00993	Chr1	2	2	0
CLAFUR5_00994	Chr1	4	2	2
CLAFUR5_00995	Chr1	3	4	1
CLAFUR5_00996	Chr1	2	0	2
CLAFUR5_00997	Chr1	3	2	1
CLAFUR5_00998	Chr1	2	0	2
CLAFUR5_01002	Chr1	0	2	2
CLAFUR5_01007	Chr1	4	6	2
CLAFUR5_01008	Chr1	2	2	0
CLAFUR5_01009	Chr1	2	2	0
CLAFUR5_01010	Chr1	3	3	0
CLAFUR5_01012	Chr1	2	2	0
CLAFUR5_01015	Chr1	4	4	0
CLAFUR5_01016	Chr1	8	8	0
CLAFUR5_01017	Chr1	3	4	1
CLAFUR5_01018	Chr1	2	2	0
CLAFUR5_01020	Chr1	2	2	0
CLAFUR5_01021	Chr1	3	3	0
CLAFUR5_01023	Chr1	3	2	1
CLAFUR5_01026	Chr1	2	2	0
CLAFUR5_01027	Chr1	3	4	1
CLAFUR5_01028	Chr1	3	2	1
CLAFUR5_01032	Chr1	3	3	0
CLAFUR5_01034	Chr1	2	2	0
CLAFUR5_01036	Chr1	3	3	0
CLAFUR5_01038	Chr1	2	0	2
CLAFUR5_01040	Chr1	2	2	0
CLAFUR5_01042	Chr1	6	6	0
CLAFUR5_01043	Chr1	2	2	0
CLAFUR5_01047	Chr1	12	14	2
CLAFUR5_01048	Chr1	13	13	0
CLAFUR5_01049	Chr1	2	2	0
CLAFUR5_01050	Chr1	5	5	0
CLAFUR5_01052	Chr1	2	2	0
CLAFUR5_01053	Chr1	2	2	0
CLAFUR5_01054	Chr1	2	0	2
CLAFUR5_01057	Chr1	2	0	2
CLAFUR5_01058	Chr1	2	2	0
CLAFUR5_01059	Chr1	3	3	0
CLAFUR5_01062	Chr1	2	2	0
CLAFUR5_01063	Chr1	2	2	0
CLAFUR5_01064	Chr1	3	3	0
CLAFUR5_01066	Chr1	3	3	0
CLAFUR5_01067	Chr1	4	4	0
CLAFUR5_01068	Chr1	15	12	3
CLAFUR5_01069	Chr1	4	4	0
CLAFUR5_01071	Chr1	2	2	0
CLAFUR5_01073	Chr1	5	7	2
CLAFUR5_01075	Chr1	6	6	0
CLAFUR5_01077	Chr1	0	2	2
CLAFUR5_01078	Chr1	3	4	1
CLAFUR5_01081	Chr1	9	9	0
CLAFUR5_01082	Chr1	2	2	0
CLAFUR5_01084	Chr1	5	5	0
CLAFUR5_01089	Chr1	2	2	0
CLAFUR5_01090	Chr1	2	2	0
CLAFUR5_01091	Chr1	2	3	1
CLAFUR5_01092	Chr1	2	3	1
CLAFUR5_01093	Chr1	9	7	2
CLAFUR5_01096	Chr1	2	2	0
CLAFUR5_01098	Chr1	4	4	0
CLAFUR5_01099	Chr1	2	2	0
CLAFUR5_01104	Chr1	2	2	0
CLAFUR5_01106	Chr1	2	0	2
CLAFUR5_01107	Chr1	3	2	1
CLAFUR5_01110	Chr1	2	2	0
CLAFUR5_01111	Chr1	3	3	0
CLAFUR5_01112	Chr1	3	3	0
CLAFUR5_01113	Chr1	2	0	2
CLAFUR5_01115	Chr1	0	2	2
CLAFUR5_01116	Chr1	3	3	0
CLAFUR5_01117	Chr1	3	3	0
CLAFUR5_01118	Chr1	2	2	0
CLAFUR5_01119	Chr1	0	2	2
CLAFUR5_01121	Chr1	3	3	0
CLAFUR5_01122	Chr1	2	2	0
CLAFUR5_01123	Chr1	2	2	0
CLAFUR5_01125	Chr1	3	3	0
CLAFUR5_01126	Chr1	3	3	0
CLAFUR5_01127	Chr1	2	0	2
CLAFUR5_01129	Chr1	2	3	1
CLAFUR5_01130	Chr1	9	7	2
CLAFUR5_01132	Chr1	2	2	0
CLAFUR5_01134	Chr1	2	2	0
CLAFUR5_01135	Chr1	3	3	0
CLAFUR5_01136	Chr1	5	5	0
CLAFUR5_01137	Chr1	3	3	0
CLAFUR5_01139	Chr1	0	2	2
CLAFUR5_01142	Chr1	3	2	1
CLAFUR5_01143	Chr1	5	4	1
CLAFUR5_01144	Chr1	2	2	0
CLAFUR5_01145	Chr1	3	3	0
CLAFUR5_01146	Chr1	2	2	0
CLAFUR5_01151	Chr1	1	2	1
CLAFUR5_01153	Chr1	2	1	1
CLAFUR5_01154	Chr1	3	2	1
CLAFUR5_01162	Chr1	0	2	2
CLAFUR5_01163	Chr1	2	5	3
CLAFUR5_01164	Chr1	0	2	2
CLAFUR5_01165	Chr1	2	2	0
CLAFUR5_01169	Chr1	2	2	0
CLAFUR5_01172	Chr1	8	9	1
CLAFUR5_01173	Chr1	5	5	0
CLAFUR5_01174	Chr1	3	4	1
CLAFUR5_01175	Chr1	2	2	0
CLAFUR5_01177	Chr1	2	2	0
CLAFUR5_01180	Chr1	2	2	0
CLAFUR5_01182	Chr1	2	2	0
CLAFUR5_01184	Chr1	7	8	1
CLAFUR5_01185	Chr1	3	2	1
CLAFUR5_01187	Chr1	0	2	2
CLAFUR5_01188	Chr1	4	4	0
CLAFUR5_01189	Chr1	2	2	0
CLAFUR5_01191	Chr1	2	2	0
CLAFUR5_01193	Chr1	2	2	0
CLAFUR5_01194	Chr1	0	2	2
CLAFUR5_01196	Chr1	2	2	0
CLAFUR5_01197	Chr1	2	2	0
CLAFUR5_01199	Chr1	2	2	0
CLAFUR5_01200	Chr1	2	2	0
CLAFUR5_01202	Chr1	2	2	0
CLAFUR5_01203	Chr1	3	2	1
CLAFUR5_01204	Chr1	2	2	0
CLAFUR5_01207	Chr1	5	5	0
CLAFUR5_01209	Chr1	3	3	0
CLAFUR5_01210	Chr1	0	2	2
CLAFUR5_01211	Chr1	3	3	0
CLAFUR5_01212	Chr1	4	3	1
CLAFUR5_01213	Chr1	2	2	0
CLAFUR5_01214	Chr1	2	2	0
CLAFUR5_01218	Chr1	3	3	0
CLAFUR5_01220	Chr1	2	2	0
CLAFUR5_01221	Chr1	6	5	1
CLAFUR5_01225	Chr1	3	3	0
CLAFUR5_01226	Chr1	2	2	0
CLAFUR5_01227	Chr1	4	5	1
CLAFUR5_01229	Chr1	4	3	1
CLAFUR5_01231	Chr1	2	3	1
CLAFUR5_01234	Chr1	3	3	0
CLAFUR5_01235	Chr1	2	2	0
CLAFUR5_01238	Chr1	3	2	1
CLAFUR5_01241	Chr1	2	2	0
CLAFUR5_01242	Chr1	2	2	0
CLAFUR5_01244	Chr1	8	10	2
CLAFUR5_01246	Chr1	3	3	0
CLAFUR5_01249	Chr1	2	3	1
CLAFUR5_01251	Chr1	6	5	1
CLAFUR5_01253	Chr1	5	5	0
CLAFUR5_01256	Chr1	4	4	0
CLAFUR5_01258	Chr1	3	3	0
CLAFUR5_01260	Chr1	7	7	0
CLAFUR5_01261	Chr1	6	6	0
CLAFUR5_01263	Chr1	3	3	0
CLAFUR5_01265	Chr1	2	0	2
CLAFUR5_01266	Chr1	2	2	0
CLAFUR5_01267	Chr1	2	2	0
CLAFUR5_01268	Chr1	3	2	1
CLAFUR5_01271	Chr1	3	3	0
CLAFUR5_01272	Chr1	2	2	0
CLAFUR5_01275	Chr1	3	3	0
CLAFUR5_01279	Chr1	2	2	0
CLAFUR5_01280	Chr1	3	4	1
CLAFUR5_01281	Chr1	2	2	0
CLAFUR5_01282	Chr1	2	2	0
CLAFUR5_01283	Chr1	6	4	2
CLAFUR5_01285	Chr1	3	3	0
CLAFUR5_01286	Chr1	6	5	1
CLAFUR5_01287	Chr1	2	1	1
CLAFUR5_01288	Chr1	5	5	0
CLAFUR5_01289	Chr1	2	2	0
CLAFUR5_01291	Chr1	2	3	1
CLAFUR5_01292	Chr1	3	3	0
CLAFUR5_01295	Chr1	2	0	2
CLAFUR5_01299	Chr1	3	2	1
CLAFUR5_01303	Chr1	2	3	1
CLAFUR5_01306	Chr1	2	2	0
CLAFUR5_01308	Chr1	2	2	0
CLAFUR5_01311	Chr1	2	2	0
CLAFUR5_01314	Chr1	4	4	0
CLAFUR5_01320	Chr1	2	2	0
CLAFUR5_01324	Chr1	2	2	0
CLAFUR5_01329	Chr1	2	2	0
CLAFUR5_01333	Chr1	3	3	0
CLAFUR5_01334	Chr1	2	2	0
CLAFUR5_01337	Chr1	2	2	0
CLAFUR5_01341	Chr1	3	4	1
CLAFUR5_01345	Chr1	6	6	0
CLAFUR5_01346	Chr1	2	2	0
CLAFUR5_01347	Chr1	4	4	0
CLAFUR5_01350	Chr1	2	2	0
CLAFUR5_01352	Chr1	3	3	0
CLAFUR5_01353	Chr1	2	2	0
CLAFUR5_01355	Chr1	3	3	0
CLAFUR5_01357	Chr1	3	4	1
CLAFUR5_01362	Chr1	3	3	0
CLAFUR5_01363	Chr1	2	3	1
CLAFUR5_01368	Chr1	3	3	0
CLAFUR5_01372	Chr1	4	4	0
CLAFUR5_01373	Chr1	4	4	0
CLAFUR5_01375	Chr1	2	2	0
CLAFUR5_01378	Chr1	3	3	0
CLAFUR5_01379	Chr1	0	2	2
CLAFUR5_01381	Chr1	0	2	2
CLAFUR5_01382	Chr1	2	2	0
CLAFUR5_01384	Chr1	2	2	0
CLAFUR5_01386	Chr1	11	10	1
CLAFUR5_01388	Chr1	0	2	2
CLAFUR5_01389	Chr1	2	2	0
CLAFUR5_01390	Chr1	2	2	0
CLAFUR5_01391	Chr1	3	3	0
CLAFUR5_01392	Chr1	4	4	0
CLAFUR5_01394	Chr1	7	6	1
CLAFUR5_01397	Chr1	3	2	1
CLAFUR5_01399	Chr1	2	2	0
CLAFUR5_01404	Chr1	2	2	0
CLAFUR5_01405	Chr1	5	6	1
CLAFUR5_01406	Chr1	2	0	2
CLAFUR5_01409	Chr1	0	2	2
CLAFUR5_01411	Chr1	4	3	1
CLAFUR5_01413	Chr1	1	3	2
CLAFUR5_01417	Chr1	4	4	0
CLAFUR5_01419	Chr1	0	2	2
CLAFUR5_01422	Chr1	2	2	0
CLAFUR5_01426	Chr1	2	3	1
CLAFUR5_01428	Chr1	2	2	0
CLAFUR5_01433	Chr1	1	3	2
CLAFUR5_01434	Chr1	4	5	1
CLAFUR5_01436	Chr1	2	3	1
CLAFUR5_01439	Chr1	0	2	2
CLAFUR5_01440	Chr1	10	10	0
CLAFUR5_01441	Chr1	3	2	1
CLAFUR5_01442	Chr1	4	5	1
CLAFUR5_01444	Chr1	10	8	2
CLAFUR5_01445	Chr1	2	2	0
CLAFUR5_01446	Chr1	2	2	0
CLAFUR5_01447	Chr1	4	4	0
CLAFUR5_01449	Chr1	2	0	2
CLAFUR5_01450	Chr1	2	2	0
CLAFUR5_01451	Chr1	3	3	0
CLAFUR5_01452	Chr1	4	4	0
CLAFUR5_01454	Chr1	2	2	0
CLAFUR5_01456	Chr1	2	2	0
CLAFUR5_01457	Chr1	2	2	0
CLAFUR5_01458	Chr1	2	2	0
CLAFUR5_01463	Chr1	3	3	0
CLAFUR5_01467	Chr1	4	4	0
CLAFUR5_01469	Chr1	3	3	0
CLAFUR5_01470	Chr1	2	2	0
CLAFUR5_01471	Chr1	2	2	0
CLAFUR5_01472	Chr1	3	3	0
CLAFUR5_01473	Chr1	2	2	0
CLAFUR5_01474	Chr1	2	2	0
CLAFUR5_01478	Chr1	4	4	0
CLAFUR5_01480	Chr1	4	5	1
CLAFUR5_01481	Chr1	3	3	0
CLAFUR5_01484	Chr1	2	2	0
CLAFUR5_01485	Chr1	2	2	0
CLAFUR5_01487	Chr1	3	3	0
CLAFUR5_01488	Chr1	9	8	1
CLAFUR5_01490	Chr1	2	2	0
CLAFUR5_01491	Chr1	4	3	1
CLAFUR5_01493	Chr1	2	2	0
CLAFUR5_01494	Chr1	5	6	1
CLAFUR5_01495	Chr1	5	4	1
CLAFUR5_01501	Chr1	2	3	1
CLAFUR5_01502	Chr1	4	4	0
CLAFUR5_01503	Chr1	5	3	2
CLAFUR5_01505	Chr1	3	4	1
CLAFUR5_01506	Chr1	4	4	0
CLAFUR5_01507	Chr1	3	4	1
CLAFUR5_01508	Chr1	3	3	0
CLAFUR5_01509	Chr1	2	2	0
CLAFUR5_01512	Chr1	6	6	0
CLAFUR5_01513	Chr1	2	2	0
CLAFUR5_01514	Chr1	3	4	1
CLAFUR5_01515	Chr1	4	3	1
CLAFUR5_01518	Chr1	2	2	0
CLAFUR5_01520	Chr1	2	2	0
CLAFUR5_01521	Chr1	2	2	0
CLAFUR5_01522	Chr1	8	6	2
CLAFUR5_01527	Chr1	3	3	0
CLAFUR5_01528	Chr1	2	2	0
CLAFUR5_01529	Chr1	2	2	0
CLAFUR5_01530	Chr1	2	2	0
CLAFUR5_01532	Chr1	3	3	0
CLAFUR5_01533	Chr1	0	2	2
CLAFUR5_01534	Chr1	1	2	1
CLAFUR5_01536	Chr1	5	4	1
CLAFUR5_01537	Chr1	2	2	0
CLAFUR5_01538	Chr1	2	2	0
CLAFUR5_01540	Chr1	3	3	0
CLAFUR5_01541	Chr1	2	2	0
CLAFUR5_01542	Chr1	2	0	2
CLAFUR5_01544	Chr1	3	4	1
CLAFUR5_01545	Chr1	15	14	1
CLAFUR5_01546	Chr1	2	2	0
CLAFUR5_01547	Chr1	2	2	0
CLAFUR5_01549	Chr1	6	6	0
CLAFUR5_01550	Chr1	4	3	1
CLAFUR5_01551	Chr1	2	2	0
CLAFUR5_01552	Chr1	3	3	0
CLAFUR5_01554	Chr1	3	3	0
CLAFUR5_01555	Chr1	3	3	0
CLAFUR5_01556	Chr1	2	2	0
CLAFUR5_01557	Chr1	4	4	0
CLAFUR5_01558	Chr1	2	3	1
CLAFUR5_01559	Chr1	3	3	0
CLAFUR5_01560	Chr1	2	2	0
CLAFUR5_01562	Chr1	2	2	0
CLAFUR5_01563	Chr1	2	2	0
CLAFUR5_01565	Chr1	2	2	0
CLAFUR5_01569	Chr1	2	2	0
CLAFUR5_01574	Chr1	2	2	0
CLAFUR5_01576	Chr1	9	8	1
CLAFUR5_01577	Chr1	4	6	2
CLAFUR5_01579	Chr1	4	3	1
CLAFUR5_01580	Chr1	5	5	0
CLAFUR5_01582	Chr1	3	3	0
CLAFUR5_01583	Chr1	2	2	0
CLAFUR5_01584	Chr1	4	4	0
CLAFUR5_01586	Chr1	3	3	0
CLAFUR5_01590	Chr1	2	0	2
CLAFUR5_01591	Chr1	2	2	0
CLAFUR5_01595	Chr1	2	2	0
CLAFUR5_01596	Chr1	6	5	1
CLAFUR5_01597	Chr1	6	7	1
CLAFUR5_01598	Chr1	3	3	0
CLAFUR5_01599	Chr1	5	5	0
CLAFUR5_01600	Chr1	4	4	0
CLAFUR5_01602	Chr1	2	2	0
CLAFUR5_01606	Chr1	3	3	0
CLAFUR5_01609	Chr1	2	2	0
CLAFUR5_01610	Chr1	3	2	1
CLAFUR5_01612	Chr1	3	2	1
CLAFUR5_01613	Chr1	2	2	0
CLAFUR5_01614	Chr1	2	2	0
CLAFUR5_01616	Chr1	4	3	1
CLAFUR5_01617	Chr1	2	2	0
CLAFUR5_01619	Chr1	3	4	1
CLAFUR5_01620	Chr1	2	2	0
CLAFUR5_01621	Chr1	3	2	1
CLAFUR5_01622	Chr1	4	4	0
CLAFUR5_01624	Chr1	3	3	0
CLAFUR5_01628	Chr1	3	3	0
CLAFUR5_01629	Chr1	3	3	0
CLAFUR5_01630	Chr1	3	3	0
CLAFUR5_01631	Chr1	2	2	0
CLAFUR5_01637	Chr1	0	2	2
CLAFUR5_01639	Chr1	2	2	0
CLAFUR5_01640	Chr1	2	2	0
CLAFUR5_01643	Chr1	2	2	0
CLAFUR5_01645	Chr1	2	2	0
CLAFUR5_01646	Chr1	3	3	0
CLAFUR5_01650	Chr1	2	2	0
CLAFUR5_01652	Chr1	4	4	0
CLAFUR5_01654	Chr1	4	4	0
CLAFUR5_01655	Chr1	2	2	0
CLAFUR5_01656	Chr1	4	4	0
CLAFUR5_01657	Chr1	0	2	2
CLAFUR5_01662	Chr1	2	2	0
CLAFUR5_01664	Chr1	0	2	2
CLAFUR5_01665	Chr1	4	3	1
CLAFUR5_01668	Chr1	2	2	0
CLAFUR5_01671	Chr1	4	4	0
CLAFUR5_01672	Chr1	4	4	0
CLAFUR5_01673	Chr1	0	2	2
CLAFUR5_01674	Chr1	3	3	0
CLAFUR5_01676	Chr1	2	2	0
CLAFUR5_01679	Chr1	3	4	1
CLAFUR5_01680	Chr1	3	2	1
CLAFUR5_01682	Chr1	7	7	0
CLAFUR5_01683	Chr1	2	2	0
CLAFUR5_01687	Chr1	4	3	1
CLAFUR5_01689	Chr1	2	2	0
CLAFUR5_01691	Chr1	2	2	0
CLAFUR5_01692	Chr1	2	2	0
CLAFUR5_01694	Chr1	2	2	0
CLAFUR5_01695	Chr1	8	8	0
CLAFUR5_01699	Chr1	2	0	2
CLAFUR5_01702	Chr1	2	2	0
CLAFUR5_01703	Chr1	3	2	1
CLAFUR5_01704	Chr1	3	4	1
CLAFUR5_01705	Chr1	2	2	0
CLAFUR5_01709	Chr1	3	3	0
CLAFUR5_01710	Chr1	3	3	0
CLAFUR5_01711	Chr1	4	4	0
CLAFUR5_01713	Chr1	6	6	0
CLAFUR5_01718	Chr1	3	3	0
CLAFUR5_01719	Chr1	2	3	1
CLAFUR5_01725	Chr1	2	1	1
CLAFUR5_01727	Chr1	4	4	0
CLAFUR5_01732	Chr1	2	2	0
CLAFUR5_01733	Chr1	2	2	0
CLAFUR5_01735	Chr1	2	2	0
CLAFUR5_01740	Chr1	2	2	0
CLAFUR5_01741	Chr1	3	2	1
CLAFUR5_01744	Chr1	3	3	0
CLAFUR5_01746	Chr1	2	2	0
CLAFUR5_01748	Chr1	2	3	1
CLAFUR5_01749	Chr1	2	0	2
CLAFUR5_01752	Chr1	4	3	1
CLAFUR5_01754	Chr1	2	2	0
CLAFUR5_01755	Chr1	3	3	0
CLAFUR5_01756	Chr1	3	3	0
CLAFUR5_01760	Chr1	4	4	0
CLAFUR5_01763	Chr1	2	2	0
CLAFUR5_01765	Chr1	6	6	0
CLAFUR5_01769	Chr1	2	2	0
CLAFUR5_01771	Chr1	4	3	1
CLAFUR5_01774	Chr1	4	4	0
CLAFUR5_01776	Chr1	3	3	0
CLAFUR5_01777	Chr1	2	2	0
CLAFUR5_01779	Chr1	2	2	0
CLAFUR5_01781	Chr1	12	9	3
CLAFUR5_01782	Chr1	11	12	1
CLAFUR5_01788	Chr1	2	2	0
CLAFUR5_01790	Chr1	5	6	1
CLAFUR5_01792	Chr1	3	2	1
CLAFUR5_01802	Chr1	4	4	0
CLAFUR5_01805	Chr1	2	2	0
CLAFUR5_01808	Chr1	6	4	2
CLAFUR5_01809	Chr1	3	3	0
CLAFUR5_01810	Chr1	3	3	0
CLAFUR5_01812	Chr1	2	2	0
CLAFUR5_01813	Chr1	2	2	0
CLAFUR5_01815	Chr1	2	0	2
CLAFUR5_01816	Chr1	2	2	0
CLAFUR5_01818	Chr1	11	11	0
CLAFUR5_01819	Chr1	2	2	0
CLAFUR5_01822	Chr1	2	1	1
CLAFUR5_01823	Chr1	0	2	2
CLAFUR5_01825	Chr1	2	2	0
CLAFUR5_01827	Chr1	2	2	0
CLAFUR5_01835	Chr1	2	2	0
CLAFUR5_01836	Chr1	2	2	0
CLAFUR5_01837	Chr1	3	3	0
CLAFUR5_01839	Chr1	2	3	1
CLAFUR5_01842	Chr1	5	5	0
CLAFUR5_01843	Chr1	3	3	0
CLAFUR5_01846	Chr1	2	2	0
CLAFUR5_01849	Chr1	3	3	0
CLAFUR5_01851	Chr1	3	4	1
CLAFUR5_01853	Chr1	3	3	0
CLAFUR5_01854	Chr1	2	0	2
CLAFUR5_01857	Chr1	3	3	0
CLAFUR5_01861	Chr1	5	5	0
CLAFUR5_01862	Chr1	2	2	0
CLAFUR5_01863	Chr1	2	2	0
CLAFUR5_01864	Chr1	17	17	0
CLAFUR5_01866	Chr1	2	0	2
CLAFUR5_01868	Chr1	10	10	0
CLAFUR5_01869	Chr1	2	0	2
CLAFUR5_01875	Chr1	0	3	3
CLAFUR5_01877	Chr1	2	2	0
CLAFUR5_01878	Chr1	2	2	0
CLAFUR5_01880	Chr1	2	2	0
CLAFUR5_01882	Chr1	2	2	0
CLAFUR5_01883	Chr1	2	2	0
CLAFUR5_01885	Chr1	3	4	1
CLAFUR5_01886	Chr1	6	7	1
CLAFUR5_01887	Chr1	2	2	0
CLAFUR5_01889	Chr1	3	3	0
CLAFUR5_01891	Chr1	3	3	0
CLAFUR5_01893	Chr1	2	2	0
CLAFUR5_01894	Chr1	8	10	2
CLAFUR5_01895	Chr1	3	3	0
CLAFUR5_01900	Chr1	4	4	0
CLAFUR5_01902	Chr1	2	2	0
CLAFUR5_01903	Chr1	4	4	0
CLAFUR5_01904	Chr1	2	2	0
CLAFUR5_01906	Chr1	0	2	2
CLAFUR5_01907	Chr1	2	2	0
CLAFUR5_01912	Chr1	3	3	0
CLAFUR5_01915	Chr1	5	4	1
CLAFUR5_01916	Chr1	3	3	0
CLAFUR5_01919	Chr1	3	3	0
CLAFUR5_01920	Chr1	5	6	1
CLAFUR5_01922	Chr1	3	3	0
CLAFUR5_01928	Chr1	4	3	1
CLAFUR5_01931	Chr1	2	2	0
CLAFUR5_01935	Chr1	3	3	0
CLAFUR5_01936	Chr1	3	3	0
CLAFUR5_01937	Chr1	6	6	0
CLAFUR5_01941	Chr1	6	6	0
CLAFUR5_01949	Chr1	2	2	0
CLAFUR5_01950	Chr1	3	3	0
CLAFUR5_01951	Chr1	2	2	0
CLAFUR5_01956	Chr1	2	2	0
CLAFUR5_01958	Chr1	3	3	0
CLAFUR5_01960	Chr1	4	4	0
CLAFUR5_01963	Chr1	2	2	0
CLAFUR5_01964	Chr1	5	4	1
CLAFUR5_01967	Chr1	2	2	0
CLAFUR5_01971	Chr1	2	2	0
CLAFUR5_01974	Chr1	2	2	0
CLAFUR5_01978	Chr1	7	7	0
CLAFUR5_01979	Chr1	2	2	0
CLAFUR5_01980	Chr1	2	2	0
CLAFUR5_01981	Chr1	0	2	2
CLAFUR5_01985	Chr1	0	2	2
CLAFUR5_01988	Chr1	2	2	0
CLAFUR5_01992	Chr1	2	2	0
CLAFUR5_01996	Chr1	4	4	0
CLAFUR5_02002	Chr1	7	6	1
CLAFUR5_02007	Chr1	2	2	0
CLAFUR5_02008	Chr1	3	4	1
CLAFUR5_02010	Chr1	5	5	0
CLAFUR5_02011	Chr1	2	2	0
CLAFUR5_02015	Chr1	4	4	0
CLAFUR5_02019	Chr1	15	17	2
CLAFUR5_02020	Chr1	2	2	0
CLAFUR5_02021	Chr1	2	2	0
CLAFUR5_02024	Chr1	2	2	0
CLAFUR5_02025	Chr1	3	3	0
CLAFUR5_02026	Chr1	3	3	0
CLAFUR5_02027	Chr1	3	4	1
CLAFUR5_02032	Chr1	5	7	2
CLAFUR5_02033	Chr1	4	4	0
CLAFUR5_02036	Chr1	0	2	2
CLAFUR5_02037	Chr1	2	2	0
CLAFUR5_02041	Chr1	2	2	0
CLAFUR5_02043	Chr1	2	2	0
CLAFUR5_02044	Chr1	2	2	0
CLAFUR5_02045	Chr1	4	4	0
CLAFUR5_02048	Chr1	3	1	2
CLAFUR5_02049	Chr1	3	4	1
CLAFUR5_02053	Chr1	2	2	0
CLAFUR5_02059	Chr1	2	3	1
CLAFUR5_02060	Chr1	4	3	1
CLAFUR5_02061	Chr1	2	2	0
CLAFUR5_02062	Chr1	2	6	4
CLAFUR5_02063	Chr1	5	5	0
CLAFUR5_02065	Chr1	3	2	1
CLAFUR5_02066	Chr1	2	3	1
CLAFUR5_02067	Chr1	2	2	0
CLAFUR5_02072	Chr1	2	2	0
CLAFUR5_02074	Chr1	2	2	0
CLAFUR5_02075	Chr1	3	3	0
CLAFUR5_02076	Chr1	4	4	0
CLAFUR5_02081	Chr1	5	3	2
CLAFUR5_02083	Chr1	0	2	2
CLAFUR5_02084	Chr1	3	3	0
CLAFUR5_02089	Chr1	2	2	0
CLAFUR5_02090	Chr1	0	2	2
CLAFUR5_02091	Chr1	0	2	2
CLAFUR5_02092	Chr1	7	7	0
CLAFUR5_02093	Chr1	4	4	0
CLAFUR5_02095	Chr1	5	4	1
CLAFUR5_02096	Chr1	2	2	0
CLAFUR5_02097	Chr1	4	4	0
CLAFUR5_02098	Chr1	3	3	0
CLAFUR5_02101	Chr1	6	6	0
CLAFUR5_02102	Chr1	3	3	0
CLAFUR5_02105	Chr1	2	2	0
CLAFUR5_02108	Chr1	2	2	0
CLAFUR5_02110	Chr1	0	3	3
CLAFUR5_02111	Chr1	2	2	0
CLAFUR5_02113	Chr1	4	4	0
CLAFUR5_02115	Chr1	6	11	5
CLAFUR5_02116	Chr1	7	7	0
CLAFUR5_02117	Chr1	3	3	0
CLAFUR5_02118	Chr1	6	6	0
CLAFUR5_02119	Chr1	0	2	2
CLAFUR5_02120	Chr1	2	3	1
CLAFUR5_02123	Chr1	3	3	0
CLAFUR5_02125	Chr1	0	2	2
CLAFUR5_02126	Chr1	3	2	1
CLAFUR5_02129	Chr1	2	2	0
CLAFUR5_02130	Chr1	2	2	0
CLAFUR5_02131	Chr1	2	2	0
CLAFUR5_02134	Chr1	3	3	0
CLAFUR5_02136	Chr1	2	0	2
CLAFUR5_02137	Chr1	2	2	0
CLAFUR5_02138	Chr1	7	7	0
CLAFUR5_02139	Chr1	3	4	1
CLAFUR5_02144	Chr1	2	2	0
CLAFUR5_02147	Chr1	2	2	0
CLAFUR5_02148	Chr1	3	4	1
CLAFUR5_02150	Chr1	4	4	0
CLAFUR5_02151	Chr1	3	2	1
CLAFUR5_02153	Chr1	2	2	0
CLAFUR5_02156	Chr1	4	4	0
CLAFUR5_02157	Chr1	2	2	0
CLAFUR5_02162	Chr1	2	1	1
CLAFUR5_02164	Chr1	2	2	0
CLAFUR5_02169	Chr1	6	4	2
CLAFUR5_02170	Chr1	2	2	0
CLAFUR5_02171	Chr1	3	4	1
CLAFUR5_02173	Chr1	2	3	1
CLAFUR5_02174	Chr1	2	0	2
CLAFUR5_02177	Chr1	5	5	0
CLAFUR5_02185	Chr1	2	2	0
CLAFUR5_02186	Chr1	2	2	0
CLAFUR5_02187	Chr1	4	4	0
CLAFUR5_02192	Chr1	4	4	0
CLAFUR5_02194	Chr1	3	4	1
CLAFUR5_02199	Chr1	3	3	0
CLAFUR5_02202	Chr1	2	2	0
CLAFUR5_02203	Chr1	3	2	1
CLAFUR5_02207	Chr1	3	3	0
CLAFUR5_02209	Chr1	2	2	0
CLAFUR5_02211	Chr1	2	2	0
CLAFUR5_02213	Chr1	2	0	2
CLAFUR5_02215	Chr1	4	3	1
CLAFUR5_02216	Chr1	2	2	0
CLAFUR5_02217	Chr1	4	4	0
CLAFUR5_02219	Chr1	2	2	0
CLAFUR5_02222	Chr1	3	3	0
CLAFUR5_02224	Chr1	3	3	0
CLAFUR5_02227	Chr1	2	2	0
CLAFUR5_02229	Chr1	3	2	1
CLAFUR5_02233	Chr1	0	2	2
CLAFUR5_02234	Chr1	2	2	0
CLAFUR5_02235	Chr1	5	3	2
CLAFUR5_02237	Chr1	3	2	1
CLAFUR5_02238	Chr1	2	2	0
CLAFUR5_02239	Chr1	2	2	0
CLAFUR5_02243	Chr1	2	0	2
CLAFUR5_02244	Chr1	2	2	0
CLAFUR5_02246	Chr1	2	1	1
CLAFUR5_02249	Chr1	2	0	2
CLAFUR5_02253	Chr1	2	2	0
CLAFUR5_02254	Chr1	2	2	0
CLAFUR5_02260	Chr1	2	0	2
CLAFUR5_02261	Chr1	3	0	3
CLAFUR5_02262	Chr1	2	2	0
CLAFUR5_02263	Chr1	2	2	0
CLAFUR5_02268	Chr1	6	5	1
CLAFUR5_02269	Chr1	0	2	2
CLAFUR5_02270	Chr1	4	4	0
CLAFUR5_02272	Chr1	2	2	0
CLAFUR5_02273	Chr1	3	3	0
CLAFUR5_02274	Chr1	2	3	1
CLAFUR5_02276	Chr1	4	3	1
CLAFUR5_02278	Chr1	6	3	3
CLAFUR5_02279	Chr1	2	2	0
CLAFUR5_02281	Chr1	2	2	0
CLAFUR5_02282	Chr1	1	2	1
CLAFUR5_02287	Chr1	2	2	0
CLAFUR5_02288	Chr1	3	3	0
CLAFUR5_02289	Chr1	2	2	0
CLAFUR5_02291	Chr1	2	3	1
CLAFUR5_02292	Chr1	2	2	0
CLAFUR5_02293	Chr1	2	3	1
CLAFUR5_02297	Chr1	4	3	1
CLAFUR5_02298	Chr1	3	3	0
CLAFUR5_02299	Chr1	2	2	0
CLAFUR5_02301	Chr1	2	2	0
CLAFUR5_02302	Chr1	1	2	1
CLAFUR5_02307	Chr1	6	7	1
CLAFUR5_02310	Chr1	5	4	1
CLAFUR5_02318	Chr1	3	3	0
CLAFUR5_02319	Chr1	6	5	1
CLAFUR5_02323	Chr2	2	2	0
CLAFUR5_02325	Chr2	0	2	2
CLAFUR5_02332	Chr2	2	2	0
CLAFUR5_02333	Chr2	2	0	2
CLAFUR5_02334	Chr2	4	4	0
CLAFUR5_02335	Chr2	6	3	3
CLAFUR5_02336	Chr2	2	2	0
CLAFUR5_02337	Chr2	4	4	0
CLAFUR5_02338	Chr2	3	3	0
CLAFUR5_02342	Chr2	2	2	0
CLAFUR5_02343	Chr2	4	4	0
CLAFUR5_02347	Chr2	3	4	1
CLAFUR5_02349	Chr2	8	8	0
CLAFUR5_02353	Chr2	2	2	0
CLAFUR5_02354	Chr2	3	3	0
CLAFUR5_02357	Chr2	4	4	0
CLAFUR5_02359	Chr2	2	2	0
CLAFUR5_02364	Chr2	2	0	2
CLAFUR5_02365	Chr2	2	2	0
CLAFUR5_02368	Chr2	0	2	2
CLAFUR5_02370	Chr2	3	3	0
CLAFUR5_02371	Chr2	3	2	1
CLAFUR5_02375	Chr2	3	2	1
CLAFUR5_02376	Chr2	2	2	0
CLAFUR5_02378	Chr2	2	3	1
CLAFUR5_02379	Chr2	2	2	0
CLAFUR5_02384	Chr2	2	2	0
CLAFUR5_02385	Chr2	2	2	0
CLAFUR5_02386	Chr2	2	0	2
CLAFUR5_02389	Chr2	2	2	0
CLAFUR5_02394	Chr2	2	2	0
CLAFUR5_02396	Chr2	2	2	0
CLAFUR5_02397	Chr2	2	2	0
CLAFUR5_02398	Chr2	4	3	1
CLAFUR5_02403	Chr2	2	2	0
CLAFUR5_02404	Chr2	2	2	0
CLAFUR5_02407	Chr2	3	3	0
CLAFUR5_02409	Chr2	4	4	0
CLAFUR5_02410	Chr2	3	3	0
CLAFUR5_02414	Chr2	2	2	0
CLAFUR5_02415	Chr2	3	3	0
CLAFUR5_02421	Chr2	4	4	0
CLAFUR5_02431	Chr2	0	2	2
CLAFUR5_02435	Chr2	3	4	1
CLAFUR5_02438	Chr2	3	4	1
CLAFUR5_02442	Chr2	2	2	0
CLAFUR5_02443	Chr2	4	4	0
CLAFUR5_02444	Chr2	3	3	0
CLAFUR5_02445	Chr2	0	2	2
CLAFUR5_02447	Chr2	2	0	2
CLAFUR5_02451	Chr2	5	4	1
CLAFUR5_02463	Chr2	2	1	1
CLAFUR5_02467	Chr2	1	2	1
CLAFUR5_02468	Chr2	2	2	0
CLAFUR5_02469	Chr2	3	2	1
CLAFUR5_02471	Chr2	2	2	0
CLAFUR5_02473	Chr2	2	2	0
CLAFUR5_02474	Chr2	2	2	0
CLAFUR5_02477	Chr2	0	2	2
CLAFUR5_02478	Chr2	3	3	0
CLAFUR5_02481	Chr2	2	2	0
CLAFUR5_02485	Chr2	2	0	2
CLAFUR5_02486	Chr2	2	2	0
CLAFUR5_02488	Chr2	2	2	0
CLAFUR5_02489	Chr2	0	2	2
CLAFUR5_02490	Chr2	5	5	0
CLAFUR5_02491	Chr2	2	3	1
CLAFUR5_02492	Chr2	6	4	2
CLAFUR5_02493	Chr2	2	2	0
CLAFUR5_02497	Chr2	2	2	0
CLAFUR5_02498	Chr2	6	7	1
CLAFUR5_02499	Chr2	2	3	1
CLAFUR5_02500	Chr2	2	2	0
CLAFUR5_02501	Chr2	2	2	0
CLAFUR5_02502	Chr2	0	2	2
CLAFUR5_02504	Chr2	2	2	0
CLAFUR5_02506	Chr2	3	3	0
CLAFUR5_02508	Chr2	4	4	0
CLAFUR5_02511	Chr2	2	2	0
CLAFUR5_02515	Chr2	2	0	2
CLAFUR5_02516	Chr2	3	3	0
CLAFUR5_02517	Chr2	3	2	1
CLAFUR5_02518	Chr2	0	2	2
CLAFUR5_02520	Chr2	2	2	0
CLAFUR5_02521	Chr2	3	2	1
CLAFUR5_02523	Chr2	2	2	0
CLAFUR5_02524	Chr2	3	3	0
CLAFUR5_02526	Chr2	2	2	0
CLAFUR5_02527	Chr2	0	2	2
CLAFUR5_02529	Chr2	2	2	0
CLAFUR5_02530	Chr2	3	3	0
CLAFUR5_02533	Chr2	2	2	0
CLAFUR5_02535	Chr2	2	3	1
CLAFUR5_02536	Chr2	8	5	3
CLAFUR5_02537	Chr2	2	2	0
CLAFUR5_02539	Chr2	2	2	0
CLAFUR5_02543	Chr2	2	2	0
CLAFUR5_02546	Chr2	3	3	0
CLAFUR5_02548	Chr2	3	3	0
CLAFUR5_02551	Chr2	2	2	0
CLAFUR5_02554	Chr2	2	2	0
CLAFUR5_02555	Chr2	2	0	2
CLAFUR5_02556	Chr2	0	2	2
CLAFUR5_02557	Chr2	2	2	0
CLAFUR5_02560	Chr2	2	0	2
CLAFUR5_02561	Chr2	0	2	2
CLAFUR5_02562	Chr2	2	2	0
CLAFUR5_02563	Chr2	2	0	2
CLAFUR5_02565	Chr2	3	3	0
CLAFUR5_02566	Chr2	2	2	0
CLAFUR5_02567	Chr2	3	2	1
CLAFUR5_02569	Chr2	2	2	0
CLAFUR5_02571	Chr2	2	2	0
CLAFUR5_02573	Chr2	5	4	1
CLAFUR5_02574	Chr2	2	2	0
CLAFUR5_02575	Chr2	3	3	0
CLAFUR5_02576	Chr2	4	4	0
CLAFUR5_02577	Chr2	3	3	0
CLAFUR5_02580	Chr2	4	4	0
CLAFUR5_02582	Chr2	3	3	0
CLAFUR5_02584	Chr2	4	4	0
CLAFUR5_02587	Chr2	2	2	0
CLAFUR5_02589	Chr2	5	5	0
CLAFUR5_02590	Chr2	2	2	0
CLAFUR5_02591	Chr2	4	3	1
CLAFUR5_02592	Chr2	3	3	0
CLAFUR5_02593	Chr2	2	2	0
CLAFUR5_02594	Chr2	4	4	0
CLAFUR5_02596	Chr2	2	2	0
CLAFUR5_02597	Chr2	2	0	2
CLAFUR5_02598	Chr2	5	5	0
CLAFUR5_02599	Chr2	3	2	1
CLAFUR5_02600	Chr2	2	3	1
CLAFUR5_02601	Chr2	2	2	0
CLAFUR5_02603	Chr2	5	5	0
CLAFUR5_02606	Chr2	1	2	1
CLAFUR5_02608	Chr2	2	2	0
CLAFUR5_02611	Chr2	2	2	0
CLAFUR5_02612	Chr2	3	3	0
CLAFUR5_02614	Chr2	2	2	0
CLAFUR5_02615	Chr2	2	2	0
CLAFUR5_02616	Chr2	5	5	0
CLAFUR5_02619	Chr2	2	2	0
CLAFUR5_02621	Chr2	3	3	0
CLAFUR5_02624	Chr2	6	6	0
CLAFUR5_02627	Chr2	2	2	0
CLAFUR5_02628	Chr2	2	1	1
CLAFUR5_02635	Chr2	3	3	0
CLAFUR5_02636	Chr2	2	2	0
CLAFUR5_02637	Chr2	2	2	0
CLAFUR5_02638	Chr2	3	4	1
CLAFUR5_02644	Chr2	7	7	0
CLAFUR5_02645	Chr2	3	3	0
CLAFUR5_02647	Chr2	3	2	1
CLAFUR5_02648	Chr2	4	3	1
CLAFUR5_02649	Chr2	3	3	0
CLAFUR5_02651	Chr2	3	5	2
CLAFUR5_02653	Chr2	4	3	1
CLAFUR5_02654	Chr2	2	2	0
CLAFUR5_02655	Chr2	4	4	0
CLAFUR5_02656	Chr2	2	2	0
CLAFUR5_02657	Chr2	2	0	2
CLAFUR5_02658	Chr2	5	3	2
CLAFUR5_02661	Chr2	2	2	0
CLAFUR5_02663	Chr2	2	2	0
CLAFUR5_02664	Chr2	2	2	0
CLAFUR5_02665	Chr2	3	0	3
CLAFUR5_02669	Chr2	7	6	1
CLAFUR5_02670	Chr2	3	3	0
CLAFUR5_02671	Chr2	3	3	0
CLAFUR5_02672	Chr2	2	2	0
CLAFUR5_02678	Chr2	3	3	0
CLAFUR5_02679	Chr2	3	3	0
CLAFUR5_02680	Chr2	2	2	0
CLAFUR5_02684	Chr2	0	2	2
CLAFUR5_02686	Chr2	2	2	0
CLAFUR5_02688	Chr2	2	2	0
CLAFUR5_02690	Chr2	3	3	0
CLAFUR5_02691	Chr2	4	4	0
CLAFUR5_02692	Chr2	3	4	1
CLAFUR5_02693	Chr2	2	2	0
CLAFUR5_02694	Chr2	3	3	0
CLAFUR5_02695	Chr2	6	5	1
CLAFUR5_02698	Chr2	2	0	2
CLAFUR5_02699	Chr2	2	2	0
CLAFUR5_02700	Chr2	8	7	1
CLAFUR5_02703	Chr2	0	2	2
CLAFUR5_02707	Chr2	2	2	0
CLAFUR5_02710	Chr2	3	3	0
CLAFUR5_02711	Chr2	3	3	0
CLAFUR5_02712	Chr2	2	2	0
CLAFUR5_02713	Chr2	5	5	0
CLAFUR5_02714	Chr2	0	2	2
CLAFUR5_02718	Chr2	3	2	1
CLAFUR5_02719	Chr2	2	1	1
CLAFUR5_02720	Chr2	3	3	0
CLAFUR5_02721	Chr2	7	7	0
CLAFUR5_02723	Chr2	4	4	0
CLAFUR5_02724	Chr2	2	2	0
CLAFUR5_02728	Chr2	5	4	1
CLAFUR5_02729	Chr2	3	2	1
CLAFUR5_02730	Chr2	2	2	0
CLAFUR5_02731	Chr2	3	3	0
CLAFUR5_02732	Chr2	4	4	0
CLAFUR5_02735	Chr2	3	4	1
CLAFUR5_02737	Chr2	2	2	0
CLAFUR5_02738	Chr2	2	3	1
CLAFUR5_02746	Chr2	2	0	2
CLAFUR5_02750	Chr2	0	2	2
CLAFUR5_02752	Chr2	0	2	2
CLAFUR5_02753	Chr2	2	3	1
CLAFUR5_02754	Chr2	8	8	0
CLAFUR5_02755	Chr2	2	2	0
CLAFUR5_02758	Chr2	2	2	0
CLAFUR5_02759	Chr2	3	3	0
CLAFUR5_02760	Chr2	3	3	0
CLAFUR5_02761	Chr2	2	2	0
CLAFUR5_02763	Chr2	2	2	0
CLAFUR5_02765	Chr2	2	2	0
CLAFUR5_02766	Chr2	4	4	0
CLAFUR5_02769	Chr2	2	0	2
CLAFUR5_02771	Chr2	2	2	0
CLAFUR5_02772	Chr2	2	2	0
CLAFUR5_02776	Chr2	2	2	0
CLAFUR5_02779	Chr2	2	1	1
CLAFUR5_02781	Chr2	2	2	0
CLAFUR5_02785	Chr2	2	2	0
CLAFUR5_02790	Chr2	3	3	0
CLAFUR5_02795	Chr2	0	2	2
CLAFUR5_02796	Chr2	3	3	0
CLAFUR5_02797	Chr2	3	4	1
CLAFUR5_02798	Chr2	2	2	0
CLAFUR5_02800	Chr2	4	3	1
CLAFUR5_02803	Chr2	3	3	0
CLAFUR5_02804	Chr2	0	2	2
CLAFUR5_02805	Chr2	4	3	1
CLAFUR5_02809	Chr2	2	2	0
CLAFUR5_02811	Chr2	2	2	0
CLAFUR5_02812	Chr2	3	3	0
CLAFUR5_02817	Chr2	2	3	1
CLAFUR5_02818	Chr2	0	2	2
CLAFUR5_02822	Chr2	6	5	1
CLAFUR5_02827	Chr2	2	2	0
CLAFUR5_02828	Chr2	2	2	0
CLAFUR5_02830	Chr2	3	3	0
CLAFUR5_02833	Chr2	4	4	0
CLAFUR5_02843	Chr2	2	2	0
CLAFUR5_02847	Chr2	2	2	0
CLAFUR5_02849	Chr2	3	3	0
CLAFUR5_02850	Chr2	5	4	1
CLAFUR5_02852	Chr2	4	4	0
CLAFUR5_02854	Chr2	5	5	0
CLAFUR5_02858	Chr2	2	2	0
CLAFUR5_02859	Chr2	2	2	0
CLAFUR5_02862	Chr2	3	3	0
CLAFUR5_02864	Chr2	3	3	0
CLAFUR5_02865	Chr2	0	2	2
CLAFUR5_02866	Chr2	3	3	0
CLAFUR5_02869	Chr2	2	3	1
CLAFUR5_02871	Chr2	2	4	2
CLAFUR5_02873	Chr2	6	5	1
CLAFUR5_02880	Chr2	3	3	0
CLAFUR5_02882	Chr2	2	2	0
CLAFUR5_02889	Chr2	2	0	2
CLAFUR5_02890	Chr2	3	2	1
CLAFUR5_02893	Chr2	3	3	0
CLAFUR5_02894	Chr2	2	2	0
CLAFUR5_02897	Chr2	5	6	1
CLAFUR5_02898	Chr2	4	4	0
CLAFUR5_02899	Chr2	3	3	0
CLAFUR5_02908	Chr2	2	3	1
CLAFUR5_02914	Chr2	2	2	0
CLAFUR5_02916	Chr2	2	2	0
CLAFUR5_02917	Chr2	8	7	1
CLAFUR5_02919	Chr2	4	4	0
CLAFUR5_02920	Chr2	3	3	0
CLAFUR5_02923	Chr2	3	3	0
CLAFUR5_02924	Chr2	2	2	0
CLAFUR5_02927	Chr2	2	0	2
CLAFUR5_02928	Chr2	3	3	0
CLAFUR5_02932	Chr2	2	2	0
CLAFUR5_02933	Chr2	2	2	0
CLAFUR5_02939	Chr2	4	4	0
CLAFUR5_02942	Chr2	4	4	0
CLAFUR5_02943	Chr2	3	5	2
CLAFUR5_02946	Chr2	2	2	0
CLAFUR5_02948	Chr2	2	3	1
CLAFUR5_02951	Chr2	4	3	1
CLAFUR5_02952	Chr2	6	3	3
CLAFUR5_02960	Chr2	0	2	2
CLAFUR5_02962	Chr2	2	0	2
CLAFUR5_02963	Chr2	4	4	0
CLAFUR5_02967	Chr2	4	4	0
CLAFUR5_02969	Chr2	2	2	0
CLAFUR5_02972	Chr2	3	3	0
CLAFUR5_02977	Chr2	2	2	0
CLAFUR5_02978	Chr2	2	2	0
CLAFUR5_02980	Chr2	2	2	0
CLAFUR5_02982	Chr2	3	2	1
CLAFUR5_02984	Chr2	7	6	1
CLAFUR5_02985	Chr2	2	2	0
CLAFUR5_02987	Chr2	2	2	0
CLAFUR5_02988	Chr2	0	2	2
CLAFUR5_02989	Chr2	3	3	0
CLAFUR5_02990	Chr2	2	2	0
CLAFUR5_02995	Chr2	2	3	1
CLAFUR5_02999	Chr2	5	4	1
CLAFUR5_03000	Chr2	2	2	0
CLAFUR5_03001	Chr2	4	4	0
CLAFUR5_03002	Chr2	3	2	1
CLAFUR5_03004	Chr2	2	2	0
CLAFUR5_03005	Chr2	3	3	0
CLAFUR5_03007	Chr2	2	2	0
CLAFUR5_03010	Chr2	2	2	0
CLAFUR5_03012	Chr2	2	2	0
CLAFUR5_03018	Chr2	4	4	0
CLAFUR5_03019	Chr2	3	5	2
CLAFUR5_03020	Chr2	3	2	1
CLAFUR5_03022	Chr2	3	2	1
CLAFUR5_03025	Chr2	3	3	0
CLAFUR5_03026	Chr2	2	2	0
CLAFUR5_03028	Chr2	0	2	2
CLAFUR5_03031	Chr2	0	2	2
CLAFUR5_03032	Chr2	3	4	1
CLAFUR5_03033	Chr2	3	3	0
CLAFUR5_03034	Chr2	1	2	1
CLAFUR5_03036	Chr2	4	5	1
CLAFUR5_03038	Chr2	2	3	1
CLAFUR5_03039	Chr2	2	2	0
CLAFUR5_03041	Chr2	2	2	0
CLAFUR5_03043	Chr2	4	4	0
CLAFUR5_03044	Chr2	2	2	0
CLAFUR5_03045	Chr2	2	2	0
CLAFUR5_03047	Chr2	3	3	0
CLAFUR5_03054	Chr2	4	5	1
CLAFUR5_03055	Chr2	3	3	0
CLAFUR5_03060	Chr2	2	3	1
CLAFUR5_03066	Chr2	2	3	1
CLAFUR5_03070	Chr2	2	2	0
CLAFUR5_03071	Chr2	3	3	0
CLAFUR5_03072	Chr2	2	2	0
CLAFUR5_03073	Chr2	2	2	0
CLAFUR5_03074	Chr2	6	6	0
CLAFUR5_03075	Chr2	2	2	0
CLAFUR5_03077	Chr2	7	7	0
CLAFUR5_03081	Chr2	3	3	0
CLAFUR5_03082	Chr2	3	3	0
CLAFUR5_03083	Chr2	3	4	1
CLAFUR5_03084	Chr2	2	2	0
CLAFUR5_03085	Chr2	2	3	1
CLAFUR5_03086	Chr2	3	3	0
CLAFUR5_03087	Chr2	2	3	1
CLAFUR5_03088	Chr2	2	2	0
CLAFUR5_03091	Chr2	2	2	0
CLAFUR5_03092	Chr2	1	2	1
CLAFUR5_03093	Chr2	2	2	0
CLAFUR5_03094	Chr2	4	4	0
CLAFUR5_03096	Chr2	0	3	3
CLAFUR5_03099	Chr2	2	2	0
CLAFUR5_03100	Chr2	5	5	0
CLAFUR5_03102	Chr2	2	2	0
CLAFUR5_03104	Chr2	2	4	2
CLAFUR5_03105	Chr2	6	6	0
CLAFUR5_03106	Chr2	3	3	0
CLAFUR5_03107	Chr2	3	3	0
CLAFUR5_03108	Chr2	3	2	1
CLAFUR5_03111	Chr2	3	3	0
CLAFUR5_03112	Chr2	0	2	2
CLAFUR5_03114	Chr2	5	3	2
CLAFUR5_03116	Chr2	3	5	2
CLAFUR5_03117	Chr2	2	0	2
CLAFUR5_03119	Chr2	5	5	0
CLAFUR5_03120	Chr2	3	2	1
CLAFUR5_03121	Chr2	2	2	0
CLAFUR5_03125	Chr2	0	2	2
CLAFUR5_03129	Chr2	2	2	0
CLAFUR5_03131	Chr2	2	2	0
CLAFUR5_03135	Chr2	4	4	0
CLAFUR5_03136	Chr2	2	2	0
CLAFUR5_03138	Chr2	2	2	0
CLAFUR5_03141	Chr2	2	3	1
CLAFUR5_03142	Chr2	0	2	2
CLAFUR5_03143	Chr2	2	2	0
CLAFUR5_03146	Chr2	2	2	0
CLAFUR5_03150	Chr2	0	2	2
CLAFUR5_03151	Chr2	2	2	0
CLAFUR5_03152	Chr2	2	2	0
CLAFUR5_03153	Chr2	3	3	0
CLAFUR5_03163	Chr2	0	2	2
CLAFUR5_03168	Chr2	5	4	1
CLAFUR5_03169	Chr2	0	2	2
CLAFUR5_03172	Chr2	2	2	0
CLAFUR5_03175	Chr2	2	2	0
CLAFUR5_03176	Chr2	2	1	1
CLAFUR5_03178	Chr2	2	0	2
CLAFUR5_03179	Chr2	2	2	0
CLAFUR5_03183	Chr2	2	0	2
CLAFUR5_03184	Chr2	3	2	1
CLAFUR5_03185	Chr2	2	2	0
CLAFUR5_03193	Chr2	4	3	1
CLAFUR5_03202	Chr2	2	2	0
CLAFUR5_03205	Chr2	4	4	0
CLAFUR5_03206	Chr2	2	2	0
CLAFUR5_03209	Chr2	5	5	0
CLAFUR5_03210	Chr2	4	4	0
CLAFUR5_03213	Chr2	4	4	0
CLAFUR5_03216	Chr2	3	3	0
CLAFUR5_03219	Chr2	2	2	0
CLAFUR5_03221	Chr2	3	3	0
CLAFUR5_03222	Chr2	3	3	0
CLAFUR5_03224	Chr2	2	3	1
CLAFUR5_03225	Chr2	2	2	0
CLAFUR5_03227	Chr2	5	5	0
CLAFUR5_03228	Chr2	4	5	1
CLAFUR5_03230	Chr2	2	2	0
CLAFUR5_03232	Chr2	2	2	0
CLAFUR5_03233	Chr2	2	3	1
CLAFUR5_03236	Chr2	4	5	1
CLAFUR5_03238	Chr2	2	2	0
CLAFUR5_03239	Chr2	3	3	0
CLAFUR5_03241	Chr2	11	8	3
CLAFUR5_03243	Chr2	5	3	2
CLAFUR5_03247	Chr2	5	4	1
CLAFUR5_03248	Chr2	3	3	0
CLAFUR5_03249	Chr2	5	4	1
CLAFUR5_03250	Chr2	2	3	1
CLAFUR5_03252	Chr2	2	2	0
CLAFUR5_03253	Chr2	2	2	0
CLAFUR5_03256	Chr2	2	2	0
CLAFUR5_03257	Chr2	3	2	1
CLAFUR5_03258	Chr2	3	2	1
CLAFUR5_03260	Chr2	2	2	0
CLAFUR5_03264	Chr2	2	2	0
CLAFUR5_03268	Chr2	4	4	0
CLAFUR5_03269	Chr2	3	2	1
CLAFUR5_03272	Chr2	3	3	0
CLAFUR5_03273	Chr2	3	3	0
CLAFUR5_03274	Chr2	0	2	2
CLAFUR5_03275	Chr2	3	3	0
CLAFUR5_03277	Chr2	4	5	1
CLAFUR5_03278	Chr2	4	4	0
CLAFUR5_03279	Chr2	2	2	0
CLAFUR5_03280	Chr2	3	2	1
CLAFUR5_03285	Chr2	2	2	0
CLAFUR5_03287	Chr2	3	3	0
CLAFUR5_03293	Chr2	2	2	0
CLAFUR5_03294	Chr2	2	2	0
CLAFUR5_03295	Chr2	2	2	0
CLAFUR5_03297	Chr2	4	2	2
CLAFUR5_03298	Chr2	2	2	0
CLAFUR5_03300	Chr2	2	2	0
CLAFUR5_03306	Chr2	2	2	0
CLAFUR5_03312	Chr2	2	2	0
CLAFUR5_03316	Chr2	2	2	0
CLAFUR5_03319	Chr2	3	3	0
CLAFUR5_03320	Chr2	2	0	2
CLAFUR5_03321	Chr2	2	2	0
CLAFUR5_03322	Chr2	0	3	3
CLAFUR5_03323	Chr2	0	2	2
CLAFUR5_03324	Chr2	0	3	3
CLAFUR5_03326	Chr2	2	2	0
CLAFUR5_03327	Chr2	2	2	0
CLAFUR5_03331	Chr2	0	2	2
CLAFUR5_03335	Chr2	5	5	0
CLAFUR5_03336	Chr2	3	3	0
CLAFUR5_03337	Chr2	2	1	1
CLAFUR5_03338	Chr2	4	4	0
CLAFUR5_03340	Chr2	3	2	1
CLAFUR5_03341	Chr2	3	3	0
CLAFUR5_03343	Chr2	6	6	0
CLAFUR5_03346	Chr2	2	2	0
CLAFUR5_03351	Chr2	3	3	0
CLAFUR5_03352	Chr2	2	2	0
CLAFUR5_03361	Chr2	2	3	1
CLAFUR5_03362	Chr2	0	2	2
CLAFUR5_03366	Chr2	3	3	0
CLAFUR5_03367	Chr2	3	3	0
CLAFUR5_03368	Chr2	3	3	0
CLAFUR5_03369	Chr2	3	2	1
CLAFUR5_03370	Chr2	2	2	0
CLAFUR5_03372	Chr2	2	0	2
CLAFUR5_03373	Chr2	8	9	1
CLAFUR5_03374	Chr2	5	3	2
CLAFUR5_03375	Chr2	2	2	0
CLAFUR5_03379	Chr2	2	2	0
CLAFUR5_03380	Chr2	2	2	0
CLAFUR5_03384	Chr2	4	3	1
CLAFUR5_03386	Chr2	0	2	2
CLAFUR5_03394	Chr2	3	3	0
CLAFUR5_03396	Chr2	0	2	2
CLAFUR5_03397	Chr2	5	4	1
CLAFUR5_03398	Chr2	3	3	0
CLAFUR5_03399	Chr2	2	2	0
CLAFUR5_03407	Chr2	2	1	1
CLAFUR5_03409	Chr2	5	4	1
CLAFUR5_03411	Chr2	2	3	1
CLAFUR5_03412	Chr2	2	3	1
CLAFUR5_03413	Chr2	3	3	0
CLAFUR5_03415	Chr2	3	0	3
CLAFUR5_03416	Chr2	6	5	1
CLAFUR5_03418	Chr2	6	6	0
CLAFUR5_03423	Chr2	2	2	0
CLAFUR5_03430	Chr2	2	2	0
CLAFUR5_03432	Chr2	3	2	1
CLAFUR5_03435	Chr2	0	2	2
CLAFUR5_03439	Chr2	2	0	2
CLAFUR5_03450	Chr2	2	2	0
CLAFUR5_03451	Chr2	4	4	0
CLAFUR5_03452	Chr2	2	2	0
CLAFUR5_03454	Chr2	2	2	0
CLAFUR5_03457	Chr2	3	3	0
CLAFUR5_03459	Chr2	2	2	0
CLAFUR5_03461	Chr2	2	2	0
CLAFUR5_03462	Chr2	6	3	3
CLAFUR5_03463	Chr2	2	2	0
CLAFUR5_03466	Chr2	4	4	0
CLAFUR5_03467	Chr2	3	3	0
CLAFUR5_03468	Chr2	2	2	0
CLAFUR5_03469	Chr2	2	1	1
CLAFUR5_03473	Chr2	9	7	2
CLAFUR5_03475	Chr2	3	4	1
CLAFUR5_03479	Chr2	0	2	2
CLAFUR5_03483	Chr2	2	3	1
CLAFUR5_03484	Chr2	2	2	0
CLAFUR5_03485	Chr2	2	2	0
CLAFUR5_03488	Chr2	2	2	0
CLAFUR5_03490	Chr2	0	2	2
CLAFUR5_03491	Chr2	2	2	0
CLAFUR5_03493	Chr2	2	2	0
CLAFUR5_03494	Chr2	2	2	0
CLAFUR5_03495	Chr2	3	3	0
CLAFUR5_03498	Chr2	3	3	0
CLAFUR5_03501	Chr2	3	4	1
CLAFUR5_03502	Chr2	6	4	2
CLAFUR5_03503	Chr2	2	2	0
CLAFUR5_03504	Chr2	2	2	0
CLAFUR5_03507	Chr2	2	2	0
CLAFUR5_03508	Chr2	2	2	0
CLAFUR5_03509	Chr2	2	2	0
CLAFUR5_03510	Chr2	6	8	2
CLAFUR5_03512	Chr2	6	6	0
CLAFUR5_03514	Chr2	2	2	0
CLAFUR5_03515	Chr2	7	5	2
CLAFUR5_03516	Chr2	3	2	1
CLAFUR5_03520	Chr2	2	2	0
CLAFUR5_03521	Chr2	3	3	0
CLAFUR5_03522	Chr2	2	2	0
CLAFUR5_03523	Chr2	3	3	0
CLAFUR5_03526	Chr2	4	5	1
CLAFUR5_03530	Chr2	2	2	0
CLAFUR5_03532	Chr2	2	2	0
CLAFUR5_03536	Chr2	2	2	0
CLAFUR5_03537	Chr2	6	5	1
CLAFUR5_03540	Chr2	3	3	0
CLAFUR5_03541	Chr2	9	9	0
CLAFUR5_03542	Chr2	4	4	0
CLAFUR5_03544	Chr2	2	2	0
CLAFUR5_03547	Chr2	5	5	0
CLAFUR5_03549	Chr2	4	4	0
CLAFUR5_03551	Chr2	2	2	0
CLAFUR5_03552	Chr2	5	5	0
CLAFUR5_03557	Chr2	4	4	0
CLAFUR5_03558	Chr2	2	2	0
CLAFUR5_03559	Chr2	3	3	0
CLAFUR5_03560	Chr2	3	3	0
CLAFUR5_03561	Chr2	0	3	3
CLAFUR5_03562	Chr2	2	4	2
CLAFUR5_03564	Chr2	4	6	2
CLAFUR5_03569	Chr2	2	2	0
CLAFUR5_03570	Chr2	2	2	0
CLAFUR5_03571	Chr2	2	2	0
CLAFUR5_03574	Chr2	4	4	0
CLAFUR5_03577	Chr2	2	4	2
CLAFUR5_03578	Chr2	2	2	0
CLAFUR5_03583	Chr2	2	2	0
CLAFUR5_03585	Chr2	5	4	1
CLAFUR5_03587	Chr2	2	2	0
CLAFUR5_03591	Chr2	2	2	0
CLAFUR5_03592	Chr2	2	1	1
CLAFUR5_03593	Chr2	2	2	0
CLAFUR5_03596	Chr2	2	0	2
CLAFUR5_03597	Chr2	2	2	0
CLAFUR5_03598	Chr2	0	2	2
CLAFUR5_03599	Chr2	2	2	0
CLAFUR5_03600	Chr2	2	2	0
CLAFUR5_03601	Chr2	2	2	0
CLAFUR5_03603	Chr2	2	2	0
CLAFUR5_03604	Chr2	3	3	0
CLAFUR5_03608	Chr2	2	2	0
CLAFUR5_03613	Chr2	4	4	0
CLAFUR5_03614	Chr2	4	4	0
CLAFUR5_03616	Chr2	4	4	0
CLAFUR5_03617	Chr2	2	2	0
CLAFUR5_03621	Chr2	0	2	2
CLAFUR5_03623	Chr2	2	2	0
CLAFUR5_03630	Chr2	2	2	0
CLAFUR5_03632	Chr2	2	2	0
CLAFUR5_03633	Chr2	0	3	3
CLAFUR5_03634	Chr2	3	3	0
CLAFUR5_03635	Chr2	3	4	1
CLAFUR5_03636	Chr2	3	3	0
CLAFUR5_03639	Chr2	5	4	1
CLAFUR5_03640	Chr2	2	3	1
CLAFUR5_03642	Chr2	3	3	0
CLAFUR5_03643	Chr2	0	2	2
CLAFUR5_03647	Chr2	3	3	0
CLAFUR5_03650	Chr2	3	3	0
CLAFUR5_03655	Chr2	2	0	2
CLAFUR5_03660	Chr2	3	3	0
CLAFUR5_03663	Chr2	7	7	0
CLAFUR5_03664	Chr2	3	3	0
CLAFUR5_03665	Chr2	2	2	0
CLAFUR5_03668	Chr2	4	4	0
CLAFUR5_03670	Chr2	2	2	0
CLAFUR5_03671	Chr2	3	3	0
CLAFUR5_03674	Chr2	2	2	0
CLAFUR5_03675	Chr2	2	2	0
CLAFUR5_03677	Chr2	2	2	0
CLAFUR5_03679	Chr2	2	2	0
CLAFUR5_03681	Chr2	0	2	2
CLAFUR5_03682	Chr2	3	2	1
CLAFUR5_03683	Chr2	0	2	2
CLAFUR5_03684	Chr2	3	3	0
CLAFUR5_03688	Chr2	2	2	0
CLAFUR5_03690	Chr2	3	3	0
CLAFUR5_03692	Chr2	3	2	1
CLAFUR5_03694	Chr2	2	2	0
CLAFUR5_03695	Chr2	2	2	0
CLAFUR5_03696	Chr2	2	2	0
CLAFUR5_03697	Chr2	3	3	0
CLAFUR5_03698	Chr2	2	3	1
CLAFUR5_03700	Chr2	0	3	3
CLAFUR5_03704	Chr2	2	2	0
CLAFUR5_03708	Chr2	2	2	0
CLAFUR5_03709	Chr2	2	2	0
CLAFUR5_03710	Chr2	3	3	0
CLAFUR5_03713	Chr2	2	2	0
CLAFUR5_03715	Chr2	2	2	0
CLAFUR5_03719	Chr2	2	0	2
CLAFUR5_03720	Chr2	4	4	0
CLAFUR5_03725	Chr2	2	2	0
CLAFUR5_03728	Chr2	2	2	0
CLAFUR5_03730	Chr2	4	5	1
CLAFUR5_03732	Chr2	2	2	0
CLAFUR5_03734	Chr2	2	2	0
CLAFUR5_03735	Chr2	2	2	0
CLAFUR5_03739	Chr2	4	5	1
CLAFUR5_03740	Chr2	4	4	0
CLAFUR5_03742	Chr2	2	0	2
CLAFUR5_03743	Chr2	2	2	0
CLAFUR5_03744	Chr2	6	5	1
CLAFUR5_03749	Chr2	2	2	0
CLAFUR5_03755	Chr2	3	3	0
CLAFUR5_03758	Chr2	7	6	1
CLAFUR5_03760	Chr2	2	2	0
CLAFUR5_03763	Chr2	2	2	0
CLAFUR5_03764	Chr2	3	3	0
CLAFUR5_03765	Chr2	2	0	2
CLAFUR5_03774	Chr2	2	2	0
CLAFUR5_03775	Chr2	1	2	1
CLAFUR5_03787	Chr2	3	3	0
CLAFUR5_03788	Chr2	2	2	0
CLAFUR5_03790	Chr2	0	2	2
CLAFUR5_03793	Chr2	2	2	0
CLAFUR5_03796	Chr2	2	2	0
CLAFUR5_03797	Chr2	0	2	2
CLAFUR5_03800	Chr2	2	3	1
CLAFUR5_03805	Chr2	2	2	0
CLAFUR5_03808	Chr2	2	2	0
CLAFUR5_03810	Chr2	2	2	0
CLAFUR5_03811	Chr2	2	2	0
CLAFUR5_03815	Chr2	3	2	1
CLAFUR5_03820	Chr2	2	2	0
CLAFUR5_03822	Chr2	2	3	1
CLAFUR5_03823	Chr2	4	4	0
CLAFUR5_03824	Chr2	8	5	3
CLAFUR5_03825	Chr2	4	4	0
CLAFUR5_03826	Chr2	5	4	1
CLAFUR5_03828	Chr2	2	0	2
CLAFUR5_03832	Chr2	4	3	1
CLAFUR5_03833	Chr2	2	3	1
CLAFUR5_03834	Chr2	1	2	1
CLAFUR5_03835	Chr2	5	6	1
CLAFUR5_03837	Chr2	2	2	0
CLAFUR5_03839	Chr2	2	3	1
CLAFUR5_03841	Chr2	0	2	2
CLAFUR5_03842	Chr2	4	4	0
CLAFUR5_03844	Chr2	8	8	0
CLAFUR5_03851	Chr2	2	2	0
CLAFUR5_03852	Chr2	8	7	1
CLAFUR5_03855	Chr2	2	2	0
CLAFUR5_03862	Chr2	5	5	0
CLAFUR5_03863	Chr2	2	2	0
CLAFUR5_03864	Chr2	3	3	0
CLAFUR5_03865	Chr2	2	2	0
CLAFUR5_03866	Chr2	1	2	1
CLAFUR5_03869	Chr2	2	0	2
CLAFUR5_03870	Chr2	2	2	0
CLAFUR5_03871	Chr2	4	4	0
CLAFUR5_03873	Chr2	3	3	0
CLAFUR5_03876	Chr2	4	4	0
CLAFUR5_03878	Chr2	2	2	0
CLAFUR5_03882	Chr2	5	5	0
CLAFUR5_03883	Chr2	2	2	0
CLAFUR5_03884	Chr2	2	2	0
CLAFUR5_03887	Chr2	2	2	0
CLAFUR5_03888	Chr2	2	2	0
CLAFUR5_03889	Chr2	3	3	0
CLAFUR5_03890	Chr2	2	2	0
CLAFUR5_03891	Chr2	4	3	1
CLAFUR5_03892	Chr2	2	2	0
CLAFUR5_03893	Chr2	4	4	0
CLAFUR5_03896	Chr4	2	2	0
CLAFUR5_03898	Chr4	2	2	0
CLAFUR5_03899	Chr4	0	2	2
CLAFUR5_03902	Chr4	5	4	1
CLAFUR5_03911	Chr4	2	2	0
CLAFUR5_03913	Chr4	9	10	1
CLAFUR5_03914	Chr4	2	2	0
CLAFUR5_03918	Chr4	2	2	0
CLAFUR5_03919	Chr4	3	3	0
CLAFUR5_03921	Chr4	2	0	2
CLAFUR5_03922	Chr4	2	2	0
CLAFUR5_03938	Chr4	0	2	2
CLAFUR5_03942	Chr4	3	4	1
CLAFUR5_03947	Chr4	2	2	0
CLAFUR5_03954	Chr4	4	3	1
CLAFUR5_03968	Chr4	2	0	2
CLAFUR5_03971	Chr4	4	4	0
CLAFUR5_03975	Chr4	4	0	4
CLAFUR5_03976	Chr4	5	3	2
CLAFUR5_03977	Chr4	2	2	0
CLAFUR5_03980	Chr4	2	2	0
CLAFUR5_03981	Chr4	2	2	0
CLAFUR5_03984	Chr4	2	2	0
CLAFUR5_03986	Chr4	3	2	1
CLAFUR5_03987	Chr4	2	0	2
CLAFUR5_03988	Chr4	2	2	0
CLAFUR5_03989	Chr4	2	0	2
CLAFUR5_03990	Chr4	2	2	0
CLAFUR5_03991	Chr4	2	2	0
CLAFUR5_03994	Chr4	3	3	0
CLAFUR5_03995	Chr4	4	3	1
CLAFUR5_04000	Chr4	3	0	3
CLAFUR5_04001	Chr4	3	3	0
CLAFUR5_04005	Chr4	2	0	2
CLAFUR5_04008	Chr4	0	2	2
CLAFUR5_04009	Chr4	3	3	0
CLAFUR5_04010	Chr4	2	2	0
CLAFUR5_04011	Chr4	2	2	0
CLAFUR5_04013	Chr4	2	0	2
CLAFUR5_04016	Chr4	3	0	3
CLAFUR5_04021	Chr4	3	3	0
CLAFUR5_04022	Chr4	2	0	2
CLAFUR5_04023	Chr4	2	2	0
CLAFUR5_04029	Chr4	3	2	1
CLAFUR5_04030	Chr4	2	2	0
CLAFUR5_04041	Chr4	6	5	1
CLAFUR5_04043	Chr4	0	2	2
CLAFUR5_04044	Chr4	2	2	0
CLAFUR5_04047	Chr4	2	1	1
CLAFUR5_04048	Chr4	1	2	1
CLAFUR5_04052	Chr4	2	0	2
CLAFUR5_04053	Chr4	5	4	1
CLAFUR5_04054	Chr4	2	0	2
CLAFUR5_04055	Chr4	2	2	0
CLAFUR5_04056	Chr4	3	4	1
CLAFUR5_04057	Chr4	2	2	0
CLAFUR5_04060	Chr4	2	2	0
CLAFUR5_04061	Chr4	2	2	0
CLAFUR5_04064	Chr4	4	3	1
CLAFUR5_04065	Chr4	4	4	0
CLAFUR5_04081	Chr4	0	2	2
CLAFUR5_04083	Chr4	2	2	0
CLAFUR5_04088	Chr4	3	3	0
CLAFUR5_04095	Chr4	1	2	1
CLAFUR5_04099	Chr4	0	2	2
CLAFUR5_04100	Chr4	2	2	0
CLAFUR5_04101	Chr4	5	6	1
CLAFUR5_04102	Chr4	0	2	2
CLAFUR5_04103	Chr4	2	2	0
CLAFUR5_04105	Chr4	8	9	1
CLAFUR5_04106	Chr4	5	5	0
CLAFUR5_04110	Chr4	4	4	0
CLAFUR5_04118	Chr4	3	2	1
CLAFUR5_04119	Chr4	2	0	2
CLAFUR5_04120	Chr4	2	2	0
CLAFUR5_04122	Chr4	2	0	2
CLAFUR5_04123	Chr4	3	3	0
CLAFUR5_04124	Chr4	1	2	1
CLAFUR5_04129	Chr4	2	2	0
CLAFUR5_04130	Chr4	2	2	0
CLAFUR5_04134	Chr4	9	9	0
CLAFUR5_04135	Chr4	2	2	0
CLAFUR5_04136	Chr4	6	5	1
CLAFUR5_04137	Chr4	3	3	0
CLAFUR5_04138	Chr4	6	5	1
CLAFUR5_04141	Chr4	3	3	0
CLAFUR5_04142	Chr4	2	2	0
CLAFUR5_04153	Chr4	0	2	2
CLAFUR5_04155	Chr4	2	0	2
CLAFUR5_04158	Chr4	2	3	1
CLAFUR5_04165	Chr4	2	2	0
CLAFUR5_04172	Chr4	2	0	2
CLAFUR5_04175	Chr4	4	5	1
CLAFUR5_04179	Chr4	2	2	0
CLAFUR5_04185	Chr4	2	2	0
CLAFUR5_04188	Chr4	2	2	0
CLAFUR5_04189	Chr4	2	2	0
CLAFUR5_04190	Chr4	4	4	0
CLAFUR5_04191	Chr4	2	2	0
CLAFUR5_04195	Chr4	3	3	0
CLAFUR5_04196	Chr4	2	2	0
CLAFUR5_04197	Chr4	4	5	1
CLAFUR5_04198	Chr4	3	3	0
CLAFUR5_04199	Chr4	2	2	0
CLAFUR5_04200	Chr4	2	1	1
CLAFUR5_04201	Chr4	3	3	0
CLAFUR5_04205	Chr4	4	4	0
CLAFUR5_04206	Chr4	2	2	0
CLAFUR5_04208	Chr4	3	0	3
CLAFUR5_04210	Chr4	4	4	0
CLAFUR5_04211	Chr4	3	0	3
CLAFUR5_04212	Chr4	4	4	0
CLAFUR5_04214	Chr4	2	2	0
CLAFUR5_04215	Chr4	2	0	2
CLAFUR5_04216	Chr4	2	2	0
CLAFUR5_04219	Chr4	5	5	0
CLAFUR5_04220	Chr4	2	2	0
CLAFUR5_04224	Chr4	2	2	0
CLAFUR5_04225	Chr4	4	3	1
CLAFUR5_04226	Chr4	4	4	0
CLAFUR5_04227	Chr4	4	3	1
CLAFUR5_04229	Chr4	2	2	0
CLAFUR5_04230	Chr4	2	2	0
CLAFUR5_04232	Chr4	9	6	3
CLAFUR5_04237	Chr4	4	5	1
CLAFUR5_04238	Chr4	3	3	0
CLAFUR5_04242	Chr4	2	2	0
CLAFUR5_04244	Chr4	2	2	0
CLAFUR5_04247	Chr4	2	0	2
CLAFUR5_04249	Chr4	3	3	0
CLAFUR5_04250	Chr4	2	2	0
CLAFUR5_04254	Chr4	2	2	0
CLAFUR5_04255	Chr4	4	4	0
CLAFUR5_04256	Chr4	3	3	0
CLAFUR5_04257	Chr4	3	3	0
CLAFUR5_04258	Chr4	2	2	0
CLAFUR5_04263	Chr4	3	3	0
CLAFUR5_04269	Chr4	6	5	1
CLAFUR5_04270	Chr4	2	3	1
CLAFUR5_04272	Chr4	4	3	1
CLAFUR5_04273	Chr4	3	3	0
CLAFUR5_04274	Chr4	0	2	2
CLAFUR5_04276	Chr4	2	2	0
CLAFUR5_04278	Chr4	0	2	2
CLAFUR5_04279	Chr4	2	2	0
CLAFUR5_04280	Chr4	3	2	1
CLAFUR5_04281	Chr4	2	2	0
CLAFUR5_04282	Chr4	2	2	0
CLAFUR5_04283	Chr4	2	0	2
CLAFUR5_04284	Chr4	2	2	0
CLAFUR5_04285	Chr4	2	2	0
CLAFUR5_04287	Chr4	2	2	0
CLAFUR5_04288	Chr4	2	0	2
CLAFUR5_04289	Chr4	5	5	0
CLAFUR5_04290	Chr4	0	2	2
CLAFUR5_04292	Chr4	2	2	0
CLAFUR5_04293	Chr4	4	5	1
CLAFUR5_04294	Chr4	0	2	2
CLAFUR5_04295	Chr4	2	2	0
CLAFUR5_04298	Chr4	5	5	0
CLAFUR5_04299	Chr4	2	2	0
CLAFUR5_04300	Chr4	3	3	0
[truncated: 4,494 more rows]
