# Supplementary material for: Transcriptome analysis of two isolates of the tomato pathogen Cladosporium fulvum, uncovers genome-wide patterns of alternative splicing during a host infection cycle
Source: PLoS Pathog. 2024 Dec 18;20(12):e1012791. doi: 10.1371/journal.ppat.1012791 (PMC11694984; doi:10.1371/journal.ppat.1012791)
Supplement: S6 Table — (XLSX) [file ppat.1012791.s026.xlsx]

## Sheet: S6 Table
S6 Table. The subset of alternatively spliced (AS) genes that are common between Cladosporium fulvum isolates Race 5 and Race 4. The number (No.) of unique transcript isoforms generated by each AS gene in isolates Race 5 and Race 4, and the differences in the number of transcript isoforms produced by each AS gene in each isolate are shown.
Gene ID	Chromo- some	No. of unique transcript isoforms in isolate Race 5	No. of unique transcript isoforms in isolate Race 4	Differences in the No. of unique transcript isofroms produced by Race 5 and Race 4
CLAFUR5_00001	Chr1	2	2	0
CLAFUR5_00003	Chr1	3	3	0
CLAFUR5_00008	Chr1	5	5	0
CLAFUR5_00010	Chr1	2	2	0
CLAFUR5_00013	Chr1	2	2	0
CLAFUR5_00015	Chr1	7	9	2
CLAFUR5_00022	Chr1	2	2	0
CLAFUR5_00024	Chr1	3	3	0
CLAFUR5_00025	Chr1	10	10	0
CLAFUR5_00027	Chr1	2	2	0
CLAFUR5_00029	Chr1	2	2	0
CLAFUR5_00038	Chr1	2	3	1
CLAFUR5_00042	Chr1	2	2	0
CLAFUR5_00051	Chr1	2	2	0
CLAFUR5_00052	Chr1	3	3	0
CLAFUR5_00053	Chr1	2	2	0
CLAFUR5_00056	Chr1	2	2	0
CLAFUR5_00057	Chr1	3	3	0
CLAFUR5_00058	Chr1	3	3	0
CLAFUR5_00060	Chr1	2	3	1
CLAFUR5_00062	Chr1	5	5	0
CLAFUR5_00064	Chr1	3	4	1
CLAFUR5_00065	Chr1	2	2	0
CLAFUR5_00067	Chr1	3	3	0
CLAFUR5_00068	Chr1	3	3	0
CLAFUR5_00071	Chr1	3	3	0
CLAFUR5_00072	Chr1	2	2	0
CLAFUR5_00074	Chr1	3	3	0
CLAFUR5_00075	Chr1	2	2	0
CLAFUR5_00076	Chr1	3	3	0
CLAFUR5_00084	Chr1	3	3	0
CLAFUR5_00085	Chr1	6	8	2
CLAFUR5_00087	Chr1	2	2	0
CLAFUR5_00088	Chr1	2	2	0
CLAFUR5_00091	Chr1	2	2	0
CLAFUR5_00093	Chr1	8	8	0
CLAFUR5_00095	Chr1	2	2	0
CLAFUR5_00100	Chr1	4	5	1
CLAFUR5_00107	Chr1	4	4	0
CLAFUR5_00108	Chr1	2	2	0
CLAFUR5_00109	Chr1	2	2	0
CLAFUR5_00117	Chr1	3	2	1
CLAFUR5_00124	Chr1	2	3	1
CLAFUR5_00125	Chr1	5	7	2
CLAFUR5_00126	Chr1	2	2	0
CLAFUR5_00127	Chr1	3	4	1
CLAFUR5_00137	Chr1	4	3	1
CLAFUR5_00138	Chr1	3	3	0
CLAFUR5_00141	Chr1	2	2	0
CLAFUR5_00146	Chr1	3	3	0
CLAFUR5_00148	Chr1	4	4	0
CLAFUR5_00152	Chr1	4	2	2
CLAFUR5_00153	Chr1	3	2	1
CLAFUR5_00154	Chr1	2	2	0
CLAFUR5_00157	Chr1	6	3	3
CLAFUR5_00158	Chr1	4	3	1
CLAFUR5_00159	Chr1	4	4	0
CLAFUR5_00160	Chr1	6	6	0
CLAFUR5_00162	Chr1	2	2	0
CLAFUR5_00163	Chr1	2	2	0
CLAFUR5_00164	Chr1	4	4	0
CLAFUR5_00165	Chr1	4	3	1
CLAFUR5_00167	Chr1	5	4	1
CLAFUR5_00172	Chr1	3	3	0
CLAFUR5_00174	Chr1	3	3	0
CLAFUR5_00177	Chr1	2	2	0
CLAFUR5_00182	Chr1	2	2	0
CLAFUR5_00185	Chr1	5	5	0
CLAFUR5_00188	Chr1	2	2	0
CLAFUR5_00190	Chr1	3	3	0
CLAFUR5_00193	Chr1	3	3	0
CLAFUR5_00198	Chr1	3	3	0
CLAFUR5_00206	Chr1	6	6	0
CLAFUR5_00210	Chr1	3	3	0
CLAFUR5_00213	Chr1	2	2	0
CLAFUR5_00214	Chr1	2	2	0
CLAFUR5_00222	Chr1	2	2	0
CLAFUR5_00223	Chr1	2	2	0
CLAFUR5_00225	Chr1	3	3	0
CLAFUR5_00229	Chr1	3	2	1
CLAFUR5_00232	Chr1	4	3	1
CLAFUR5_00233	Chr1	2	2	0
CLAFUR5_00235	Chr1	3	2	1
CLAFUR5_00240	Chr1	2	2	0
CLAFUR5_00244	Chr1	2	2	0
CLAFUR5_00246	Chr1	4	4	0
CLAFUR5_00249	Chr1	3	3	0
CLAFUR5_00255	Chr1	3	3	0
CLAFUR5_00258	Chr1	3	2	1
CLAFUR5_00260	Chr1	2	2	0
CLAFUR5_00261	Chr1	2	2	0
CLAFUR5_00266	Chr1	2	2	0
CLAFUR5_00269	Chr1	2	2	0
CLAFUR5_00273	Chr1	6	7	1
CLAFUR5_00274	Chr1	2	2	0
CLAFUR5_00275	Chr1	3	3	0
CLAFUR5_00276	Chr1	2	2	0
CLAFUR5_00280	Chr1	2	3	1
CLAFUR5_00282	Chr1	4	4	0
CLAFUR5_00283	Chr1	5	5	0
CLAFUR5_00284	Chr1	3	3	0
CLAFUR5_00286	Chr1	2	2	0
CLAFUR5_00287	Chr1	2	3	1
CLAFUR5_00288	Chr1	2	2	0
CLAFUR5_00289	Chr1	3	2	1
CLAFUR5_00292	Chr1	3	2	1
CLAFUR5_00293	Chr1	3	3	0
CLAFUR5_00299	Chr1	2	2	0
CLAFUR5_00303	Chr1	4	4	0
CLAFUR5_00307	Chr1	2	2	0
CLAFUR5_00310	Chr1	2	2	0
CLAFUR5_00315	Chr1	3	3	0
CLAFUR5_00316	Chr1	3	3	0
CLAFUR5_00319	Chr1	2	2	0
CLAFUR5_00321	Chr1	11	11	0
CLAFUR5_00325	Chr1	2	2	0
CLAFUR5_00327	Chr1	2	2	0
CLAFUR5_00328	Chr1	2	2	0
CLAFUR5_00331	Chr1	4	4	0
CLAFUR5_00333	Chr1	3	3	0
CLAFUR5_00334	Chr1	2	2	0
CLAFUR5_00335	Chr1	4	4	0
CLAFUR5_00337	Chr1	6	6	0
CLAFUR5_00341	Chr1	3	2	1
CLAFUR5_00342	Chr1	4	4	0
CLAFUR5_00344	Chr1	2	2	0
CLAFUR5_00345	Chr1	2	2	0
CLAFUR5_00346	Chr1	6	5	1
CLAFUR5_00349	Chr1	3	3	0
CLAFUR5_00352	Chr1	4	3	1
CLAFUR5_00353	Chr1	3	3	0
CLAFUR5_00354	Chr1	2	2	0
CLAFUR5_00357	Chr1	2	2	0
CLAFUR5_00358	Chr1	3	3	0
CLAFUR5_00359	Chr1	3	3	0
CLAFUR5_00360	Chr1	2	2	0
CLAFUR5_00361	Chr1	3	3	0
CLAFUR5_00362	Chr1	4	3	1
CLAFUR5_00365	Chr1	3	3	0
CLAFUR5_00369	Chr1	3	3	0
CLAFUR5_00370	Chr1	4	3	1
CLAFUR5_00372	Chr1	2	2	0
CLAFUR5_00373	Chr1	2	2	0
CLAFUR5_00375	Chr1	3	3	0
CLAFUR5_00378	Chr1	5	6	1
CLAFUR5_00379	Chr1	2	2	0
CLAFUR5_00380	Chr1	2	2	0
CLAFUR5_00381	Chr1	2	2	0
CLAFUR5_00383	Chr1	4	4	0
CLAFUR5_00384	Chr1	2	3	1
CLAFUR5_00393	Chr1	2	2	0
CLAFUR5_00399	Chr1	2	2	0
CLAFUR5_00400	Chr1	3	4	1
CLAFUR5_00403	Chr1	3	4	1
CLAFUR5_00405	Chr1	2	2	0
CLAFUR5_00406	Chr1	5	4	1
CLAFUR5_00407	Chr1	6	6	0
CLAFUR5_00408	Chr1	3	3	0
CLAFUR5_00410	Chr1	2	2	0
CLAFUR5_00414	Chr1	2	2	0
CLAFUR5_00416	Chr1	3	3	0
CLAFUR5_00419	Chr1	3	3	0
CLAFUR5_00420	Chr1	2	3	1
CLAFUR5_00422	Chr1	3	3	0
CLAFUR5_00423	Chr1	2	2	0
CLAFUR5_00427	Chr1	2	2	0
CLAFUR5_00428	Chr1	2	2	0
CLAFUR5_00430	Chr1	2	3	1
CLAFUR5_00432	Chr1	3	3	0
CLAFUR5_00433	Chr1	3	3	0
CLAFUR5_00436	Chr1	2	2	0
CLAFUR5_00437	Chr1	4	4	0
CLAFUR5_00438	Chr1	3	3	0
CLAFUR5_00441	Chr1	3	3	0
CLAFUR5_00444	Chr1	7	4	3
CLAFUR5_00448	Chr1	2	2	0
CLAFUR5_00449	Chr1	4	3	1
CLAFUR5_00450	Chr1	4	3	1
CLAFUR5_00451	Chr1	2	2	0
CLAFUR5_00455	Chr1	3	3	0
CLAFUR5_00457	Chr1	2	2	0
CLAFUR5_00459	Chr1	3	3	0
CLAFUR5_00460	Chr1	2	2	0
CLAFUR5_00461	Chr1	3	3	0
CLAFUR5_00462	Chr1	7	8	1
CLAFUR5_00465	Chr1	2	2	0
CLAFUR5_00468	Chr1	6	6	0
CLAFUR5_00469	Chr1	3	2	1
CLAFUR5_00471	Chr1	3	4	1
CLAFUR5_00473	Chr1	2	2	0
CLAFUR5_00480	Chr1	4	4	0
CLAFUR5_00482	Chr1	3	3	0
CLAFUR5_00487	Chr1	4	2	2
CLAFUR5_00489	Chr1	2	2	0
CLAFUR5_00490	Chr1	4	4	0
CLAFUR5_00502	Chr1	2	2	0
CLAFUR5_00505	Chr1	4	4	0
CLAFUR5_00510	Chr1	4	4	0
CLAFUR5_00511	Chr1	2	2	0
CLAFUR5_00512	Chr1	3	4	1
CLAFUR5_00514	Chr1	2	2	0
CLAFUR5_00518	Chr1	5	4	1
CLAFUR5_00522	Chr1	7	3	4
CLAFUR5_00523	Chr1	2	2	0
CLAFUR5_00525	Chr1	4	5	1
CLAFUR5_00526	Chr1	3	3	0
CLAFUR5_00529	Chr1	2	2	0
CLAFUR5_00530	Chr1	3	3	0
CLAFUR5_00531	Chr1	4	4	0
CLAFUR5_00535	Chr1	6	7	1
CLAFUR5_00536	Chr1	2	2	0
CLAFUR5_00537	Chr1	4	4	0
CLAFUR5_00539	Chr1	3	2	1
CLAFUR5_00540	Chr1	6	7	1
CLAFUR5_00543	Chr1	5	5	0
CLAFUR5_00549	Chr1	2	2	0
CLAFUR5_00552	Chr1	3	3	0
CLAFUR5_00553	Chr1	2	2	0
CLAFUR5_00555	Chr1	2	2	0
CLAFUR5_00556	Chr1	2	2	0
CLAFUR5_00560	Chr1	5	5	0
CLAFUR5_00562	Chr1	5	2	3
CLAFUR5_00565	Chr1	2	2	0
CLAFUR5_00568	Chr1	2	2	0
CLAFUR5_00569	Chr1	5	3	2
CLAFUR5_00573	Chr1	5	6	1
CLAFUR5_00578	Chr1	3	3	0
CLAFUR5_00579	Chr1	4	4	0
CLAFUR5_00581	Chr1	4	3	1
CLAFUR5_00582	Chr1	2	2	0
CLAFUR5_00584	Chr1	2	2	0
CLAFUR5_00585	Chr1	2	3	1
CLAFUR5_00586	Chr1	4	5	1
CLAFUR5_00587	Chr1	4	2	2
CLAFUR5_00588	Chr1	5	4	1
CLAFUR5_00591	Chr1	3	4	1
CLAFUR5_00593	Chr1	2	2	0
CLAFUR5_00597	Chr1	3	3	0
CLAFUR5_00604	Chr1	2	2	0
CLAFUR5_00605	Chr1	2	2	0
CLAFUR5_00608	Chr1	3	3	0
CLAFUR5_00610	Chr1	4	3	1
CLAFUR5_00612	Chr1	3	3	0
CLAFUR5_00620	Chr1	2	2	0
CLAFUR5_00623	Chr1	3	3	0
CLAFUR5_00624	Chr1	6	4	2
CLAFUR5_00626	Chr1	3	3	0
CLAFUR5_00627	Chr1	2	3	1
CLAFUR5_00628	Chr1	2	2	0
CLAFUR5_00631	Chr1	6	6	0
CLAFUR5_00632	Chr1	5	5	0
CLAFUR5_00633	Chr1	5	5	0
CLAFUR5_00634	Chr1	9	9	0
CLAFUR5_00635	Chr1	4	6	2
CLAFUR5_00636	Chr1	4	4	0
CLAFUR5_00637	Chr1	7	9	2
CLAFUR5_00640	Chr1	4	3	1
CLAFUR5_00641	Chr1	2	3	1
CLAFUR5_00642	Chr1	2	2	0
CLAFUR5_00645	Chr1	3	3	0
CLAFUR5_00647	Chr1	2	2	0
CLAFUR5_00648	Chr1	3	3	0
CLAFUR5_00649	Chr1	2	3	1
CLAFUR5_00650	Chr1	2	2	0
CLAFUR5_00653	Chr1	2	2	0
CLAFUR5_00654	Chr1	3	3	0
CLAFUR5_00657	Chr1	3	3	0
CLAFUR5_00658	Chr1	2	2	0
CLAFUR5_00664	Chr1	3	5	2
CLAFUR5_00666	Chr1	2	3	1
CLAFUR5_00668	Chr1	2	3	1
CLAFUR5_00670	Chr1	6	5	1
CLAFUR5_00671	Chr1	3	3	0
CLAFUR5_00674	Chr1	7	6	1
CLAFUR5_00676	Chr1	3	4	1
CLAFUR5_00677	Chr1	4	4	0
CLAFUR5_00679	Chr1	2	2	0
CLAFUR5_00680	Chr1	4	6	2
CLAFUR5_00681	Chr1	2	2	0
CLAFUR5_00683	Chr1	15	13	2
CLAFUR5_00689	Chr1	2	2	0
CLAFUR5_00690	Chr1	7	7	0
CLAFUR5_00692	Chr1	3	3	0
CLAFUR5_00693	Chr1	5	6	1
CLAFUR5_00695	Chr1	4	4	0
CLAFUR5_00696	Chr1	6	6	0
CLAFUR5_00698	Chr1	4	3	1
CLAFUR5_00699	Chr1	4	5	1
CLAFUR5_00700	Chr1	2	2	0
CLAFUR5_00702	Chr1	2	2	0
CLAFUR5_00703	Chr1	8	6	2
CLAFUR5_00705	Chr1	2	2	0
CLAFUR5_00708	Chr1	3	3	0
CLAFUR5_00710	Chr1	13	11	2
CLAFUR5_00712	Chr1	3	3	0
CLAFUR5_00716	Chr1	4	4	0
CLAFUR5_00717	Chr1	2	2	0
CLAFUR5_00718	Chr1	4	4	0
CLAFUR5_00720	Chr1	2	2	0
CLAFUR5_00721	Chr1	2	2	0
CLAFUR5_00725	Chr1	4	5	1
CLAFUR5_00726	Chr1	2	3	1
CLAFUR5_00728	Chr1	2	2	0
CLAFUR5_00729	Chr1	3	3	0
CLAFUR5_00730	Chr1	2	2	0
CLAFUR5_00731	Chr1	2	2	0
CLAFUR5_00734	Chr1	3	3	0
CLAFUR5_00740	Chr1	2	2	0
CLAFUR5_00743	Chr1	4	4	0
CLAFUR5_00745	Chr1	3	3	0
CLAFUR5_00747	Chr1	4	5	1
CLAFUR5_00749	Chr1	2	2	0
CLAFUR5_00750	Chr1	3	4	1
CLAFUR5_00754	Chr1	2	2	0
CLAFUR5_00757	Chr1	3	3	0
CLAFUR5_00759	Chr1	2	2	0
CLAFUR5_00761	Chr1	3	3	0
CLAFUR5_00766	Chr1	3	3	0
CLAFUR5_00770	Chr1	3	3	0
CLAFUR5_00776	Chr1	5	5	0
CLAFUR5_00778	Chr1	6	6	0
CLAFUR5_00781	Chr1	2	3	1
CLAFUR5_00783	Chr1	3	3	0
CLAFUR5_00785	Chr1	2	2	0
CLAFUR5_00791	Chr1	7	6	1
CLAFUR5_00792	Chr1	5	3	2
CLAFUR5_00793	Chr1	5	5	0
CLAFUR5_00795	Chr1	4	4	0
CLAFUR5_00796	Chr1	3	3	0
CLAFUR5_00799	Chr1	5	5	0
CLAFUR5_00805	Chr1	5	5	0
CLAFUR5_00809	Chr1	2	2	0
CLAFUR5_00810	Chr1	4	4	0
CLAFUR5_00811	Chr1	4	5	1
CLAFUR5_00812	Chr1	3	3	0
CLAFUR5_00814	Chr1	2	2	0
CLAFUR5_00817	Chr1	2	2	0
CLAFUR5_00822	Chr1	4	4	0
CLAFUR5_00823	Chr1	2	2	0
CLAFUR5_00826	Chr1	4	4	0
CLAFUR5_00827	Chr1	2	2	0
CLAFUR5_00828	Chr1	2	2	0
CLAFUR5_00829	Chr1	6	5	1
CLAFUR5_00833	Chr1	2	2	0
CLAFUR5_00836	Chr1	4	3	1
CLAFUR5_00842	Chr1	7	5	2
CLAFUR5_00844	Chr1	2	2	0
CLAFUR5_00845	Chr1	3	2	1
CLAFUR5_00851	Chr1	2	3	1
CLAFUR5_00852	Chr1	2	2	0
CLAFUR5_00853	Chr1	2	2	0
CLAFUR5_00856	Chr1	5	5	0
CLAFUR5_00860	Chr1	3	3	0
CLAFUR5_00864	Chr1	2	2	0
CLAFUR5_00865	Chr1	2	2	0
CLAFUR5_00868	Chr1	2	2	0
CLAFUR5_00869	Chr1	2	2	0
CLAFUR5_00870	Chr1	3	4	1
CLAFUR5_00872	Chr1	2	2	0
CLAFUR5_00874	Chr1	3	3	0
CLAFUR5_00875	Chr1	5	4	1
CLAFUR5_00876	Chr1	7	7	0
CLAFUR5_00878	Chr1	2	2	0
CLAFUR5_00879	Chr1	3	3	0
CLAFUR5_00880	Chr1	4	3	1
CLAFUR5_00883	Chr1	3	3	0
CLAFUR5_00885	Chr1	2	2	0
CLAFUR5_00886	Chr1	3	3	0
CLAFUR5_00889	Chr1	2	2	0
CLAFUR5_00890	Chr1	4	4	0
CLAFUR5_00892	Chr1	4	4	0
CLAFUR5_00893	Chr1	2	2	0
CLAFUR5_00896	Chr1	2	2	0
CLAFUR5_00902	Chr1	3	3	0
CLAFUR5_00904	Chr1	2	2	0
CLAFUR5_00906	Chr1	2	2	0
CLAFUR5_00907	Chr1	3	3	0
CLAFUR5_00910	Chr1	3	4	1
CLAFUR5_00911	Chr1	3	2	1
CLAFUR5_00912	Chr1	4	3	1
CLAFUR5_00918	Chr1	4	3	1
CLAFUR5_00920	Chr1	2	2	0
CLAFUR5_00921	Chr1	3	3	0
CLAFUR5_00926	Chr1	6	5	1
CLAFUR5_00928	Chr1	5	4	1
CLAFUR5_00930	Chr1	4	4	0
CLAFUR5_00933	Chr1	7	9	2
CLAFUR5_00934	Chr1	3	3	0
CLAFUR5_00935	Chr1	7	3	4
CLAFUR5_00938	Chr1	7	6	1
CLAFUR5_00939	Chr1	2	2	0
CLAFUR5_00941	Chr1	2	2	0
CLAFUR5_00944	Chr1	4	3	1
CLAFUR5_00945	Chr1	5	4	1
CLAFUR5_00946	Chr1	2	3	1
CLAFUR5_00951	Chr1	2	3	1
CLAFUR5_00956	Chr1	2	2	0
CLAFUR5_00960	Chr1	5	4	1
CLAFUR5_00962	Chr1	3	3	0
CLAFUR5_00963	Chr1	4	4	0
CLAFUR5_00965	Chr1	4	4	0
CLAFUR5_00966	Chr1	2	2	0
CLAFUR5_00967	Chr1	4	4	0
CLAFUR5_00972	Chr1	3	3	0
CLAFUR5_00973	Chr1	2	3	1
CLAFUR5_00974	Chr1	2	3	1
CLAFUR5_00980	Chr1	4	4	0
CLAFUR5_00981	Chr1	3	4	1
CLAFUR5_00987	Chr1	3	3	0
CLAFUR5_00988	Chr1	2	2	0
CLAFUR5_00989	Chr1	3	3	0
CLAFUR5_00991	Chr1	2	2	0
CLAFUR5_00992	Chr1	2	2	0
CLAFUR5_00993	Chr1	2	2	0
CLAFUR5_00994	Chr1	4	2	2
CLAFUR5_00995	Chr1	3	4	1
CLAFUR5_00997	Chr1	3	2	1
CLAFUR5_01007	Chr1	4	6	2
CLAFUR5_01008	Chr1	2	2	0
CLAFUR5_01009	Chr1	2	2	0
CLAFUR5_01010	Chr1	3	3	0
CLAFUR5_01012	Chr1	2	2	0
CLAFUR5_01015	Chr1	4	4	0
CLAFUR5_01016	Chr1	8	8	0
CLAFUR5_01017	Chr1	3	4	1
CLAFUR5_01018	Chr1	2	2	0
CLAFUR5_01020	Chr1	2	2	0
CLAFUR5_01021	Chr1	3	3	0
CLAFUR5_01023	Chr1	3	2	1
CLAFUR5_01026	Chr1	2	2	0
CLAFUR5_01027	Chr1	3	4	1
CLAFUR5_01028	Chr1	3	2	1
CLAFUR5_01032	Chr1	3	3	0
CLAFUR5_01034	Chr1	2	2	0
CLAFUR5_01036	Chr1	3	3	0
CLAFUR5_01040	Chr1	2	2	0
CLAFUR5_01042	Chr1	6	6	0
CLAFUR5_01043	Chr1	2	2	0
CLAFUR5_01047	Chr1	12	14	2
CLAFUR5_01048	Chr1	13	13	0
CLAFUR5_01049	Chr1	2	2	0
CLAFUR5_01050	Chr1	5	5	0
CLAFUR5_01052	Chr1	2	2	0
CLAFUR5_01053	Chr1	2	2	0
CLAFUR5_01058	Chr1	2	2	0
CLAFUR5_01059	Chr1	3	3	0
CLAFUR5_01062	Chr1	2	2	0
CLAFUR5_01063	Chr1	2	2	0
CLAFUR5_01064	Chr1	3	3	0
CLAFUR5_01066	Chr1	3	3	0
CLAFUR5_01067	Chr1	4	4	0
CLAFUR5_01068	Chr1	15	12	3
CLAFUR5_01069	Chr1	4	4	0
CLAFUR5_01071	Chr1	2	2	0
CLAFUR5_01073	Chr1	5	7	2
CLAFUR5_01075	Chr1	6	6	0
CLAFUR5_01078	Chr1	3	4	1
CLAFUR5_01081	Chr1	9	9	0
CLAFUR5_01082	Chr1	2	2	0
CLAFUR5_01084	Chr1	5	5	0
CLAFUR5_01089	Chr1	2	2	0
CLAFUR5_01090	Chr1	2	2	0
CLAFUR5_01091	Chr1	2	3	1
CLAFUR5_01092	Chr1	2	3	1
CLAFUR5_01093	Chr1	9	7	2
CLAFUR5_01096	Chr1	2	2	0
CLAFUR5_01098	Chr1	4	4	0
CLAFUR5_01099	Chr1	2	2	0
CLAFUR5_01104	Chr1	2	2	0
CLAFUR5_01107	Chr1	3	2	1
CLAFUR5_01110	Chr1	2	2	0
CLAFUR5_01111	Chr1	3	3	0
CLAFUR5_01112	Chr1	3	3	0
CLAFUR5_01116	Chr1	3	3	0
CLAFUR5_01117	Chr1	3	3	0
CLAFUR5_01118	Chr1	2	2	0
CLAFUR5_01121	Chr1	3	3	0
CLAFUR5_01122	Chr1	2	2	0
CLAFUR5_01123	Chr1	2	2	0
CLAFUR5_01125	Chr1	3	3	0
CLAFUR5_01126	Chr1	3	3	0
CLAFUR5_01129	Chr1	2	3	1
CLAFUR5_01130	Chr1	9	7	2
CLAFUR5_01132	Chr1	2	2	0
CLAFUR5_01134	Chr1	2	2	0
CLAFUR5_01135	Chr1	3	3	0
CLAFUR5_01136	Chr1	5	5	0
CLAFUR5_01137	Chr1	3	3	0
CLAFUR5_01142	Chr1	3	2	1
CLAFUR5_01143	Chr1	5	4	1
CLAFUR5_01144	Chr1	2	2	0
CLAFUR5_01145	Chr1	3	3	0
CLAFUR5_01146	Chr1	2	2	0
CLAFUR5_01154	Chr1	3	2	1
CLAFUR5_01163	Chr1	2	5	3
CLAFUR5_01165	Chr1	2	2	0
CLAFUR5_01169	Chr1	2	2	0
CLAFUR5_01172	Chr1	8	9	1
CLAFUR5_01173	Chr1	5	5	0
CLAFUR5_01174	Chr1	3	4	1
CLAFUR5_01175	Chr1	2	2	0
CLAFUR5_01177	Chr1	2	2	0
CLAFUR5_01180	Chr1	2	2	0
CLAFUR5_01182	Chr1	2	2	0
CLAFUR5_01184	Chr1	7	8	1
CLAFUR5_01185	Chr1	3	2	1
CLAFUR5_01188	Chr1	4	4	0
CLAFUR5_01189	Chr1	2	2	0
CLAFUR5_01191	Chr1	2	2	0
CLAFUR5_01193	Chr1	2	2	0
CLAFUR5_01196	Chr1	2	2	0
CLAFUR5_01197	Chr1	2	2	0
CLAFUR5_01199	Chr1	2	2	0
CLAFUR5_01200	Chr1	2	2	0
CLAFUR5_01202	Chr1	2	2	0
CLAFUR5_01203	Chr1	3	2	1
CLAFUR5_01204	Chr1	2	2	0
CLAFUR5_01207	Chr1	5	5	0
CLAFUR5_01209	Chr1	3	3	0
CLAFUR5_01211	Chr1	3	3	0
CLAFUR5_01212	Chr1	4	3	1
CLAFUR5_01213	Chr1	2	2	0
CLAFUR5_01214	Chr1	2	2	0
CLAFUR5_01218	Chr1	3	3	0
CLAFUR5_01220	Chr1	2	2	0
CLAFUR5_01221	Chr1	6	5	1
CLAFUR5_01225	Chr1	3	3	0
CLAFUR5_01226	Chr1	2	2	0
CLAFUR5_01227	Chr1	4	5	1
CLAFUR5_01229	Chr1	4	3	1
CLAFUR5_01231	Chr1	2	3	1
CLAFUR5_01234	Chr1	3	3	0
CLAFUR5_01235	Chr1	2	2	0
CLAFUR5_01238	Chr1	3	2	1
CLAFUR5_01241	Chr1	2	2	0
CLAFUR5_01242	Chr1	2	2	0
CLAFUR5_01244	Chr1	8	10	2
CLAFUR5_01246	Chr1	3	3	0
CLAFUR5_01249	Chr1	2	3	1
CLAFUR5_01251	Chr1	6	5	1
CLAFUR5_01253	Chr1	5	5	0
CLAFUR5_01256	Chr1	4	4	0
CLAFUR5_01258	Chr1	3	3	0
CLAFUR5_01260	Chr1	7	7	0
CLAFUR5_01261	Chr1	6	6	0
CLAFUR5_01263	Chr1	3	3	0
CLAFUR5_01266	Chr1	2	2	0
CLAFUR5_01267	Chr1	2	2	0
CLAFUR5_01268	Chr1	3	2	1
CLAFUR5_01271	Chr1	3	3	0
CLAFUR5_01272	Chr1	2	2	0
CLAFUR5_01275	Chr1	3	3	0
CLAFUR5_01279	Chr1	2	2	0
CLAFUR5_01280	Chr1	3	4	1
CLAFUR5_01281	Chr1	2	2	0
CLAFUR5_01282	Chr1	2	2	0
CLAFUR5_01283	Chr1	6	4	2
CLAFUR5_01285	Chr1	3	3	0
CLAFUR5_01286	Chr1	6	5	1
CLAFUR5_01288	Chr1	5	5	0
CLAFUR5_01289	Chr1	2	2	0
CLAFUR5_01291	Chr1	2	3	1
CLAFUR5_01292	Chr1	3	3	0
CLAFUR5_01299	Chr1	3	2	1
CLAFUR5_01303	Chr1	2	3	1
CLAFUR5_01306	Chr1	2	2	0
CLAFUR5_01308	Chr1	2	2	0
CLAFUR5_01311	Chr1	2	2	0
CLAFUR5_01314	Chr1	4	4	0
CLAFUR5_01320	Chr1	2	2	0
CLAFUR5_01324	Chr1	2	2	0
CLAFUR5_01329	Chr1	2	2	0
CLAFUR5_01333	Chr1	3	3	0
CLAFUR5_01334	Chr1	2	2	0
CLAFUR5_01337	Chr1	2	2	0
CLAFUR5_01341	Chr1	3	4	1
CLAFUR5_01345	Chr1	6	6	0
CLAFUR5_01346	Chr1	2	2	0
CLAFUR5_01347	Chr1	4	4	0
CLAFUR5_01350	Chr1	2	2	0
CLAFUR5_01352	Chr1	3	3	0
CLAFUR5_01353	Chr1	2	2	0
CLAFUR5_01355	Chr1	3	3	0
CLAFUR5_01357	Chr1	3	4	1
CLAFUR5_01362	Chr1	3	3	0
CLAFUR5_01363	Chr1	2	3	1
CLAFUR5_01368	Chr1	3	3	0
CLAFUR5_01372	Chr1	4	4	0
CLAFUR5_01373	Chr1	4	4	0
CLAFUR5_01375	Chr1	2	2	0
CLAFUR5_01378	Chr1	3	3	0
CLAFUR5_01382	Chr1	2	2	0
CLAFUR5_01384	Chr1	2	2	0
CLAFUR5_01386	Chr1	11	10	1
CLAFUR5_01389	Chr1	2	2	0
CLAFUR5_01390	Chr1	2	2	0
CLAFUR5_01391	Chr1	3	3	0
CLAFUR5_01392	Chr1	4	4	0
CLAFUR5_01394	Chr1	7	6	1
CLAFUR5_01397	Chr1	3	2	1
CLAFUR5_01399	Chr1	2	2	0
CLAFUR5_01404	Chr1	2	2	0
CLAFUR5_01405	Chr1	5	6	1
CLAFUR5_01411	Chr1	4	3	1
CLAFUR5_01417	Chr1	4	4	0
CLAFUR5_01422	Chr1	2	2	0
CLAFUR5_01426	Chr1	2	3	1
CLAFUR5_01428	Chr1	2	2	0
CLAFUR5_01434	Chr1	4	5	1
CLAFUR5_01436	Chr1	2	3	1
CLAFUR5_01440	Chr1	10	10	0
CLAFUR5_01441	Chr1	3	2	1
CLAFUR5_01442	Chr1	4	5	1
CLAFUR5_01444	Chr1	10	8	2
CLAFUR5_01445	Chr1	2	2	0
CLAFUR5_01446	Chr1	2	2	0
CLAFUR5_01447	Chr1	4	4	0
CLAFUR5_01450	Chr1	2	2	0
CLAFUR5_01451	Chr1	3	3	0
CLAFUR5_01452	Chr1	4	4	0
CLAFUR5_01454	Chr1	2	2	0
CLAFUR5_01456	Chr1	2	2	0
CLAFUR5_01457	Chr1	2	2	0
CLAFUR5_01458	Chr1	2	2	0
CLAFUR5_01463	Chr1	3	3	0
CLAFUR5_01467	Chr1	4	4	0
CLAFUR5_01469	Chr1	3	3	0
CLAFUR5_01470	Chr1	2	2	0
CLAFUR5_01471	Chr1	2	2	0
CLAFUR5_01472	Chr1	3	3	0
CLAFUR5_01473	Chr1	2	2	0
CLAFUR5_01474	Chr1	2	2	0
CLAFUR5_01478	Chr1	4	4	0
CLAFUR5_01480	Chr1	4	5	1
CLAFUR5_01481	Chr1	3	3	0
CLAFUR5_01484	Chr1	2	2	0
CLAFUR5_01485	Chr1	2	2	0
CLAFUR5_01487	Chr1	3	3	0
CLAFUR5_01488	Chr1	9	8	1
CLAFUR5_01490	Chr1	2	2	0
CLAFUR5_01491	Chr1	4	3	1
CLAFUR5_01493	Chr1	2	2	0
CLAFUR5_01494	Chr1	5	6	1
CLAFUR5_01495	Chr1	5	4	1
CLAFUR5_01501	Chr1	2	3	1
CLAFUR5_01502	Chr1	4	4	0
CLAFUR5_01503	Chr1	5	3	2
CLAFUR5_01505	Chr1	3	4	1
CLAFUR5_01506	Chr1	4	4	0
CLAFUR5_01507	Chr1	3	4	1
CLAFUR5_01508	Chr1	3	3	0
CLAFUR5_01509	Chr1	2	2	0
CLAFUR5_01512	Chr1	6	6	0
CLAFUR5_01513	Chr1	2	2	0
CLAFUR5_01514	Chr1	3	4	1
CLAFUR5_01515	Chr1	4	3	1
CLAFUR5_01518	Chr1	2	2	0
CLAFUR5_01520	Chr1	2	2	0
CLAFUR5_01521	Chr1	2	2	0
CLAFUR5_01522	Chr1	8	6	2
CLAFUR5_01527	Chr1	3	3	0
CLAFUR5_01528	Chr1	2	2	0
CLAFUR5_01529	Chr1	2	2	0
CLAFUR5_01530	Chr1	2	2	0
CLAFUR5_01532	Chr1	3	3	0
CLAFUR5_01536	Chr1	5	4	1
CLAFUR5_01537	Chr1	2	2	0
CLAFUR5_01538	Chr1	2	2	0
CLAFUR5_01540	Chr1	3	3	0
CLAFUR5_01541	Chr1	2	2	0
CLAFUR5_01544	Chr1	3	4	1
CLAFUR5_01545	Chr1	15	14	1
CLAFUR5_01546	Chr1	2	2	0
CLAFUR5_01547	Chr1	2	2	0
CLAFUR5_01549	Chr1	6	6	0
CLAFUR5_01550	Chr1	4	3	1
CLAFUR5_01551	Chr1	2	2	0
CLAFUR5_01552	Chr1	3	3	0
CLAFUR5_01554	Chr1	3	3	0
CLAFUR5_01555	Chr1	3	3	0
CLAFUR5_01556	Chr1	2	2	0
CLAFUR5_01557	Chr1	4	4	0
CLAFUR5_01558	Chr1	2	3	1
CLAFUR5_01559	Chr1	3	3	0
CLAFUR5_01560	Chr1	2	2	0
CLAFUR5_01562	Chr1	2	2	0
CLAFUR5_01563	Chr1	2	2	0
CLAFUR5_01565	Chr1	2	2	0
CLAFUR5_01569	Chr1	2	2	0
CLAFUR5_01574	Chr1	2	2	0
CLAFUR5_01576	Chr1	9	8	1
CLAFUR5_01577	Chr1	4	6	2
CLAFUR5_01579	Chr1	4	3	1
CLAFUR5_01580	Chr1	5	5	0
CLAFUR5_01582	Chr1	3	3	0
CLAFUR5_01583	Chr1	2	2	0
CLAFUR5_01584	Chr1	4	4	0
CLAFUR5_01586	Chr1	3	3	0
CLAFUR5_01591	Chr1	2	2	0
CLAFUR5_01595	Chr1	2	2	0
CLAFUR5_01596	Chr1	6	5	1
CLAFUR5_01597	Chr1	6	7	1
CLAFUR5_01598	Chr1	3	3	0
CLAFUR5_01599	Chr1	5	5	0
CLAFUR5_01600	Chr1	4	4	0
CLAFUR5_01602	Chr1	2	2	0
CLAFUR5_01606	Chr1	3	3	0
CLAFUR5_01609	Chr1	2	2	0
CLAFUR5_01610	Chr1	3	2	1
CLAFUR5_01612	Chr1	3	2	1
CLAFUR5_01613	Chr1	2	2	0
CLAFUR5_01614	Chr1	2	2	0
CLAFUR5_01616	Chr1	4	3	1
CLAFUR5_01617	Chr1	2	2	0
CLAFUR5_01619	Chr1	3	4	1
CLAFUR5_01620	Chr1	2	2	0
CLAFUR5_01621	Chr1	3	2	1
CLAFUR5_01622	Chr1	4	4	0
CLAFUR5_01624	Chr1	3	3	0
CLAFUR5_01628	Chr1	3	3	0
CLAFUR5_01629	Chr1	3	3	0
CLAFUR5_01630	Chr1	3	3	0
CLAFUR5_01631	Chr1	2	2	0
CLAFUR5_01639	Chr1	2	2	0
CLAFUR5_01640	Chr1	2	2	0
CLAFUR5_01643	Chr1	2	2	0
CLAFUR5_01645	Chr1	2	2	0
CLAFUR5_01646	Chr1	3	3	0
CLAFUR5_01650	Chr1	2	2	0
CLAFUR5_01652	Chr1	4	4	0
CLAFUR5_01654	Chr1	4	4	0
CLAFUR5_01655	Chr1	2	2	0
CLAFUR5_01656	Chr1	4	4	0
CLAFUR5_01662	Chr1	2	2	0
CLAFUR5_01665	Chr1	4	3	1
CLAFUR5_01668	Chr1	2	2	0
CLAFUR5_01671	Chr1	4	4	0
CLAFUR5_01672	Chr1	4	4	0
CLAFUR5_01674	Chr1	3	3	0
CLAFUR5_01676	Chr1	2	2	0
CLAFUR5_01679	Chr1	3	4	1
CLAFUR5_01680	Chr1	3	2	1
CLAFUR5_01682	Chr1	7	7	0
CLAFUR5_01683	Chr1	2	2	0
CLAFUR5_01687	Chr1	4	3	1
CLAFUR5_01689	Chr1	2	2	0
CLAFUR5_01691	Chr1	2	2	0
CLAFUR5_01692	Chr1	2	2	0
CLAFUR5_01694	Chr1	2	2	0
CLAFUR5_01695	Chr1	8	8	0
CLAFUR5_01702	Chr1	2	2	0
CLAFUR5_01703	Chr1	3	2	1
CLAFUR5_01704	Chr1	3	4	1
CLAFUR5_01705	Chr1	2	2	0
CLAFUR5_01709	Chr1	3	3	0
CLAFUR5_01710	Chr1	3	3	0
CLAFUR5_01711	Chr1	4	4	0
CLAFUR5_01713	Chr1	6	6	0
CLAFUR5_01718	Chr1	3	3	0
CLAFUR5_01719	Chr1	2	3	1
CLAFUR5_01727	Chr1	4	4	0
CLAFUR5_01732	Chr1	2	2	0
CLAFUR5_01733	Chr1	2	2	0
CLAFUR5_01735	Chr1	2	2	0
CLAFUR5_01740	Chr1	2	2	0
CLAFUR5_01741	Chr1	3	2	1
CLAFUR5_01744	Chr1	3	3	0
CLAFUR5_01746	Chr1	2	2	0
CLAFUR5_01748	Chr1	2	3	1
CLAFUR5_01752	Chr1	4	3	1
CLAFUR5_01754	Chr1	2	2	0
CLAFUR5_01755	Chr1	3	3	0
CLAFUR5_01756	Chr1	3	3	0
CLAFUR5_01760	Chr1	4	4	0
CLAFUR5_01763	Chr1	2	2	0
CLAFUR5_01765	Chr1	6	6	0
CLAFUR5_01769	Chr1	2	2	0
CLAFUR5_01771	Chr1	4	3	1
CLAFUR5_01774	Chr1	4	4	0
CLAFUR5_01776	Chr1	3	3	0
CLAFUR5_01777	Chr1	2	2	0
CLAFUR5_01779	Chr1	2	2	0
CLAFUR5_01781	Chr1	12	9	3
CLAFUR5_01782	Chr1	11	12	1
CLAFUR5_01788	Chr1	2	2	0
CLAFUR5_01790	Chr1	5	6	1
CLAFUR5_01792	Chr1	3	2	1
CLAFUR5_01802	Chr1	4	4	0
CLAFUR5_01805	Chr1	2	2	0
CLAFUR5_01808	Chr1	6	4	2
CLAFUR5_01809	Chr1	3	3	0
CLAFUR5_01810	Chr1	3	3	0
CLAFUR5_01812	Chr1	2	2	0
CLAFUR5_01813	Chr1	2	2	0
CLAFUR5_01816	Chr1	2	2	0
CLAFUR5_01818	Chr1	11	11	0
CLAFUR5_01819	Chr1	2	2	0
CLAFUR5_01825	Chr1	2	2	0
CLAFUR5_01827	Chr1	2	2	0
CLAFUR5_01835	Chr1	2	2	0
CLAFUR5_01836	Chr1	2	2	0
CLAFUR5_01837	Chr1	3	3	0
CLAFUR5_01839	Chr1	2	3	1
CLAFUR5_01842	Chr1	5	5	0
CLAFUR5_01843	Chr1	3	3	0
CLAFUR5_01846	Chr1	2	2	0
CLAFUR5_01849	Chr1	3	3	0
CLAFUR5_01851	Chr1	3	4	1
CLAFUR5_01853	Chr1	3	3	0
CLAFUR5_01857	Chr1	3	3	0
CLAFUR5_01861	Chr1	5	5	0
CLAFUR5_01862	Chr1	2	2	0
CLAFUR5_01863	Chr1	2	2	0
CLAFUR5_01864	Chr1	17	17	0
CLAFUR5_01868	Chr1	10	10	0
CLAFUR5_01877	Chr1	2	2	0
CLAFUR5_01878	Chr1	2	2	0
CLAFUR5_01880	Chr1	2	2	0
CLAFUR5_01882	Chr1	2	2	0
CLAFUR5_01883	Chr1	2	2	0
CLAFUR5_01885	Chr1	3	4	1
CLAFUR5_01886	Chr1	6	7	1
CLAFUR5_01887	Chr1	2	2	0
CLAFUR5_01889	Chr1	3	3	0
CLAFUR5_01891	Chr1	3	3	0
CLAFUR5_01893	Chr1	2	2	0
CLAFUR5_01894	Chr1	8	10	2
CLAFUR5_01895	Chr1	3	3	0
CLAFUR5_01900	Chr1	4	4	0
CLAFUR5_01902	Chr1	2	2	0
CLAFUR5_01903	Chr1	4	4	0
CLAFUR5_01904	Chr1	2	2	0
CLAFUR5_01907	Chr1	2	2	0
CLAFUR5_01912	Chr1	3	3	0
CLAFUR5_01915	Chr1	5	4	1
CLAFUR5_01916	Chr1	3	3	0
CLAFUR5_01919	Chr1	3	3	0
CLAFUR5_01920	Chr1	5	6	1
CLAFUR5_01922	Chr1	3	3	0
CLAFUR5_01928	Chr1	4	3	1
CLAFUR5_01931	Chr1	2	2	0
CLAFUR5_01935	Chr1	3	3	0
CLAFUR5_01936	Chr1	3	3	0
CLAFUR5_01937	Chr1	6	6	0
CLAFUR5_01941	Chr1	6	6	0
CLAFUR5_01949	Chr1	2	2	0
CLAFUR5_01950	Chr1	3	3	0
CLAFUR5_01951	Chr1	2	2	0
CLAFUR5_01956	Chr1	2	2	0
CLAFUR5_01958	Chr1	3	3	0
CLAFUR5_01960	Chr1	4	4	0
CLAFUR5_01963	Chr1	2	2	0
CLAFUR5_01964	Chr1	5	4	1
CLAFUR5_01967	Chr1	2	2	0
CLAFUR5_01971	Chr1	2	2	0
CLAFUR5_01974	Chr1	2	2	0
CLAFUR5_01978	Chr1	7	7	0
CLAFUR5_01979	Chr1	2	2	0
CLAFUR5_01980	Chr1	2	2	0
CLAFUR5_01988	Chr1	2	2	0
CLAFUR5_01992	Chr1	2	2	0
CLAFUR5_01996	Chr1	4	4	0
CLAFUR5_02002	Chr1	7	6	1
CLAFUR5_02007	Chr1	2	2	0
CLAFUR5_02008	Chr1	3	4	1
CLAFUR5_02010	Chr1	5	5	0
CLAFUR5_02011	Chr1	2	2	0
CLAFUR5_02015	Chr1	4	4	0
CLAFUR5_02019	Chr1	15	17	2
CLAFUR5_02020	Chr1	2	2	0
CLAFUR5_02021	Chr1	2	2	0
CLAFUR5_02024	Chr1	2	2	0
CLAFUR5_02025	Chr1	3	3	0
CLAFUR5_02026	Chr1	3	3	0
CLAFUR5_02027	Chr1	3	4	1
CLAFUR5_02032	Chr1	5	7	2
CLAFUR5_02033	Chr1	4	4	0
CLAFUR5_02037	Chr1	2	2	0
CLAFUR5_02041	Chr1	2	2	0
CLAFUR5_02043	Chr1	2	2	0
CLAFUR5_02044	Chr1	2	2	0
CLAFUR5_02045	Chr1	4	4	0
CLAFUR5_02049	Chr1	3	4	1
CLAFUR5_02053	Chr1	2	2	0
CLAFUR5_02059	Chr1	2	3	1
CLAFUR5_02060	Chr1	4	3	1
CLAFUR5_02061	Chr1	2	2	0
CLAFUR5_02062	Chr1	2	6	4
CLAFUR5_02063	Chr1	5	5	0
CLAFUR5_02065	Chr1	3	2	1
CLAFUR5_02066	Chr1	2	3	1
CLAFUR5_02067	Chr1	2	2	0
CLAFUR5_02072	Chr1	2	2	0
CLAFUR5_02074	Chr1	2	2	0
CLAFUR5_02075	Chr1	3	3	0
CLAFUR5_02076	Chr1	4	4	0
CLAFUR5_02081	Chr1	5	3	2
CLAFUR5_02084	Chr1	3	3	0
CLAFUR5_02089	Chr1	2	2	0
CLAFUR5_02092	Chr1	7	7	0
CLAFUR5_02093	Chr1	4	4	0
CLAFUR5_02095	Chr1	5	4	1
CLAFUR5_02096	Chr1	2	2	0
CLAFUR5_02097	Chr1	4	4	0
CLAFUR5_02098	Chr1	3	3	0
CLAFUR5_02101	Chr1	6	6	0
CLAFUR5_02102	Chr1	3	3	0
CLAFUR5_02105	Chr1	2	2	0
CLAFUR5_02108	Chr1	2	2	0
CLAFUR5_02111	Chr1	2	2	0
CLAFUR5_02113	Chr1	4	4	0
CLAFUR5_02115	Chr1	6	11	5
CLAFUR5_02116	Chr1	7	7	0
CLAFUR5_02117	Chr1	3	3	0
CLAFUR5_02118	Chr1	6	6	0
CLAFUR5_02120	Chr1	2	3	1
CLAFUR5_02123	Chr1	3	3	0
CLAFUR5_02126	Chr1	3	2	1
CLAFUR5_02129	Chr1	2	2	0
CLAFUR5_02130	Chr1	2	2	0
CLAFUR5_02131	Chr1	2	2	0
CLAFUR5_02134	Chr1	3	3	0
CLAFUR5_02137	Chr1	2	2	0
CLAFUR5_02138	Chr1	7	7	0
CLAFUR5_02139	Chr1	3	4	1
CLAFUR5_02144	Chr1	2	2	0
CLAFUR5_02147	Chr1	2	2	0
CLAFUR5_02148	Chr1	3	4	1
CLAFUR5_02150	Chr1	4	4	0
CLAFUR5_02151	Chr1	3	2	1
CLAFUR5_02153	Chr1	2	2	0
CLAFUR5_02156	Chr1	4	4	0
CLAFUR5_02157	Chr1	2	2	0
CLAFUR5_02164	Chr1	2	2	0
CLAFUR5_02169	Chr1	6	4	2
CLAFUR5_02170	Chr1	2	2	0
CLAFUR5_02171	Chr1	3	4	1
CLAFUR5_02173	Chr1	2	3	1
CLAFUR5_02177	Chr1	5	5	0
CLAFUR5_02185	Chr1	2	2	0
CLAFUR5_02186	Chr1	2	2	0
CLAFUR5_02187	Chr1	4	4	0
CLAFUR5_02192	Chr1	4	4	0
CLAFUR5_02194	Chr1	3	4	1
CLAFUR5_02199	Chr1	3	3	0
CLAFUR5_02202	Chr1	2	2	0
CLAFUR5_02203	Chr1	3	2	1
CLAFUR5_02207	Chr1	3	3	0
CLAFUR5_02209	Chr1	2	2	0
CLAFUR5_02211	Chr1	2	2	0
CLAFUR5_02215	Chr1	4	3	1
CLAFUR5_02216	Chr1	2	2	0
CLAFUR5_02217	Chr1	4	4	0
CLAFUR5_02219	Chr1	2	2	0
CLAFUR5_02222	Chr1	3	3	0
CLAFUR5_02224	Chr1	3	3	0
CLAFUR5_02227	Chr1	2	2	0
CLAFUR5_02229	Chr1	3	2	1
CLAFUR5_02234	Chr1	2	2	0
CLAFUR5_02235	Chr1	5	3	2
CLAFUR5_02237	Chr1	3	2	1
CLAFUR5_02238	Chr1	2	2	0
CLAFUR5_02239	Chr1	2	2	0
CLAFUR5_02244	Chr1	2	2	0
CLAFUR5_02253	Chr1	2	2	0
CLAFUR5_02254	Chr1	2	2	0
CLAFUR5_02262	Chr1	2	2	0
CLAFUR5_02263	Chr1	2	2	0
CLAFUR5_02268	Chr1	6	5	1
CLAFUR5_02270	Chr1	4	4	0
CLAFUR5_02272	Chr1	2	2	0
CLAFUR5_02273	Chr1	3	3	0
CLAFUR5_02274	Chr1	2	3	1
CLAFUR5_02276	Chr1	4	3	1
CLAFUR5_02278	Chr1	6	3	3
CLAFUR5_02279	Chr1	2	2	0
CLAFUR5_02281	Chr1	2	2	0
CLAFUR5_02287	Chr1	2	2	0
CLAFUR5_02288	Chr1	3	3	0
CLAFUR5_02289	Chr1	2	2	0
CLAFUR5_02291	Chr1	2	3	1
CLAFUR5_02292	Chr1	2	2	0
CLAFUR5_02293	Chr1	2	3	1
CLAFUR5_02297	Chr1	4	3	1
CLAFUR5_02298	Chr1	3	3	0
CLAFUR5_02299	Chr1	2	2	0
CLAFUR5_02301	Chr1	2	2	0
CLAFUR5_02307	Chr1	6	7	1
CLAFUR5_02310	Chr1	5	4	1
CLAFUR5_02318	Chr1	3	3	0
CLAFUR5_02319	Chr1	6	5	1
CLAFUR5_02323	Chr2	2	2	0
CLAFUR5_02332	Chr2	2	2	0
CLAFUR5_02334	Chr2	4	4	0
CLAFUR5_02335	Chr2	6	3	3
CLAFUR5_02336	Chr2	2	2	0
CLAFUR5_02337	Chr2	4	4	0
CLAFUR5_02338	Chr2	3	3	0
CLAFUR5_02342	Chr2	2	2	0
CLAFUR5_02343	Chr2	4	4	0
CLAFUR5_02347	Chr2	3	4	1
CLAFUR5_02349	Chr2	8	8	0
CLAFUR5_02353	Chr2	2	2	0
CLAFUR5_02354	Chr2	3	3	0
CLAFUR5_02357	Chr2	4	4	0
CLAFUR5_02359	Chr2	2	2	0
CLAFUR5_02365	Chr2	2	2	0
CLAFUR5_02370	Chr2	3	3	0
CLAFUR5_02371	Chr2	3	2	1
CLAFUR5_02375	Chr2	3	2	1
CLAFUR5_02376	Chr2	2	2	0
CLAFUR5_02378	Chr2	2	3	1
CLAFUR5_02379	Chr2	2	2	0
CLAFUR5_02384	Chr2	2	2	0
CLAFUR5_02385	Chr2	2	2	0
CLAFUR5_02389	Chr2	2	2	0
CLAFUR5_02394	Chr2	2	2	0
CLAFUR5_02396	Chr2	2	2	0
CLAFUR5_02397	Chr2	2	2	0
CLAFUR5_02398	Chr2	4	3	1
CLAFUR5_02403	Chr2	2	2	0
CLAFUR5_02404	Chr2	2	2	0
CLAFUR5_02407	Chr2	3	3	0
CLAFUR5_02409	Chr2	4	4	0
CLAFUR5_02410	Chr2	3	3	0
CLAFUR5_02414	Chr2	2	2	0
CLAFUR5_02415	Chr2	3	3	0
CLAFUR5_02421	Chr2	4	4	0
CLAFUR5_02435	Chr2	3	4	1
CLAFUR5_02438	Chr2	3	4	1
CLAFUR5_02442	Chr2	2	2	0
CLAFUR5_02443	Chr2	4	4	0
CLAFUR5_02444	Chr2	3	3	0
CLAFUR5_02451	Chr2	5	4	1
CLAFUR5_02468	Chr2	2	2	0
CLAFUR5_02469	Chr2	3	2	1
CLAFUR5_02471	Chr2	2	2	0
CLAFUR5_02473	Chr2	2	2	0
CLAFUR5_02474	Chr2	2	2	0
CLAFUR5_02478	Chr2	3	3	0
CLAFUR5_02481	Chr2	2	2	0
CLAFUR5_02486	Chr2	2	2	0
CLAFUR5_02488	Chr2	2	2	0
CLAFUR5_02490	Chr2	5	5	0
CLAFUR5_02491	Chr2	2	3	1
CLAFUR5_02492	Chr2	6	4	2
CLAFUR5_02493	Chr2	2	2	0
CLAFUR5_02497	Chr2	2	2	0
CLAFUR5_02498	Chr2	6	7	1
CLAFUR5_02499	Chr2	2	3	1
CLAFUR5_02500	Chr2	2	2	0
CLAFUR5_02501	Chr2	2	2	0
CLAFUR5_02504	Chr2	2	2	0
CLAFUR5_02506	Chr2	3	3	0
CLAFUR5_02508	Chr2	4	4	0
CLAFUR5_02511	Chr2	2	2	0
CLAFUR5_02516	Chr2	3	3	0
CLAFUR5_02517	Chr2	3	2	1
CLAFUR5_02520	Chr2	2	2	0
CLAFUR5_02521	Chr2	3	2	1
CLAFUR5_02523	Chr2	2	2	0
CLAFUR5_02524	Chr2	3	3	0
CLAFUR5_02526	Chr2	2	2	0
CLAFUR5_02529	Chr2	2	2	0
CLAFUR5_02530	Chr2	3	3	0
CLAFUR5_02533	Chr2	2	2	0
CLAFUR5_02535	Chr2	2	3	1
CLAFUR5_02536	Chr2	8	5	3
CLAFUR5_02537	Chr2	2	2	0
CLAFUR5_02539	Chr2	2	2	0
CLAFUR5_02543	Chr2	2	2	0
CLAFUR5_02546	Chr2	3	3	0
CLAFUR5_02548	Chr2	3	3	0
CLAFUR5_02551	Chr2	2	2	0
CLAFUR5_02554	Chr2	2	2	0
CLAFUR5_02557	Chr2	2	2	0
CLAFUR5_02562	Chr2	2	2	0
CLAFUR5_02565	Chr2	3	3	0
CLAFUR5_02566	Chr2	2	2	0
CLAFUR5_02567	Chr2	3	2	1
CLAFUR5_02569	Chr2	2	2	0
CLAFUR5_02571	Chr2	2	2	0
CLAFUR5_02573	Chr2	5	4	1
CLAFUR5_02574	Chr2	2	2	0
CLAFUR5_02575	Chr2	3	3	0
CLAFUR5_02576	Chr2	4	4	0
CLAFUR5_02577	Chr2	3	3	0
CLAFUR5_02580	Chr2	4	4	0
CLAFUR5_02582	Chr2	3	3	0
CLAFUR5_02584	Chr2	4	4	0
CLAFUR5_02587	Chr2	2	2	0
CLAFUR5_02589	Chr2	5	5	0
CLAFUR5_02590	Chr2	2	2	0
CLAFUR5_02591	Chr2	4	3	1
CLAFUR5_02592	Chr2	3	3	0
CLAFUR5_02593	Chr2	2	2	0
CLAFUR5_02594	Chr2	4	4	0
CLAFUR5_02596	Chr2	2	2	0
CLAFUR5_02598	Chr2	5	5	0
CLAFUR5_02599	Chr2	3	2	1
CLAFUR5_02600	Chr2	2	3	1
CLAFUR5_02601	Chr2	2	2	0
CLAFUR5_02603	Chr2	5	5	0
CLAFUR5_02608	Chr2	2	2	0
CLAFUR5_02611	Chr2	2	2	0
CLAFUR5_02612	Chr2	3	3	0
CLAFUR5_02614	Chr2	2	2	0
CLAFUR5_02615	Chr2	2	2	0
CLAFUR5_02616	Chr2	5	5	0
CLAFUR5_02619	Chr2	2	2	0
CLAFUR5_02621	Chr2	3	3	0
CLAFUR5_02624	Chr2	6	6	0
CLAFUR5_02627	Chr2	2	2	0
CLAFUR5_02635	Chr2	3	3	0
CLAFUR5_02636	Chr2	2	2	0
CLAFUR5_02637	Chr2	2	2	0
CLAFUR5_02638	Chr2	3	4	1
CLAFUR5_02644	Chr2	7	7	0
CLAFUR5_02645	Chr2	3	3	0
CLAFUR5_02647	Chr2	3	2	1
CLAFUR5_02648	Chr2	4	3	1
CLAFUR5_02649	Chr2	3	3	0
CLAFUR5_02651	Chr2	3	5	2
CLAFUR5_02653	Chr2	4	3	1
CLAFUR5_02654	Chr2	2	2	0
CLAFUR5_02655	Chr2	4	4	0
CLAFUR5_02656	Chr2	2	2	0
CLAFUR5_02658	Chr2	5	3	2
CLAFUR5_02661	Chr2	2	2	0
CLAFUR5_02663	Chr2	2	2	0
CLAFUR5_02664	Chr2	2	2	0
CLAFUR5_02669	Chr2	7	6	1
CLAFUR5_02670	Chr2	3	3	0
CLAFUR5_02671	Chr2	3	3	0
CLAFUR5_02672	Chr2	2	2	0
CLAFUR5_02678	Chr2	3	3	0
CLAFUR5_02679	Chr2	3	3	0
CLAFUR5_02680	Chr2	2	2	0
CLAFUR5_02686	Chr2	2	2	0
CLAFUR5_02688	Chr2	2	2	0
CLAFUR5_02690	Chr2	3	3	0
CLAFUR5_02691	Chr2	4	4	0
CLAFUR5_02692	Chr2	3	4	1
CLAFUR5_02693	Chr2	2	2	0
CLAFUR5_02694	Chr2	3	3	0
CLAFUR5_02695	Chr2	6	5	1
CLAFUR5_02699	Chr2	2	2	0
CLAFUR5_02700	Chr2	8	7	1
CLAFUR5_02707	Chr2	2	2	0
CLAFUR5_02710	Chr2	3	3	0
CLAFUR5_02711	Chr2	3	3	0
CLAFUR5_02712	Chr2	2	2	0
CLAFUR5_02713	Chr2	5	5	0
CLAFUR5_02718	Chr2	3	2	1
CLAFUR5_02720	Chr2	3	3	0
CLAFUR5_02721	Chr2	7	7	0
CLAFUR5_02723	Chr2	4	4	0
CLAFUR5_02724	Chr2	2	2	0
CLAFUR5_02728	Chr2	5	4	1
CLAFUR5_02729	Chr2	3	2	1
CLAFUR5_02730	Chr2	2	2	0
CLAFUR5_02731	Chr2	3	3	0
CLAFUR5_02732	Chr2	4	4	0
CLAFUR5_02735	Chr2	3	4	1
CLAFUR5_02737	Chr2	2	2	0
CLAFUR5_02738	Chr2	2	3	1
CLAFUR5_02753	Chr2	2	3	1
CLAFUR5_02754	Chr2	8	8	0
CLAFUR5_02755	Chr2	2	2	0
CLAFUR5_02758	Chr2	2	2	0
CLAFUR5_02759	Chr2	3	3	0
CLAFUR5_02760	Chr2	3	3	0
CLAFUR5_02761	Chr2	2	2	0
CLAFUR5_02763	Chr2	2	2	0
CLAFUR5_02765	Chr2	2	2	0
CLAFUR5_02766	Chr2	4	4	0
CLAFUR5_02771	Chr2	2	2	0
CLAFUR5_02772	Chr2	2	2	0
CLAFUR5_02776	Chr2	2	2	0
CLAFUR5_02781	Chr2	2	2	0
CLAFUR5_02785	Chr2	2	2	0
CLAFUR5_02790	Chr2	3	3	0
CLAFUR5_02796	Chr2	3	3	0
CLAFUR5_02797	Chr2	3	4	1
CLAFUR5_02798	Chr2	2	2	0
CLAFUR5_02800	Chr2	4	3	1
CLAFUR5_02803	Chr2	3	3	0
CLAFUR5_02805	Chr2	4	3	1
CLAFUR5_02809	Chr2	2	2	0
CLAFUR5_02811	Chr2	2	2	0
CLAFUR5_02812	Chr2	3	3	0
CLAFUR5_02817	Chr2	2	3	1
CLAFUR5_02822	Chr2	6	5	1
CLAFUR5_02827	Chr2	2	2	0
CLAFUR5_02828	Chr2	2	2	0
CLAFUR5_02830	Chr2	3	3	0
CLAFUR5_02833	Chr2	4	4	0
CLAFUR5_02843	Chr2	2	2	0
CLAFUR5_02847	Chr2	2	2	0
CLAFUR5_02849	Chr2	3	3	0
CLAFUR5_02850	Chr2	5	4	1
CLAFUR5_02852	Chr2	4	4	0
CLAFUR5_02854	Chr2	5	5	0
CLAFUR5_02858	Chr2	2	2	0
CLAFUR5_02859	Chr2	2	2	0
CLAFUR5_02862	Chr2	3	3	0
CLAFUR5_02864	Chr2	3	3	0
CLAFUR5_02866	Chr2	3	3	0
CLAFUR5_02869	Chr2	2	3	1
CLAFUR5_02871	Chr2	2	4	2
CLAFUR5_02873	Chr2	6	5	1
CLAFUR5_02880	Chr2	3	3	0
CLAFUR5_02882	Chr2	2	2	0
CLAFUR5_02890	Chr2	3	2	1
CLAFUR5_02893	Chr2	3	3	0
CLAFUR5_02894	Chr2	2	2	0
CLAFUR5_02897	Chr2	5	6	1
CLAFUR5_02898	Chr2	4	4	0
CLAFUR5_02899	Chr2	3	3	0
CLAFUR5_02908	Chr2	2	3	1
CLAFUR5_02914	Chr2	2	2	0
CLAFUR5_02916	Chr2	2	2	0
CLAFUR5_02917	Chr2	8	7	1
CLAFUR5_02919	Chr2	4	4	0
CLAFUR5_02920	Chr2	3	3	0
CLAFUR5_02923	Chr2	3	3	0
CLAFUR5_02924	Chr2	2	2	0
CLAFUR5_02928	Chr2	3	3	0
CLAFUR5_02932	Chr2	2	2	0
CLAFUR5_02933	Chr2	2	2	0
CLAFUR5_02939	Chr2	4	4	0
CLAFUR5_02942	Chr2	4	4	0
CLAFUR5_02943	Chr2	3	5	2
CLAFUR5_02946	Chr2	2	2	0
CLAFUR5_02948	Chr2	2	3	1
CLAFUR5_02951	Chr2	4	3	1
CLAFUR5_02952	Chr2	6	3	3
CLAFUR5_02963	Chr2	4	4	0
CLAFUR5_02967	Chr2	4	4	0
CLAFUR5_02969	Chr2	2	2	0
CLAFUR5_02972	Chr2	3	3	0
CLAFUR5_02977	Chr2	2	2	0
CLAFUR5_02978	Chr2	2	2	0
CLAFUR5_02980	Chr2	2	2	0
CLAFUR5_02982	Chr2	3	2	1
CLAFUR5_02984	Chr2	7	6	1
CLAFUR5_02985	Chr2	2	2	0
CLAFUR5_02987	Chr2	2	2	0
CLAFUR5_02989	Chr2	3	3	0
CLAFUR5_02990	Chr2	2	2	0
CLAFUR5_02995	Chr2	2	3	1
CLAFUR5_02999	Chr2	5	4	1
CLAFUR5_03000	Chr2	2	2	0
CLAFUR5_03001	Chr2	4	4	0
CLAFUR5_03002	Chr2	3	2	1
CLAFUR5_03004	Chr2	2	2	0
CLAFUR5_03005	Chr2	3	3	0
CLAFUR5_03007	Chr2	2	2	0
CLAFUR5_03010	Chr2	2	2	0
CLAFUR5_03012	Chr2	2	2	0
CLAFUR5_03018	Chr2	4	4	0
CLAFUR5_03019	Chr2	3	5	2
CLAFUR5_03020	Chr2	3	2	1
CLAFUR5_03022	Chr2	3	2	1
CLAFUR5_03025	Chr2	3	3	0
CLAFUR5_03026	Chr2	2	2	0
CLAFUR5_03032	Chr2	3	4	1
CLAFUR5_03033	Chr2	3	3	0
CLAFUR5_03036	Chr2	4	5	1
CLAFUR5_03038	Chr2	2	3	1
CLAFUR5_03039	Chr2	2	2	0
CLAFUR5_03041	Chr2	2	2	0
CLAFUR5_03043	Chr2	4	4	0
CLAFUR5_03044	Chr2	2	2	0
CLAFUR5_03045	Chr2	2	2	0
CLAFUR5_03047	Chr2	3	3	0
CLAFUR5_03054	Chr2	4	5	1
CLAFUR5_03055	Chr2	3	3	0
CLAFUR5_03060	Chr2	2	3	1
CLAFUR5_03066	Chr2	2	3	1
CLAFUR5_03070	Chr2	2	2	0
CLAFUR5_03071	Chr2	3	3	0
CLAFUR5_03072	Chr2	2	2	0
CLAFUR5_03073	Chr2	2	2	0
CLAFUR5_03074	Chr2	6	6	0
CLAFUR5_03075	Chr2	2	2	0
CLAFUR5_03077	Chr2	7	7	0
CLAFUR5_03081	Chr2	3	3	0
CLAFUR5_03082	Chr2	3	3	0
CLAFUR5_03083	Chr2	3	4	1
CLAFUR5_03084	Chr2	2	2	0
CLAFUR5_03085	Chr2	2	3	1
CLAFUR5_03086	Chr2	3	3	0
CLAFUR5_03087	Chr2	2	3	1
CLAFUR5_03088	Chr2	2	2	0
CLAFUR5_03091	Chr2	2	2	0
CLAFUR5_03093	Chr2	2	2	0
CLAFUR5_03094	Chr2	4	4	0
CLAFUR5_03099	Chr2	2	2	0
CLAFUR5_03100	Chr2	5	5	0
CLAFUR5_03102	Chr2	2	2	0
CLAFUR5_03104	Chr2	2	4	2
CLAFUR5_03105	Chr2	6	6	0
CLAFUR5_03106	Chr2	3	3	0
CLAFUR5_03107	Chr2	3	3	0
CLAFUR5_03108	Chr2	3	2	1
CLAFUR5_03111	Chr2	3	3	0
CLAFUR5_03114	Chr2	5	3	2
CLAFUR5_03116	Chr2	3	5	2
CLAFUR5_03119	Chr2	5	5	0
CLAFUR5_03120	Chr2	3	2	1
CLAFUR5_03121	Chr2	2	2	0
CLAFUR5_03129	Chr2	2	2	0
CLAFUR5_03131	Chr2	2	2	0
CLAFUR5_03135	Chr2	4	4	0
CLAFUR5_03136	Chr2	2	2	0
CLAFUR5_03138	Chr2	2	2	0
CLAFUR5_03141	Chr2	2	3	1
CLAFUR5_03143	Chr2	2	2	0
CLAFUR5_03146	Chr2	2	2	0
CLAFUR5_03151	Chr2	2	2	0
CLAFUR5_03152	Chr2	2	2	0
CLAFUR5_03153	Chr2	3	3	0
CLAFUR5_03168	Chr2	5	4	1
CLAFUR5_03172	Chr2	2	2	0
CLAFUR5_03175	Chr2	2	2	0
CLAFUR5_03179	Chr2	2	2	0
CLAFUR5_03184	Chr2	3	2	1
CLAFUR5_03185	Chr2	2	2	0
CLAFUR5_03193	Chr2	4	3	1
CLAFUR5_03202	Chr2	2	2	0
CLAFUR5_03205	Chr2	4	4	0
CLAFUR5_03206	Chr2	2	2	0
CLAFUR5_03209	Chr2	5	5	0
CLAFUR5_03210	Chr2	4	4	0
CLAFUR5_03213	Chr2	4	4	0
CLAFUR5_03216	Chr2	3	3	0
CLAFUR5_03219	Chr2	2	2	0
CLAFUR5_03221	Chr2	3	3	0
CLAFUR5_03222	Chr2	3	3	0
CLAFUR5_03224	Chr2	2	3	1
CLAFUR5_03225	Chr2	2	2	0
CLAFUR5_03227	Chr2	5	5	0
CLAFUR5_03228	Chr2	4	5	1
CLAFUR5_03230	Chr2	2	2	0
CLAFUR5_03232	Chr2	2	2	0
CLAFUR5_03233	Chr2	2	3	1
CLAFUR5_03236	Chr2	4	5	1
CLAFUR5_03238	Chr2	2	2	0
CLAFUR5_03239	Chr2	3	3	0
CLAFUR5_03241	Chr2	11	8	3
CLAFUR5_03243	Chr2	5	3	2
CLAFUR5_03247	Chr2	5	4	1
CLAFUR5_03248	Chr2	3	3	0
CLAFUR5_03249	Chr2	5	4	1
CLAFUR5_03250	Chr2	2	3	1
CLAFUR5_03252	Chr2	2	2	0
CLAFUR5_03253	Chr2	2	2	0
CLAFUR5_03256	Chr2	2	2	0
CLAFUR5_03257	Chr2	3	2	1
CLAFUR5_03258	Chr2	3	2	1
CLAFUR5_03260	Chr2	2	2	0
CLAFUR5_03264	Chr2	2	2	0
CLAFUR5_03268	Chr2	4	4	0
CLAFUR5_03269	Chr2	3	2	1
CLAFUR5_03272	Chr2	3	3	0
CLAFUR5_03273	Chr2	3	3	0
CLAFUR5_03275	Chr2	3	3	0
CLAFUR5_03277	Chr2	4	5	1
CLAFUR5_03278	Chr2	4	4	0
CLAFUR5_03279	Chr2	2	2	0
CLAFUR5_03280	Chr2	3	2	1
CLAFUR5_03285	Chr2	2	2	0
CLAFUR5_03287	Chr2	3	3	0
CLAFUR5_03293	Chr2	2	2	0
CLAFUR5_03294	Chr2	2	2	0
CLAFUR5_03295	Chr2	2	2	0
CLAFUR5_03297	Chr2	4	2	2
CLAFUR5_03298	Chr2	2	2	0
CLAFUR5_03300	Chr2	2	2	0
CLAFUR5_03306	Chr2	2	2	0
CLAFUR5_03312	Chr2	2	2	0
CLAFUR5_03316	Chr2	2	2	0
CLAFUR5_03319	Chr2	3	3	0
CLAFUR5_03321	Chr2	2	2	0
CLAFUR5_03326	Chr2	2	2	0
CLAFUR5_03327	Chr2	2	2	0
CLAFUR5_03335	Chr2	5	5	0
CLAFUR5_03336	Chr2	3	3	0
CLAFUR5_03338	Chr2	4	4	0
CLAFUR5_03340	Chr2	3	2	1
CLAFUR5_03341	Chr2	3	3	0
CLAFUR5_03343	Chr2	6	6	0
CLAFUR5_03346	Chr2	2	2	0
CLAFUR5_03351	Chr2	3	3	0
CLAFUR5_03352	Chr2	2	2	0
CLAFUR5_03361	Chr2	2	3	1
CLAFUR5_03366	Chr2	3	3	0
CLAFUR5_03367	Chr2	3	3	0
CLAFUR5_03368	Chr2	3	3	0
CLAFUR5_03369	Chr2	3	2	1
CLAFUR5_03370	Chr2	2	2	0
CLAFUR5_03373	Chr2	8	9	1
CLAFUR5_03374	Chr2	5	3	2
CLAFUR5_03375	Chr2	2	2	0
CLAFUR5_03379	Chr2	2	2	0
CLAFUR5_03380	Chr2	2	2	0
CLAFUR5_03384	Chr2	4	3	1
CLAFUR5_03394	Chr2	3	3	0
CLAFUR5_03397	Chr2	5	4	1
CLAFUR5_03398	Chr2	3	3	0
CLAFUR5_03399	Chr2	2	2	0
CLAFUR5_03409	Chr2	5	4	1
CLAFUR5_03411	Chr2	2	3	1
CLAFUR5_03412	Chr2	2	3	1
CLAFUR5_03413	Chr2	3	3	0
CLAFUR5_03416	Chr2	6	5	1
CLAFUR5_03418	Chr2	6	6	0
CLAFUR5_03423	Chr2	2	2	0
CLAFUR5_03430	Chr2	2	2	0
CLAFUR5_03432	Chr2	3	2	1
CLAFUR5_03450	Chr2	2	2	0
CLAFUR5_03451	Chr2	4	4	0
CLAFUR5_03452	Chr2	2	2	0
CLAFUR5_03454	Chr2	2	2	0
CLAFUR5_03457	Chr2	3	3	0
CLAFUR5_03459	Chr2	2	2	0
CLAFUR5_03461	Chr2	2	2	0
CLAFUR5_03462	Chr2	6	3	3
CLAFUR5_03463	Chr2	2	2	0
CLAFUR5_03466	Chr2	4	4	0
CLAFUR5_03467	Chr2	3	3	0
CLAFUR5_03468	Chr2	2	2	0
CLAFUR5_03473	Chr2	9	7	2
CLAFUR5_03475	Chr2	3	4	1
CLAFUR5_03483	Chr2	2	3	1
CLAFUR5_03484	Chr2	2	2	0
CLAFUR5_03485	Chr2	2	2	0
CLAFUR5_03488	Chr2	2	2	0
CLAFUR5_03491	Chr2	2	2	0
CLAFUR5_03493	Chr2	2	2	0
CLAFUR5_03494	Chr2	2	2	0
CLAFUR5_03495	Chr2	3	3	0
CLAFUR5_03498	Chr2	3	3	0
CLAFUR5_03501	Chr2	3	4	1
CLAFUR5_03502	Chr2	6	4	2
CLAFUR5_03503	Chr2	2	2	0
CLAFUR5_03504	Chr2	2	2	0
CLAFUR5_03507	Chr2	2	2	0
CLAFUR5_03508	Chr2	2	2	0
CLAFUR5_03509	Chr2	2	2	0
CLAFUR5_03510	Chr2	6	8	2
CLAFUR5_03512	Chr2	6	6	0
CLAFUR5_03514	Chr2	2	2	0
CLAFUR5_03515	Chr2	7	5	2
CLAFUR5_03516	Chr2	3	2	1
CLAFUR5_03520	Chr2	2	2	0
CLAFUR5_03521	Chr2	3	3	0
CLAFUR5_03522	Chr2	2	2	0
CLAFUR5_03523	Chr2	3	3	0
CLAFUR5_03526	Chr2	4	5	1
CLAFUR5_03530	Chr2	2	2	0
CLAFUR5_03532	Chr2	2	2	0
CLAFUR5_03536	Chr2	2	2	0
CLAFUR5_03537	Chr2	6	5	1
CLAFUR5_03540	Chr2	3	3	0
CLAFUR5_03541	Chr2	9	9	0
CLAFUR5_03542	Chr2	4	4	0
CLAFUR5_03544	Chr2	2	2	0
CLAFUR5_03547	Chr2	5	5	0
CLAFUR5_03549	Chr2	4	4	0
CLAFUR5_03551	Chr2	2	2	0
CLAFUR5_03552	Chr2	5	5	0
CLAFUR5_03557	Chr2	4	4	0
CLAFUR5_03558	Chr2	2	2	0
CLAFUR5_03559	Chr2	3	3	0
CLAFUR5_03560	Chr2	3	3	0
CLAFUR5_03562	Chr2	2	4	2
CLAFUR5_03564	Chr2	4	6	2
CLAFUR5_03569	Chr2	2	2	0
CLAFUR5_03570	Chr2	2	2	0
CLAFUR5_03571	Chr2	2	2	0
CLAFUR5_03574	Chr2	4	4	0
CLAFUR5_03577	Chr2	2	4	2
CLAFUR5_03578	Chr2	2	2	0
CLAFUR5_03583	Chr2	2	2	0
CLAFUR5_03585	Chr2	5	4	1
CLAFUR5_03587	Chr2	2	2	0
CLAFUR5_03591	Chr2	2	2	0
CLAFUR5_03593	Chr2	2	2	0
CLAFUR5_03597	Chr2	2	2	0
CLAFUR5_03599	Chr2	2	2	0
CLAFUR5_03600	Chr2	2	2	0
CLAFUR5_03601	Chr2	2	2	0
CLAFUR5_03603	Chr2	2	2	0
CLAFUR5_03604	Chr2	3	3	0
CLAFUR5_03608	Chr2	2	2	0
CLAFUR5_03613	Chr2	4	4	0
CLAFUR5_03614	Chr2	4	4	0
CLAFUR5_03616	Chr2	4	4	0
CLAFUR5_03617	Chr2	2	2	0
CLAFUR5_03623	Chr2	2	2	0
CLAFUR5_03630	Chr2	2	2	0
CLAFUR5_03632	Chr2	2	2	0
CLAFUR5_03634	Chr2	3	3	0
CLAFUR5_03635	Chr2	3	4	1
CLAFUR5_03636	Chr2	3	3	0
CLAFUR5_03639	Chr2	5	4	1
CLAFUR5_03640	Chr2	2	3	1
CLAFUR5_03642	Chr2	3	3	0
CLAFUR5_03647	Chr2	3	3	0
CLAFUR5_03650	Chr2	3	3	0
CLAFUR5_03660	Chr2	3	3	0
CLAFUR5_03663	Chr2	7	7	0
CLAFUR5_03664	Chr2	3	3	0
CLAFUR5_03665	Chr2	2	2	0
CLAFUR5_03668	Chr2	4	4	0
CLAFUR5_03670	Chr2	2	2	0
CLAFUR5_03671	Chr2	3	3	0
CLAFUR5_03674	Chr2	2	2	0
CLAFUR5_03675	Chr2	2	2	0
CLAFUR5_03677	Chr2	2	2	0
CLAFUR5_03679	Chr2	2	2	0
CLAFUR5_03682	Chr2	3	2	1
CLAFUR5_03684	Chr2	3	3	0
CLAFUR5_03688	Chr2	2	2	0
CLAFUR5_03690	Chr2	3	3	0
CLAFUR5_03692	Chr2	3	2	1
CLAFUR5_03694	Chr2	2	2	0
CLAFUR5_03695	Chr2	2	2	0
CLAFUR5_03696	Chr2	2	2	0
CLAFUR5_03697	Chr2	3	3	0
CLAFUR5_03698	Chr2	2	3	1
CLAFUR5_03704	Chr2	2	2	0
CLAFUR5_03708	Chr2	2	2	0
CLAFUR5_03709	Chr2	2	2	0
CLAFUR5_03710	Chr2	3	3	0
CLAFUR5_03713	Chr2	2	2	0
CLAFUR5_03715	Chr2	2	2	0
CLAFUR5_03720	Chr2	4	4	0
CLAFUR5_03725	Chr2	2	2	0
CLAFUR5_03728	Chr2	2	2	0
CLAFUR5_03730	Chr2	4	5	1
CLAFUR5_03732	Chr2	2	2	0
CLAFUR5_03734	Chr2	2	2	0
CLAFUR5_03735	Chr2	2	2	0
CLAFUR5_03739	Chr2	4	5	1
CLAFUR5_03740	Chr2	4	4	0
CLAFUR5_03743	Chr2	2	2	0
CLAFUR5_03744	Chr2	6	5	1
CLAFUR5_03749	Chr2	2	2	0
CLAFUR5_03755	Chr2	3	3	0
CLAFUR5_03758	Chr2	7	6	1
CLAFUR5_03760	Chr2	2	2	0
CLAFUR5_03763	Chr2	2	2	0
CLAFUR5_03764	Chr2	3	3	0
CLAFUR5_03774	Chr2	2	2	0
CLAFUR5_03787	Chr2	3	3	0
CLAFUR5_03788	Chr2	2	2	0
CLAFUR5_03793	Chr2	2	2	0
CLAFUR5_03796	Chr2	2	2	0
CLAFUR5_03800	Chr2	2	3	1
CLAFUR5_03805	Chr2	2	2	0
CLAFUR5_03808	Chr2	2	2	0
CLAFUR5_03810	Chr2	2	2	0
CLAFUR5_03811	Chr2	2	2	0
CLAFUR5_03815	Chr2	3	2	1
CLAFUR5_03820	Chr2	2	2	0
CLAFUR5_03822	Chr2	2	3	1
CLAFUR5_03823	Chr2	4	4	0
CLAFUR5_03824	Chr2	8	5	3
CLAFUR5_03825	Chr2	4	4	0
CLAFUR5_03826	Chr2	5	4	1
CLAFUR5_03832	Chr2	4	3	1
CLAFUR5_03833	Chr2	2	3	1
CLAFUR5_03835	Chr2	5	6	1
CLAFUR5_03837	Chr2	2	2	0
CLAFUR5_03839	Chr2	2	3	1
CLAFUR5_03842	Chr2	4	4	0
CLAFUR5_03844	Chr2	8	8	0
CLAFUR5_03851	Chr2	2	2	0
CLAFUR5_03852	Chr2	8	7	1
CLAFUR5_03855	Chr2	2	2	0
CLAFUR5_03862	Chr2	5	5	0
CLAFUR5_03863	Chr2	2	2	0
CLAFUR5_03864	Chr2	3	3	0
CLAFUR5_03865	Chr2	2	2	0
CLAFUR5_03870	Chr2	2	2	0
CLAFUR5_03871	Chr2	4	4	0
CLAFUR5_03873	Chr2	3	3	0
CLAFUR5_03876	Chr2	4	4	0
CLAFUR5_03878	Chr2	2	2	0
CLAFUR5_03882	Chr2	5	5	0
CLAFUR5_03883	Chr2	2	2	0
CLAFUR5_03884	Chr2	2	2	0
CLAFUR5_03887	Chr2	2	2	0
CLAFUR5_03888	Chr2	2	2	0
CLAFUR5_03889	Chr2	3	3	0
CLAFUR5_03890	Chr2	2	2	0
CLAFUR5_03891	Chr2	4	3	1
CLAFUR5_03892	Chr2	2	2	0
CLAFUR5_03893	Chr2	4	4	0
CLAFUR5_03896	Chr4	2	2	0
CLAFUR5_03898	Chr4	2	2	0
CLAFUR5_03902	Chr4	5	4	1
CLAFUR5_03911	Chr4	2	2	0
CLAFUR5_03913	Chr4	9	10	1
CLAFUR5_03914	Chr4	2	2	0
CLAFUR5_03918	Chr4	2	2	0
CLAFUR5_03919	Chr4	3	3	0
CLAFUR5_03922	Chr4	2	2	0
CLAFUR5_03942	Chr4	3	4	1
CLAFUR5_03947	Chr4	2	2	0
CLAFUR5_03954	Chr4	4	3	1
CLAFUR5_03971	Chr4	4	4	0
CLAFUR5_03976	Chr4	5	3	2
CLAFUR5_03977	Chr4	2	2	0
CLAFUR5_03980	Chr4	2	2	0
CLAFUR5_03981	Chr4	2	2	0
CLAFUR5_03984	Chr4	2	2	0
CLAFUR5_03986	Chr4	3	2	1
CLAFUR5_03988	Chr4	2	2	0
CLAFUR5_03990	Chr4	2	2	0
CLAFUR5_03991	Chr4	2	2	0
CLAFUR5_03994	Chr4	3	3	0
CLAFUR5_03995	Chr4	4	3	1
CLAFUR5_04001	Chr4	3	3	0
CLAFUR5_04009	Chr4	3	3	0
CLAFUR5_04010	Chr4	2	2	0
CLAFUR5_04011	Chr4	2	2	0
CLAFUR5_04021	Chr4	3	3	0
CLAFUR5_04023	Chr4	2	2	0
CLAFUR5_04029	Chr4	3	2	1
CLAFUR5_04030	Chr4	2	2	0
CLAFUR5_04041	Chr4	6	5	1
CLAFUR5_04044	Chr4	2	2	0
CLAFUR5_04053	Chr4	5	4	1
CLAFUR5_04055	Chr4	2	2	0
CLAFUR5_04056	Chr4	3	4	1
CLAFUR5_04057	Chr4	2	2	0
CLAFUR5_04060	Chr4	2	2	0
CLAFUR5_04061	Chr4	2	2	0
CLAFUR5_04064	Chr4	4	3	1
CLAFUR5_04065	Chr4	4	4	0
CLAFUR5_04083	Chr4	2	2	0
CLAFUR5_04088	Chr4	3	3	0
CLAFUR5_04100	Chr4	2	2	0
CLAFUR5_04101	Chr4	5	6	1
CLAFUR5_04103	Chr4	2	2	0
CLAFUR5_04105	Chr4	8	9	1
CLAFUR5_04106	Chr4	5	5	0
CLAFUR5_04110	Chr4	4	4	0
CLAFUR5_04118	Chr4	3	2	1
CLAFUR5_04120	Chr4	2	2	0
CLAFUR5_04123	Chr4	3	3	0
CLAFUR5_04129	Chr4	2	2	0
CLAFUR5_04130	Chr4	2	2	0
CLAFUR5_04134	Chr4	9	9	0
CLAFUR5_04135	Chr4	2	2	0
CLAFUR5_04136	Chr4	6	5	1
CLAFUR5_04137	Chr4	3	3	0
CLAFUR5_04138	Chr4	6	5	1
CLAFUR5_04141	Chr4	3	3	0
CLAFUR5_04142	Chr4	2	2	0
CLAFUR5_04158	Chr4	2	3	1
CLAFUR5_04165	Chr4	2	2	0
CLAFUR5_04175	Chr4	4	5	1
CLAFUR5_04179	Chr4	2	2	0
CLAFUR5_04185	Chr4	2	2	0
CLAFUR5_04188	Chr4	2	2	0
CLAFUR5_04189	Chr4	2	2	0
CLAFUR5_04190	Chr4	4	4	0
CLAFUR5_04191	Chr4	2	2	0
CLAFUR5_04195	Chr4	3	3	0
CLAFUR5_04196	Chr4	2	2	0
CLAFUR5_04197	Chr4	4	5	1
CLAFUR5_04198	Chr4	3	3	0
CLAFUR5_04199	Chr4	2	2	0
CLAFUR5_04201	Chr4	3	3	0
CLAFUR5_04205	Chr4	4	4	0
CLAFUR5_04206	Chr4	2	2	0
CLAFUR5_04210	Chr4	4	4	0
CLAFUR5_04212	Chr4	4	4	0
CLAFUR5_04214	Chr4	2	2	0
CLAFUR5_04216	Chr4	2	2	0
CLAFUR5_04219	Chr4	5	5	0
CLAFUR5_04220	Chr4	2	2	0
CLAFUR5_04224	Chr4	2	2	0
CLAFUR5_04225	Chr4	4	3	1
CLAFUR5_04226	Chr4	4	4	0
CLAFUR5_04227	Chr4	4	3	1
CLAFUR5_04229	Chr4	2	2	0
CLAFUR5_04230	Chr4	2	2	0
CLAFUR5_04232	Chr4	9	6	3
CLAFUR5_04237	Chr4	4	5	1
CLAFUR5_04238	Chr4	3	3	0
CLAFUR5_04242	Chr4	2	2	0
CLAFUR5_04244	Chr4	2	2	0
CLAFUR5_04249	Chr4	3	3	0
CLAFUR5_04250	Chr4	2	2	0
CLAFUR5_04254	Chr4	2	2	0
CLAFUR5_04255	Chr4	4	4	0
CLAFUR5_04256	Chr4	3	3	0
CLAFUR5_04257	Chr4	3	3	0
CLAFUR5_04258	Chr4	2	2	0
CLAFUR5_04263	Chr4	3	3	0
CLAFUR5_04269	Chr4	6	5	1
CLAFUR5_04270	Chr4	2	3	1
CLAFUR5_04272	Chr4	4	3	1
CLAFUR5_04273	Chr4	3	3	0
CLAFUR5_04276	Chr4	2	2	0
CLAFUR5_04279	Chr4	2	2	0
CLAFUR5_04280	Chr4	3	2	1
CLAFUR5_04281	Chr4	2	2	0
CLAFUR5_04282	Chr4	2	2	0
CLAFUR5_04284	Chr4	2	2	0
CLAFUR5_04285	Chr4	2	2	0
CLAFUR5_04287	Chr4	2	2	0
CLAFUR5_04289	Chr4	5	5	0
CLAFUR5_04292	Chr4	2	2	0
CLAFUR5_04293	Chr4	4	5	1
CLAFUR5_04295	Chr4	2	2	0
CLAFUR5_04298	Chr4	5	5	0
CLAFUR5_04299	Chr4	2	2	0
CLAFUR5_04300	Chr4	3	3	0
CLAFUR5_04301	Chr4	2	2	0
CLAFUR5_04304	Chr4	2	2	0
CLAFUR5_04305	Chr4	2	2	0
CLAFUR5_04308	Chr4	2	2	0
CLAFUR5_04309	Chr4	2	2	0
CLAFUR5_04312	Chr4	4	2	2
CLAFUR5_04314	Chr4	2	2	0
CLAFUR5_04315	Chr4	2	2	0
CLAFUR5_04316	Chr4	3	5	2
CLAFUR5_04320	Chr4	3	2	1
CLAFUR5_04321	Chr4	2	2	0
CLAFUR5_04326	Chr4	2	2	0
CLAFUR5_04331	Chr4	2	2	0
CLAFUR5_04335	Chr4	3	3	0
CLAFUR5_04336	Chr4	2	2	0
CLAFUR5_04339	Chr4	2	2	0
CLAFUR5_04342	Chr4	3	4	1
CLAFUR5_04344	Chr4	2	2	0
CLAFUR5_04345	Chr4	2	2	0
CLAFUR5_04347	Chr4	3	2	1
CLAFUR5_04348	Chr4	2	2	0
CLAFUR5_04349	Chr4	2	2	0
CLAFUR5_04350	Chr4	2	2	0
CLAFUR5_04352	Chr4	3	4	1
CLAFUR5_04353	Chr4	3	3	0
CLAFUR5_04354	Chr4	6	5	1
CLAFUR5_04358	Chr4	2	2	0
CLAFUR5_04359	Chr4	5	5	0
CLAFUR5_04361	Chr4	2	2	0
CLAFUR5_04365	Chr4	2	2	0
CLAFUR5_04366	Chr4	2	2	0
CLAFUR5_04368	Chr4	4	3	1
CLAFUR5_04369	Chr4	6	6	0
CLAFUR5_04372	Chr4	3	3	0
CLAFUR5_04377	Chr4	2	2	0
CLAFUR5_04380	Chr4	3	3	0
CLAFUR5_04383	Chr4	2	2	0
CLAFUR5_04389	Chr4	2	2	0
CLAFUR5_04391	Chr4	2	2	0
CLAFUR5_04395	Chr4	3	3	0
CLAFUR5_04398	Chr4	3	3	0
CLAFUR5_04400	Chr4	4	3	1
CLAFUR5_04404	Chr4	2	2	0
CLAFUR5_04406	Chr4	2	2	0
CLAFUR5_04408	Chr4	3	3	0
CLAFUR5_04409	Chr4	5	6	1
CLAFUR5_04411	Chr4	6	5	1
CLAFUR5_04412	Chr4	6	7	1
CLAFUR5_04413	Chr4	4	3	1
CLAFUR5_04414	Chr4	2	3	1
CLAFUR5_04416	Chr4	2	2	0
CLAFUR5_04417	Chr4	8	7	1
CLAFUR5_04419	Chr4	3	4	1
CLAFUR5_04420	Chr4	4	3	1
CLAFUR5_04421	Chr4	2	2	0
CLAFUR5_04424	Chr4	8	8	0
CLAFUR5_04428	Chr4	2	2	0
CLAFUR5_04429	Chr4	2	2	0
CLAFUR5_04435	Chr4	2	2	0
CLAFUR5_04437	Chr4	2	2	0
CLAFUR5_04445	Chr4	3	3	0
CLAFUR5_04446	Chr4	3	2	1
CLAFUR5_04448	Chr4	2	4	2
CLAFUR5_04450	Chr4	2	2	0
CLAFUR5_04451	Chr4	3	3	0
CLAFUR5_04455	Chr4	6	6	0
CLAFUR5_04458	Chr4	3	4	1
CLAFUR5_04459	Chr4	2	2	0
CLAFUR5_04460	Chr4	4	4	0
CLAFUR5_04465	Chr4	3	3	0
CLAFUR5_04468	Chr4	4	4	0
CLAFUR5_04469	Chr4	4	4	0
CLAFUR5_04470	Chr4	2	2	0
CLAFUR5_04471	Chr4	3	3	0
CLAFUR5_04474	Chr4	5	6	1
CLAFUR5_04475	Chr4	4	3	1
CLAFUR5_04478	Chr4	2	2	0
CLAFUR5_04479	Chr4	2	2	0
CLAFUR5_04481	Chr4	2	2	0
CLAFUR5_04484	Chr4	3	2	1
CLAFUR5_04487	Chr4	8	8	0
CLAFUR5_04488	Chr4	3	3	0
CLAFUR5_04489	Chr4	2	2	0
CLAFUR5_04490	Chr4	2	2	0
CLAFUR5_04491	Chr4	7	8	1
CLAFUR5_04494	Chr4	2	2	0
CLAFUR5_04497	Chr4	3	3	0
CLAFUR5_04502	Chr4	5	5	0
CLAFUR5_04506	Chr4	4	5	1
CLAFUR5_04507	Chr4	2	3	1
CLAFUR5_04510	Chr4	3	3	0
CLAFUR5_04515	Chr4	4	4	0
CLAFUR5_04517	Chr4	3	3	0
CLAFUR5_04518	Chr4	2	2	0
CLAFUR5_04522	Chr4	7	6	1
CLAFUR5_04538	Chr4	2	2	0
CLAFUR5_04542	Chr4	3	2	1
CLAFUR5_04544	Chr4	6	5	1
CLAFUR5_04547	Chr4	2	2	0
CLAFUR5_04548	Chr4	2	2	0
CLAFUR5_04549	Chr4	2	2	0
CLAFUR5_04550	Chr4	7	7	0
CLAFUR5_04551	Chr4	2	2	0
CLAFUR5_04559	Chr4	2	2	0
CLAFUR5_04561	Chr4	2	2	0
CLAFUR5_04562	Chr4	4	4	0
CLAFUR5_04563	Chr4	13	10	3
CLAFUR5_04564	Chr4	2	2	0
CLAFUR5_04565	Chr4	2	2	0
CLAFUR5_04566	Chr4	3	3	0
CLAFUR5_04567	Chr4	3	3	0
CLAFUR5_04568	Chr4	2	2	0
CLAFUR5_04570	Chr4	2	3	1
CLAFUR5_04572	Chr4	2	3	1
CLAFUR5_04575	Chr4	4	4	0
CLAFUR5_04577	Chr4	4	4	0
CLAFUR5_04579	Chr4	2	2	0
CLAFUR5_04580	Chr4	2	2	0
CLAFUR5_04584	Chr4	2	2	0
CLAFUR5_04590	Chr4	4	4	0
CLAFUR5_04593	Chr4	2	3	1
CLAFUR5_04595	Chr4	2	2	0
CLAFUR5_04598	Chr4	2	2	0
CLAFUR5_04599	Chr4	2	2	0
CLAFUR5_04600	Chr4	2	2	0
CLAFUR5_04601	Chr4	2	2	0
CLAFUR5_04602	Chr4	3	4	1
CLAFUR5_04605	Chr4	3	3	0
CLAFUR5_04606	Chr4	3	3	0
CLAFUR5_04612	Chr4	3	2	1
CLAFUR5_04615	Chr4	6	5	1
CLAFUR5_04618	Chr4	2	2	0
CLAFUR5_04621	Chr4	2	2	0
CLAFUR5_04623	Chr4	3	3	0
CLAFUR5_04625	Chr4	2	2	0
CLAFUR5_04626	Chr4	2	2	0
CLAFUR5_04627	Chr4	3	2	1
CLAFUR5_04628	Chr4	2	3	1
CLAFUR5_04632	Chr4	3	3	0
CLAFUR5_04637	Chr4	5	5	0
CLAFUR5_04639	Chr4	2	2	0
CLAFUR5_04640	Chr4	3	5	2
CLAFUR5_04641	Chr4	2	2	0
CLAFUR5_04644	Chr4	2	2	0
CLAFUR5_04646	Chr4	2	3	1
CLAFUR5_04651	Chr4	2	2	0
CLAFUR5_04652	Chr4	3	3	0
CLAFUR5_04655	Chr4	2	2	0
CLAFUR5_04660	Chr4	3	3	0
CLAFUR5_04662	Chr4	2	2	0
CLAFUR5_04666	Chr4	6	6	0
CLAFUR5_04670	Chr4	2	2	0
CLAFUR5_04671	Chr4	3	2	1
CLAFUR5_04673	Chr4	3	3	0
CLAFUR5_04674	Chr4	10	11	1
CLAFUR5_04675	Chr4	2	2	0
CLAFUR5_04677	Chr4	3	3	0
CLAFUR5_04679	Chr4	2	3	1
CLAFUR5_04680	Chr4	6	4	2
CLAFUR5_04688	Chr4	3	3	0
CLAFUR5_04689	Chr4	3	2	1
CLAFUR5_04690	Chr4	4	3	1
CLAFUR5_04692	Chr4	2	2	0
CLAFUR5_04693	Chr4	3	3	0
CLAFUR5_04694	Chr4	5	5	0
CLAFUR5_04695	Chr4	3	3	0
CLAFUR5_04696	Chr4	2	2	0
CLAFUR5_04698	Chr4	2	2	0
CLAFUR5_04700	Chr4	2	3	1
CLAFUR5_04703	Chr4	2	2	0
CLAFUR5_04705	Chr4	2	2	0
CLAFUR5_04706	Chr4	2	2	0
CLAFUR5_04707	Chr4	2	3	1
CLAFUR5_04709	Chr4	3	3	0
CLAFUR5_04712	Chr4	2	2	0
CLAFUR5_04722	Chr4	2	2	0
CLAFUR5_04726	Chr4	4	2	2
CLAFUR5_04729	Chr4	2	2	0
CLAFUR5_04734	Chr4	2	2	0
CLAFUR5_04744	Chr4	5	4	1
CLAFUR5_04746	Chr4	3	2	1
CLAFUR5_04748	Chr4	4	3	1
CLAFUR5_04754	Chr4	3	3	0
CLAFUR5_04757	Chr4	2	3	1
CLAFUR5_04759	Chr4	2	2	0
CLAFUR5_04761	Chr4	2	2	0
CLAFUR5_04763	Chr4	3	3	0
CLAFUR5_04765	Chr4	2	2	0
CLAFUR5_04766	Chr4	3	3	0
CLAFUR5_04773	Chr4	6	8	2
CLAFUR5_04774	Chr4	4	4	0
CLAFUR5_04779	Chr4	4	3	1
CLAFUR5_04785	Chr4	2	3	1
CLAFUR5_04788	Chr4	3	3	0
CLAFUR5_04789	Chr4	4	5	1
CLAFUR5_04791	Chr4	3	3	0
CLAFUR5_04794	Chr4	2	2	0
CLAFUR5_04796	Chr4	2	2	0
CLAFUR5_04800	Chr4	5	6	1
CLAFUR5_04802	Chr4	2	3	1
CLAFUR5_04803	Chr4	2	2	0
CLAFUR5_04805	Chr4	3	3	0
CLAFUR5_04807	Chr4	2	2	0
CLAFUR5_04810	Chr4	2	2	0
CLAFUR5_04811	Chr4	3	3	0
CLAFUR5_04814	Chr4	4	4	0
CLAFUR5_04823	Chr4	4	3	1
CLAFUR5_04826	Chr4	3	4	1
CLAFUR5_04828	Chr4	3	3	0
CLAFUR5_04829	Chr4	5	5	0
CLAFUR5_04844	Chr4	4	3	1
CLAFUR5_04845	Chr4	2	2	0
CLAFUR5_04850	Chr4	2	2	0
CLAFUR5_04853	Chr4	2	2	0
CLAFUR5_04857	Chr4	2	2	0
CLAFUR5_04861	Chr4	5	5	0
CLAFUR5_04862	Chr4	2	2	0
CLAFUR5_04867	Chr4	2	2	0
CLAFUR5_04868	Chr4	3	3	0
CLAFUR5_04872	Chr4	5	4	1
CLAFUR5_04876	Chr4	3	4	1
CLAFUR5_04883	Chr4	2	2	0
CLAFUR5_04884	Chr4	4	4	0
CLAFUR5_04896	Chr4	3	3	0
CLAFUR5_04897	Chr4	3	3	0
CLAFUR5_04898	Chr4	5	5	0
CLAFUR5_04899	Chr4	3	3	0
CLAFUR5_04902	Chr4	3		3
CLAFUR5_04905	Chr4	2	3	1
CLAFUR5_04909	Chr4	2	2	0
CLAFUR5_04910	Chr4	2	3	1
CLAFUR5_04914	Chr4	2	3	1
CLAFUR5_04915	Chr4	4	4	0
CLAFUR5_04917	Chr4	3	3	0
CLAFUR5_04918	Chr4	2	2	0
CLAFUR5_04919	Chr4	2	2	0
CLAFUR5_04920	Chr4	2	3	1
CLAFUR5_04925	Chr4	3	3	0
CLAFUR5_04928	Chr4	3	3	0
CLAFUR5_04929	Chr4	5	3	2
CLAFUR5_04931	Chr4	3	2	1
CLAFUR5_04938	Chr4	2	2	0
CLAFUR5_04943	Chr4	3	3	0
CLAFUR5_04944	Chr4	5	5	0
CLAFUR5_04948	Chr4	3	3	0
CLAFUR5_04951	Chr4	2	2	0
CLAFUR5_04956	Chr4	3	4	1
CLAFUR5_04958	Chr4	3	2	1
CLAFUR5_04961	Chr4	4	2	2
CLAFUR5_04962	Chr4	2	2	0
CLAFUR5_04964	Chr4	2	2	0
CLAFUR5_04971	Chr4	3	3	0
CLAFUR5_04974	Chr4	2	2	0
CLAFUR5_04977	Chr4	2	2	0
CLAFUR5_04978	Chr4	4	3	1
CLAFUR5_04979	Chr4	3	2	1
CLAFUR5_04980	Chr4	2	2	0
CLAFUR5_04982	Chr4	2	2	0
CLAFUR5_04983	Chr4	3	2	1
CLAFUR5_04984	Chr4	2	2	0
CLAFUR5_04986	Chr4	2	2	0
CLAFUR5_04990	Chr4	2	2	0
CLAFUR5_04992	Chr4	3	3	0
CLAFUR5_04993	Chr4	5	4	1
CLAFUR5_04995	Chr4	7	7	0
CLAFUR5_04998	Chr4	9	10	1
CLAFUR5_04999	Chr4	2	2	0
CLAFUR5_05005	Chr4	2	2	0
CLAFUR5_05006	Chr4	2	2	0
CLAFUR5_05008	Chr4	3	3	0
CLAFUR5_05012	Chr4	4	4	0
CLAFUR5_05014	Chr4	2	2	0
CLAFUR5_05017	Chr4	5	3	2
[truncated: 3,613 more rows]
