# Supplementary material for: Transcriptome analysis of two isolates of the tomato pathogen Cladosporium fulvum, uncovers genome-wide patterns of alternative splicing during a host infection cycle
Source: PLoS Pathog. 2024 Dec 18;20(12):e1012791. doi: 10.1371/journal.ppat.1012791 (PMC11694984; doi:10.1371/journal.ppat.1012791)
Supplement: S7 Table — (XLSX) [file ppat.1012791.s027.xlsx]

## Sheet: S7 Table
S7 Table. Number (No.) and percentages of alternative splicing (AS) events in Cladosporium fulvum isolates Race 5 and Race 4. The table shows the number and percentages of AS events in isolates Race 5 and Race 4 classified in one of the major types of AS, i.e., alternative 5' or 3' splice sites (A5/A3), alternative first or last exons (AF/AL), mutually exclusive exons (MX), intron retention (IR),…
Event type	Isolate Race 5		Isolate Race 4		Isolate Race 5		Isolate Race 4
	No. of events	% events	No. of events	% events	No. of genes*	% genes**	No. of genes*	% genes**
A3	1429	13.4	1261	13.4	1111	22.2	1012	21.5
A5	1256	11.8	1129	12	1014	20.3	898	19.1
AF	176	1.6	163	1.7	114	2.3	103	2.2
AL	64	0.6	74	0.8	36	0.7	35	0.7
MX	2	0	5	0.1	2	0	3	0.1
IR	7593	71.2	6667	70.7	4148	82.9	3912	83.1
ES	151	1.4	128	1.4	113	2.3	97	2.1
Total	10671	-	9427	-	5004	-	4710	-
* Number of genes containing the specific type of AS. Each gene may contain multiple types of AS. The total indicates the total number of unique genes containing any of the seven types of AS.
** Percentages based on the total number of unique genes containing any of the seven types of AS.
