# Supplementary material for: Transcriptome analysis of two isolates of the tomato pathogen Cladosporium fulvum, uncovers genome-wide patterns of alternative splicing during a host infection cycle
Source: PLoS Pathog. 2024 Dec 18;20(12):e1012791. doi: 10.1371/journal.ppat.1012791 (PMC11694984; doi:10.1371/journal.ppat.1012791)
Supplement: S8 Table — (XLSX) [file ppat.1012791.s028.xlsx]

## Sheet: S8 Table
S8 Table. Enrichment analysis of alternatively spliced (AS) genes in Cladosporium fulvum isolates Race 5 and Race 4. The table shows enrichment results for gene ontology (GO) terms, conserved PFAM domains, and functional gene categories.
GO enrichment									PFAM enrichment										Functional gene category enrichment
Isolate	GO category	GO ID	GO term	Annotated	Significant	Expected	Raw p-value		Isolate	ID	Description	Gene Ratio	Bg Ratio	p-value	p.adjust	q-value	Count		Isolate	Functional category	Total in the genome	Count AS genes	p-value
Race 5	Biological Process	GO:0055085	transmembrane transport	732	412	330.97	1.1e-15		Race 5	PF07690	Major Facilitator Superfamily	158/3902	248/8667	1.49e-09	6.9136e-07	6.556e-07	158		Race 5	Transporters	2293	1186	2.52727e-33
Race 5	Biological Process	GO:0006357	regulation of transcription by RNA polymerase II	265	150	119.82	1.3e-05		Race 5	PF00083	Sugar (and other) transporter	71/3902	96/8667	6.87095e-09	1.59406e-06	1.51161e-06	71		Race 5	Secreted proteins	1416	677	1.19643e-09
Race 5	Biological Process	GO:0008643	carbohydrate transport	67	47	30.29	2.9e-05		Race 5	PF00172	Fungal Zn(2)-Cys(6) binuclear cluster domain	102/3902	152/8667	2.56251e-08	3.96335e-06	3.75835e-06	102		Race 5	Cytochrome p450	133	86	1.1061e-08
Race 5	Biological Process	GO:0043386	mycotoxin biosynthetic process	41	28	18.54	0.0023		Race 5	PF00067	Cytochrome P450	85/3902	131/8667	3.1587e-06	0.000366409	0.000347457	85		Race 5	CAZymes	525	270	1.07202e-07
Race 5	Biological Process	GO:0006468	protein phosphorylation	124	70	56.07	0.004		Race 5	PF04082	Fungal specific transcription factor domain	69/3902	103/8667	5.07096e-06	0.000470585	0.000446245	69		Race 5	Proteases	362	167	0.0133228
Race 5	Biological Process	GO:0000023	maltose metabolic process	9	8	4.07	0.0094		Race 5	PF04828	Glutathione-dependent formaldehyde-activating enzyme	15/3902	16/8667	5.77434e-05	0.00446549	0.00423452	15		Race 5	SM backbones	42	22	0.0762741
Race 5	Molecular Function	GO:0022857	transmembrane transporter activity	673	388	314.97	5.3e-15		Race 4	PF07690	Major Facilitator Superfamily	161/4003	248/8667	1.32984e-09	6.17048e-07	5.89331e-07	161		Race 5	Candidate effectors	432	182	0.232895
Race 5	Molecular Function	GO:0000981	DNA-binding transcription factor activity, RNA polymerase II-specific	197	122	92.2	2.5e-05		Race 4	PF00172	Fungal Zn(2)-Cys(6) binuclear cluster domain	105/4003	152/8667	7.51832e-09	1.74425e-06	1.6659e-06	105		Race 4	Transporters	2293	1189	4.80433e-34
Race 5	Molecular Function	GO:0016846	carbon-sulfur lyase activity	23	20	10.76	4.9e-05		Race 4	PF00083	Sugar (and other) transporter	71/4003	96/8667	2.55114e-08	3.71204e-06	3.5453e-06	71		Race 4	Secreted proteins	1416	673	4.63255e-09
Race 5	Molecular Function	GO:0004497	monooxygenase activity	203	116	95.01	0.00035		Race 4	PF04082	Fungal specific transcription factor domain	75/4003	103/8667	3.20003e-08	3.71204e-06	3.5453e-06	75		Race 4	Cytochrome p450	133	83	2.0343e-07
Race 5	Molecular Function	GO:0016491	oxidoreductase activity	1177	583	550.85	0.00087		Race 4	PF04828	Glutathione-dependent formaldehyde-activating enzyme	15/4003	16/8667	8.31732e-05	0.00771847	0.00737177	15		Race 4	CAZymes	525	268	2.74804e-07
Race 5	Molecular Function	GO:0005506	iron ion binding	153	94	71.61	0.00099		Race 4	PF00067	Cytochrome P450	82/4003	131/8667	0.00010397	0.00804032	0.00767917	82		Race 4	Proteases	362	171	0.00408219
Race 5	Molecular Function	GO:0016705	oxidoreductase activity, acting on paired donors, with incorporation or reduction of molecular oxygen	183	107	85.65	0.00103												Race 4	SM backbones	42	23	0.0409557
Race 5	Molecular Function	GO:0004315	3-oxoacyl-[acyl-carrier-protein] synthase activity	13	11	6.08	0.00598												Race 4	Candidate effectors	432	180	0.297697
Race 5	Molecular Function	GO:0020037	heme binding	151	86	70.67	0.00722
Race 5	Molecular Function	GO:0003677	DNA binding	397	207	185.8	0.0074
Race 5	Molecular Function	GO:0008270	zinc ion binding	395	208	184.86	0.00926
Race 5	Cellular Component	GO:0016020	membrane	2527	1143	1090.68	5.7e-05
Race 5	Cellular Component	GO:0000329	fungal-type vacuole membrane	13	11	5.61	0.0027
Race 5	Cellular Component	GO:0005935	cellular bud neck	12	10	5.18	0.0066
Race 4	Biological Process	GO:0055085	transmembrane transport	732	414	341.73	9.3e-14
Race 4	Biological Process	GO:0008643	carbohydrate transport	67	50	31.28	2.7e-06
Race 4	Biological Process	GO:0006357	regulation of transcription by RNA polymerase II	265	154	123.71	8.8e-06
Race 4	Biological Process	GO:0043386	mycotoxin biosynthetic process	41	31	19.14	0.00015
Race 4	Biological Process	GO:0006355	regulation of DNA-templated transcription	377	218	176	0.00048
Race 4	Biological Process	GO:0006468	protein phosphorylation	124	71	57.89	0.00575
Race 4	Biological Process	GO:0071555	cell wall organization	48	35	22.41	0.00887
Race 4	Biological Process	GO:0044249	cellular biosynthetic process	1402	639	654.51	0.00951
Race 4	Molecular Function	GO:0022857	transmembrane transporter activity	673	393	323.73	7.8e-15
Race 4	Molecular Function	GO:0000981	DNA-binding transcription factor activity, RNA polymerase II-specific	197	128	94.76	2.3e-06
Race 4	Molecular Function	GO:0016491	oxidoreductase activity	1177	594	566.17	5e-05
Race 4	Molecular Function	GO:0003677	DNA binding	397	217	190.97	0.00064
Race 4	Molecular Function	GO:0008270	zinc ion binding	395	221	190.01	0.00076
Race 4	Molecular Function	GO:0004315	3-oxoacyl-[acyl-carrier-protein] synthase activity	13	12	6.25	0.0011
Race 4	Molecular Function	GO:0016846	carbon-sulfur lyase activity	23	19	11.06	0.00129
Race 4	Molecular Function	GO:0004497	monooxygenase activity	203	116	97.65	0.00146
Race 4	Molecular Function	GO:0016705	oxidoreductase activity, acting on paired donors, with incorporation or reduction of molecular oxygen	183	108	88.03	0.00208
Race 4	Molecular Function	GO:0005506	iron ion binding	153	90	73.6	0.00755
Race 4	Molecular Function	GO:0003700	DNA-binding transcription factor activity	248	161	119.3	0.00995
Race 4	Cellular Component	GO:0016020	membrane	2527	1173	1133.88	0.0002
Race 4	Cellular Component	GO:0000131	incipient cellular bud site	8	8	3.59	0.0016
Race 4	Cellular Component	GO:0005634	nucleus	1078	491	483.71	0.0047
Race 4	Cellular Component	GO:0005935	cellular bud neck	12	10	5.38	0.0088
