# Supplementary material for: Transcriptome analysis of two isolates of the tomato pathogen Cladosporium fulvum, uncovers genome-wide patterns of alternative splicing during a host infection cycle
Source: PLoS Pathog. 2024 Dec 18;20(12):e1012791. doi: 10.1371/journal.ppat.1012791 (PMC11694984; doi:10.1371/journal.ppat.1012791)
Supplement: S9 Table — (XLSX) [file ppat.1012791.s029.xlsx]

## Sheet: S9 Table
S9 Table. Number and percentages of genes from Cladosporium fulvum isolates Race 5 and Race 4 harboring different types of alternative splicing (AS) events. The table shows the number and percentages of genes from different chromosomes harboring major types of AS events, i.e., 5'/3' splice sites (A5/A3), alternative first/last exons (AF/AL), mutually exclusive exons (MX), intron retention (IR), a…
Chromosome	Size (bp)	GC (%)	Number of genes	Gene density (genes/Mb)	Repeats (%)	Cladosporium fulvum isolate Race 5																Cladosporium fulvum isolate Race 4
						Total number of AS genes	Percentage of AS genes	Number of genes with classified AS events							Percentage of genes with classified AS events							Total number of AS genes	Percentage of AS genes	Number of genes with classified AS events							Percentage of genes with classified AS events
								IR	A3	A5	AF	AL	MX	ES	IR	A3	A5	AF	AL	MX	ES			IR	A3	A5	AF	AL	MX	ES	IR	A3	A5	AF	AL	MX	ES
Chr1	11362290	48.85	2351	207	52.5	1075	45.7	724	215	211	24	14	0	24	30.8	9.1	9	1	0.6	0	1	1076	45.8	730	207	193	22	11	1	23	31.1	8.8	8.2	0.9	0.5	0	1
Chr2	7036032	49.18	1604	228	48.6	662	41.3	442	119	120	15	1	0	11	27.6	7.4	7.5	0.9	0.1	0	0.7	682	42.5	441	113	111	11	1	0	11	27.5	7	6.9	0.7	0.1	0	0.7
Chr3	6232865	47.22	1066	171	61.6	467	43.8	327	91	80	2	4	0	9	30.7	8.5	7.5	0.2	0.4	0	0.8	475	44.6	307	65	67	3	4	0	8	28.8	6.1	6.3	0.3	0.4	0	0.8
Chr4	6141308	49.91	1526	248	44.6	518	33.9	355	92	92	12	1	0	10	23.3	6	6	0.8	0.1	0	0.7	513	33.6	328	77	85	14	1	0	8	21.5	5	5.6	0.9	0.1	0	0.5
Chr5	5777465	49.22	1261	218	49.8	541	42.9	374	95	95	11	2	0	13	29.7	7.5	7.5	0.9	0.2	0	1	545	43.2	361	88	83	12	3	0	8	28.6	7	6.6	1	0.2	0	0.6
Chr6	5061772	48.88	1169	231	50.2	442	37.8	310	81	74	9	2	0	7	26.5	6.9	6.3	0.8	0.2	0	0.6	455	38.9	302	82	66	7	1	0	8	25.8	7	5.6	0.6	0.1	0	0.7
Chr7	4686795	48.33	962	205	54.2	370	38.5	272	55	50	7	3	1	9	28.3	5.7	5.2	0.7	0.3	0.1	0.9	386	40.1	248	47	43	5	5	1	9	25.8	4.9	4.5	0.5	0.5	0.1	0.9
Chr8	4340606	48.48	935	215	53.9	371	39.7	264	75	58	4	4	0	9	28.2	8	6.2	0.4	0.4	0	1	364	38.9	236	63	43	3	4	0	3	25.2	6.7	4.6	0.3	0.4	0	0.3
Chr9	4070492	49.83	1046	257	42.4	427	40.8	291	80	72	7	2	1	6	27.8	7.6	6.9	0.7	0.2	0.1	0.6	423	40.4	259	71	66	6	2	1	5	24.8	6.8	6.3	0.6	0.2	0.1	0.5
Chr10	4017737	48.77	872	217	49.3	353	40.5	242	76	44	5	2	0	7	27.8	8.7	5	0.6	0.2	0	0.8	353	40.5	219	72	42	7	0	0	5	25.1	8.3	4.8	0.8	0	0	0.6
Chr11	3311397	49.6	867	262	40.9	327	37.7	228	50	51	7	0	0	3	26.3	5.8	5.9	0.8	0	0	0.3	335	38.6	204	49	40	7	3	0	3	23.5	5.7	4.6	0.8	0.3	0	0.3
Chr12	2606583	50.21	726	279	38.3	260	35.8	172	48	36	6	0	0	3	23.7	6.6	5	0.8	0	0	0.4	248	34.2	146	51	33	3	0	0	3	20.1	7	4.5	0.4	0	0	0.4
Chr13	2063147	50.12	580	281	36	214	36.9	141	34	30	5	1	0	2	24.3	5.9	5.2	0.9	0.2	0	0.3	214	36.9	131	27	26	3	0	0	3	22.6	4.7	4.5	0.5	0	0	0.5
Chr14	460486	45.63	28	61	77.9	7	25	6	0	1	0	0	0	0	21.4	0	3.6	0	0	0	0	0	0	0	0	0	0	0	0	0	0	0	0	0	0	0	0
References
1. Zaccaron AZ, Chen L-H, Samaras A, Stergiopoulos I. A chromosome-scale genome assembly of the tomato pathogen Cladosporium fulvum reveals a compartmentalized genome architecture and the presence of a dispensable chromosome. Microb Genomics. 2022;8: 000819. doi:10.1099/mgen.0.000819 2. Zaccaron AZ, Stergiopoulos I. Analysis of five near-complete genome assemblies of the tomato pathogen Cladospor…
