# Supplementary material for: Transcriptome analysis of two isolates of the tomato pathogen Cladosporium fulvum, uncovers genome-wide patterns of alternative splicing during a host infection cycle
Source: PLoS Pathog. 2024 Dec 18;20(12):e1012791. doi: 10.1371/journal.ppat.1012791 (PMC11694984; doi:10.1371/journal.ppat.1012791)
Supplement: S10 Table — (XLSX) [file ppat.1012791.s030.xlsx]

## Sheet: S10 Table
S10 Table. Mean and median values of the distributions of gene size, GC content, number of PFAM domains, and size of exons of alternative splicing (AS) genes as compared to non-AS genes in in Cladosporium fulvum isolates Race 5 and Race 4 during tomato infections. Violin plots showing the distributions are shown in S8 Fig..
	Race 5				Race 4
	AS		No AS		AS		No AS
	mean	median	mean	median	mean	median	mean	median
GC content (%)	54.205	54.11	54.683	54.61	54.232	54.14	54.666	54.59
Gene size (bp)	1560.86	1308	1224.44	982	1582.56	1326	1208.36	969
Number of PFAM domains	0.891	1	0.695	1	0.91	1	0.682	1
Size of exons (bp)	591.131	419	896.243	644	605.324	429	887.788	633
