# Supplementary material for: Transcriptome analysis of two isolates of the tomato pathogen Cladosporium fulvum, uncovers genome-wide patterns of alternative splicing during a host infection cycle
Source: PLoS Pathog. 2024 Dec 18;20(12):e1012791. doi: 10.1371/journal.ppat.1012791 (PMC11694984; doi:10.1371/journal.ppat.1012791)
Supplement: S11 Table — (XLSX) [file ppat.1012791.s031.xlsx]

## Sheet: S11 Table
S11 Table. Alternatively spliced (AS) genes in Cladosporium fulvum isolates Race 5 and Race 4, producing multiple distinct protein isoforms. The table shows the number (No.) of unique protein isoforms putatively produced by each AS gene, the functional annotations of the AS genes, as well as whether the AS genes encode carbohydrate-active enzymes (CAZymes), secreted proteins, or candidate effecto…
Gene ID	No. of unique protein isoforms in isolate Race 5	No. of unique protein isoforms in isolate Race 4	Difference in the No. of unique protein isoforms produced by Race 5 and Race 4	Functional annotations	CAZymes	Secreted proteins	Candidate effectors
CLAFUR5_00001	2	2	0	hypothetical protein		secreted	candidate effector
CLAFUR5_00003	2	2	0	hypothetical protein
CLAFUR5_00008	3	2	1	tRNA (guanine(10)-N2)-methyltransferase
CLAFUR5_00013	2	1	1	hypothetical protein
CLAFUR5_00015	2	5	3	L-saccharopine oxidase
CLAFUR5_00022	2	2	0	putative endo-1,3(4)-beta-glucanase	GH16_1
CLAFUR5_00023	2	1	1	hypothetical protein
CLAFUR5_00025	4	4	0	N amino acid transport system protein
CLAFUR5_00029	2	2	0	hypothetical protein
CLAFUR5_00037	2	1	1	Benzoate 4-monooxygenase
CLAFUR5_00038	1	2	1	Peroxisomal biogenesis factor 6
CLAFUR5_00042	2	2	0	Heterokaryon incompatibility protein 6, OR allele
CLAFUR5_00052	2	3	1	putative ubiquitin fusion degradation protein
CLAFUR5_00053	1	2	1	Hydroxyacid-oxoacid transhydrogenase, mitochondrial
CLAFUR5_00056	2	2	0	Vacuolar protein sorting-associated protein
CLAFUR5_00057	2	2	0	Asparagine synthetase domain-containing protein
CLAFUR5_00058	2	1	1	hypothetical protein		secreted
CLAFUR5_00062	3	3	0	hypothetical protein
CLAFUR5_00064	2	3	1	hypothetical protein		secreted
CLAFUR5_00065	2	2	0	Ecp23		secreted	candidate effector
CLAFUR5_00067	2	2	0	Heterokaryon incompatibility protein 6, OR allele
CLAFUR5_00072	2	2	0	hypothetical protein
CLAFUR5_00074	2	2	0	hypothetical protein
CLAFUR5_00075	2	1	1	Peroxisomal membrane protein
CLAFUR5_00076	2	3	1	hypothetical protein
CLAFUR5_00084	2	3	1	2,4-dichlorophenol 6-monooxygenase
CLAFUR5_00085	2	2	0	Synembryn-like protein
CLAFUR5_00090	1	2	1	Ecp58-1		secreted	candidate effector
CLAFUR5_00093	8	8	0	Oxidase ustYa
CLAFUR5_00095	2	2	0	Translation machinery-associated protein 22
CLAFUR5_00100	2	5	3	hypothetical protein
CLAFUR5_00107	3	3	0	hypothetical protein
CLAFUR5_00108	1	2	1	Putative transporter
CLAFUR5_00109	1	2	1	hypothetical protein
CLAFUR5_00114	2	0	2	hypothetical protein
CLAFUR5_00124	2	2	0	hypothetical protein
CLAFUR5_00125	3	2	1	hypothetical protein
CLAFUR5_00127	3	3	0	hypothetical protein
CLAFUR5_00137	2	1	1	hypothetical protein
CLAFUR5_00138	2	2	0	Methyltransferase pytC
CLAFUR5_00146	2	1	1	DNA replication ATP-dependent helicase/nuclease dna2
CLAFUR5_00148	3	3	0	hypothetical protein
CLAFUR5_00152	2	1	1	hypothetical protein		secreted
CLAFUR5_00154	2	2	0	hypothetical protein
CLAFUR5_00155	2	1	1	hypothetical protein
CLAFUR5_00157	2	3	1	hypothetical protein
CLAFUR5_00158	3	2	1	FAD-binding monooxygenase moxY
CLAFUR5_00159	2	2	0	hypothetical protein
CLAFUR5_00160	5	3	2	Fusaric acid cluster transcription factor
CLAFUR5_00164	3	3	0	Phenylacetyl-CoA ligase
CLAFUR5_00165	3	2	1	hypothetical protein
CLAFUR5_00166	2	1	1	Esterase
CLAFUR5_00167	2	1	1	2-(R)-hydroxypropyl-CoM dehydrogenase
CLAFUR5_00172	2	2	0	Aorsin		secreted
CLAFUR5_00182	2	2	0	hypothetical protein
CLAFUR5_00185	3	1	2	Cytochrome P450 monooxygenase		secreted
CLAFUR5_00193	2	3	1	hypothetical protein
CLAFUR5_00194	2	1	1	hypothetical protein
CLAFUR5_00206	3	4	1	hypothetical protein
CLAFUR5_00213	2	2	0	hypothetical protein
CLAFUR5_00223	2	2	0	DNA ligase 1
CLAFUR5_00225	2	2	0	Cell differentiation protein rcd1
CLAFUR5_00232	2	1	1	Chromodomain helicase hrp3
CLAFUR5_00233	2	2	0	U6 snRNA-associated Sm-like protein LSm8
CLAFUR5_00240	2	2	0	SEH-associated protein 4
CLAFUR5_00246	4	3	1	hypothetical protein
CLAFUR5_00249	1	2	1	DnaJ subfamily C member 7
CLAFUR5_00258	2	1	1	hypothetical protein
CLAFUR5_00260	2	2	0	hypothetical protein
CLAFUR5_00261	2	2	0	Calcium-transporting ATPase 2
CLAFUR5_00269	2	2	0	hypothetical protein
CLAFUR5_00274	2	2	0	Positive regulator of purine utilization
CLAFUR5_00275	3	1	2	Cell surface superoxide dismutase [Cu-Zn] 6		secreted
CLAFUR5_00280	2	3	1	LIM domain-containing protein
CLAFUR5_00282	1	2	1	hypothetical protein		secreted
CLAFUR5_00284	2	2	0	hypothetical protein
CLAFUR5_00286	2	2	0	hypothetical protein
CLAFUR5_00287	1	3	2	hypothetical protein
CLAFUR5_00288	1	2	1	DNA polymerase epsilon subunit D
CLAFUR5_00292	2	2	0	hypothetical protein
CLAFUR5_00293	2	1	1	Trehalase	GH37	secreted
CLAFUR5_00299	2	2	0	hypothetical protein
CLAFUR5_00310	2	1	1	hypothetical protein
CLAFUR5_00312	2	1	1	ATP synthase subunit 5, mitochondrial
CLAFUR5_00316	2	1	1	DYRK-family kinase pom1
CLAFUR5_00321	4	3	1	Pyridoxal reductase
CLAFUR5_00325	2	2	0	hypothetical protein		secreted	candidate effector
CLAFUR5_00327	1	2	1	hypothetical protein
CLAFUR5_00331	2	2	0	hypothetical protein
CLAFUR5_00333	3	3	0	2-methylcitrate synthase, mitochondrial
CLAFUR5_00335	3	2	1	Cytochrome b561 and DOMON domain-containing protein	AA8	secreted
CLAFUR5_00337	2	2	0	hypothetical protein
CLAFUR5_00341	2	1	1	DNA-directed RNA polymerase III subunit RPC10
CLAFUR5_00342	2	1	1	hypothetical protein
CLAFUR5_00346	5	4	1	putative hydrolase		secreted
CLAFUR5_00352	3	3	0	hypothetical protein
CLAFUR5_00353	2	2	0	hypothetical protein
CLAFUR5_00359	3	3	0	hypothetical protein
CLAFUR5_00360	2	2	0	60S ribosomal protein L16
CLAFUR5_00361	2	1	1	Carboxypeptidase S1 B
CLAFUR5_00369	2	2	0	Putative amidase
CLAFUR5_00373	2	2	0	Serine/threonine-protein phosphatase PP1
CLAFUR5_00374	1	2	1	Putative redox protein fmp46, mitochondrial
CLAFUR5_00375	2	3	1	hypothetical protein
CLAFUR5_00378	2	2	0	Inclusion body clearance protein iml2
CLAFUR5_00383	3	2	1	Acyl-coenzyme A thioesterase 8
CLAFUR5_00386	2	1	1	NADH:flavin oxidoreductase
CLAFUR5_00393	1	2	1	Glucosyltransferase 2	GT90
CLAFUR5_00400	2	2	0	hypothetical protein
CLAFUR5_00401	1	2	1	putative di- and tripeptidase DUG2
CLAFUR5_00403	3	4	1	hypothetical protein
CLAFUR5_00404	2	1	1	hypothetical protein
CLAFUR5_00405	2	2	0	Pheromone P-factor receptor
CLAFUR5_00406	5	4	1	hypothetical protein	GH106	secreted
CLAFUR5_00407	4	4	0	hypothetical protein		secreted
CLAFUR5_00408	3	2	1	Short chain dehydrogenases/reductase notP
CLAFUR5_00410	2	1	1	hypothetical protein
CLAFUR5_00415	1	2	1	hypothetical protein
CLAFUR5_00419	3	3	0	Phototropin-1A
CLAFUR5_00420	2	3	1	hypothetical protein
CLAFUR5_00422	3	3	0	Peregrin
CLAFUR5_00428	1	2	1	Putative mannose 6-phosphate receptor-like protein		secreted
CLAFUR5_00430	1	2	1	hypothetical protein
CLAFUR5_00437	4	4	0	hypothetical protein
CLAFUR5_00438	1	2	1	Short-chain dehydrogenase/reductase ABA4
CLAFUR5_00441	2	1	1	hypothetical protein
CLAFUR5_00442	1	2	1	hypothetical protein
CLAFUR5_00444	2	2	0	hypothetical protein
CLAFUR5_00448	2	1	1	Molybdenum cofactor sulfurase
CLAFUR5_00449	2	2	0	hypothetical protein
CLAFUR5_00450	3	3	0	3-phytase A		secreted
CLAFUR5_00451	2	2	0	hypothetical protein
CLAFUR5_00452	1	2	1	hypothetical protein
CLAFUR5_00455	2	2	0	hypothetical protein
CLAFUR5_00457	2	1	1	Exosome complex component RRP42
CLAFUR5_00459	3	3	0	Ubiquitin-conjugating enzyme E2 S-C
CLAFUR5_00461	2	2	0	Isoleucine--tRNA ligase
CLAFUR5_00462	2	3	1	Transcription activator AMTR1
CLAFUR5_00465	2	2	0	Far upstream element-binding protein 3
CLAFUR5_00468	4	4	0	Acetoacetyl-CoA synthetase
CLAFUR5_00473	2	2	0	Phosphatidylserine decarboxylase proenzyme 3
CLAFUR5_00482	1	3	2	hypothetical protein
CLAFUR5_00483	2	1	1	Cytochrome P450 monooxygenase bsc11
CLAFUR5_00487	2	2	0	Sphingoid long chain base kinase 5
CLAFUR5_00489	2	2	0	FAD-binding monooxygenase moxY
CLAFUR5_00490	2	1	1	hypothetical protein
CLAFUR5_00505	2	2	0	MFS-type transporter oryC
CLAFUR5_00511	2	2	0	hypothetical protein
CLAFUR5_00512	2	3	1	putative feruloyl esterase B-1		secreted
CLAFUR5_00514	2	1	1	hypothetical protein
CLAFUR5_00516	2	1	1	Oxidoreductase BOA17
CLAFUR5_00518	2	4	2	Pyrrolocin cluster transcription factor fsdR
CLAFUR5_00522	2	2	0	hypothetical protein
CLAFUR5_00523	2	1	1	Nitrogen regulatory protein areA
CLAFUR5_00525	3	2	1	hypothetical protein
CLAFUR5_00529	2	1	1	hypothetical protein
CLAFUR5_00530	2	3	1	hypothetical protein
CLAFUR5_00533	2	1	1	hypothetical protein
CLAFUR5_00535	3	3	0	putative hydrolase nit2
CLAFUR5_00536	2	2	0	hypothetical protein
CLAFUR5_00537	2	2	0	Transcription activator AMTR1
CLAFUR5_00539	2	2	0	2-dehydro-3-deoxy-D-gluconate 5-dehydrogenase
CLAFUR5_00540	2	2	0	Sorbitol dehydrogenase
CLAFUR5_00543	2	3	1	D-galacturonate reductase
CLAFUR5_00552	2	2	0	hypothetical protein
CLAFUR5_00553	2	2	0	Cryptochrome-2
CLAFUR5_00555	2	1	1	hypothetical protein
CLAFUR5_00556	2	2	0	hypothetical protein
CLAFUR5_00560	2	3	1	Aldehyde dehydrogenase
CLAFUR5_00562	2	1	1	hypothetical protein
CLAFUR5_00565	2	2	0	hypothetical protein
CLAFUR5_00569	4	2	2	putative rhamnogalacturonate lyase C
CLAFUR5_00571	1	3	2	Glutathione S-transferase
CLAFUR5_00573	2	1	1	F-box protein
CLAFUR5_00578	2	2	0	hypothetical protein
CLAFUR5_00579	2	2	0	hypothetical protein
CLAFUR5_00581	2	1	1	hypothetical protein
CLAFUR5_00582	2	2	0	hypothetical protein
CLAFUR5_00584	2	2	0	Anthranilate synthase component 1
CLAFUR5_00586	3	1	2	hypothetical protein
CLAFUR5_00587	2	1	1	Adenosine deaminase 2
CLAFUR5_00588	4	3	1	hypothetical protein		secreted
CLAFUR5_00591	1	3	2	Rho-type GTPase-activating protein 1
CLAFUR5_00593	2	2	0	putative cell wall protein		secreted
CLAFUR5_00597	3	3	0	Ribosome biogenesis protein NSA2
CLAFUR5_00605	2	2	0	pH-response transcription factor
CLAFUR5_00610	2	3	1	hypothetical protein		secreted
CLAFUR5_00620	2	2	0	Guanidinobutyrase		secreted
CLAFUR5_00623	3	3	0	2-oxoglutarate-Fe(II) type oxidoreductase hxnY
CLAFUR5_00624	4	2	2	putative glycosidase crf1	GH16_18
CLAFUR5_00626	3	3	0	hypothetical protein
CLAFUR5_00627	2	2	0	U6 snRNA-associated Sm-like protein LSm1
CLAFUR5_00631	2	2	0	Beta-1,2-xylosyltransferase 1	GT90
CLAFUR5_00632	2	2	0	Short-chain-enoyl-CoA hydratase
CLAFUR5_00633	2	2	0	Mediator of RNA polymerase II transcription subunit 10
CLAFUR5_00634	5	5	0	PXA domain protein 1
CLAFUR5_00635	2	2	0	hypothetical protein
CLAFUR5_00636	2	2	0	hypothetical protein
CLAFUR5_00637	3	3	0	Cysteine dioxygenase
CLAFUR5_00639	4	1	3	hypothetical protein
CLAFUR5_00640	2	2	0	hypothetical protein
CLAFUR5_00641	1	2	1	hypothetical protein
CLAFUR5_00642	2	2	0	hypothetical protein
CLAFUR5_00645	2	2	0	Extradiol ring-cleavage dioxygenase		secreted
CLAFUR5_00647	2	2	0	hypothetical protein		secreted
CLAFUR5_00648	2	2	0	hypothetical protein
CLAFUR5_00649	1	2	1	hypothetical protein	GH114	secreted
CLAFUR5_00653	2	2	0	Mating-type switching protein swi10
CLAFUR5_00654	2	2	0	Mediator of RNA polymerase II transcription subunit 19
CLAFUR5_00657	2	2	0	hypothetical protein
CLAFUR5_00658	2	2	0	Cytochrome P450 monooxygenase ALT8
CLAFUR5_00664	1	2	1	hypothetical protein
CLAFUR5_00666	1	2	1	hypothetical protein
CLAFUR5_00668	2	1	1	Transcriptional activator ptaB
CLAFUR5_00674	4	4	0	Heat shock protein 12A
CLAFUR5_00676	2	4	2	hypothetical protein
CLAFUR5_00677	2	2	0	hypothetical protein
CLAFUR5_00683	5	6	1	Quinate permease
CLAFUR5_00690	6	4	2	Efflux pump atB
CLAFUR5_00692	2	2	0	putative proteasome subunit alpha type-3
CLAFUR5_00693	2	4	2	Ubiquitin-conjugating enzyme E2 8
CLAFUR5_00695	2	2	0	3-methyl-2-oxobutanoate hydroxymethyltransferase
CLAFUR5_00696	2	2	0	Ubiquitin-like protein ATG12
CLAFUR5_00698	2	2	0	Metacaspase-1
CLAFUR5_00699	3	3	0	Intermediate cleaving peptidase 55
CLAFUR5_00703	2	2	0	Brefeldin A resistance protein
CLAFUR5_00705	1	2	1	Cyanobacterial phytochrome B
CLAFUR5_00708	2	1	1	hypothetical protein
CLAFUR5_00710	6	5	1	hypothetical protein
CLAFUR5_00711	2	1	1	putative cytochrome b5
CLAFUR5_00716	2	3	1	hypothetical protein		secreted
CLAFUR5_00717	1	2	1	Caffeine resistance protein 5
CLAFUR5_00720	2	2	0	Mitochondrial import inner membrane translocase subunit tim17
CLAFUR5_00721	2	2	0	RNA polymerase II transcription factor B subunit 3
CLAFUR5_00725	2	3	1	Glucan endo-1,3-beta-glucosidase	GH64	secreted
CLAFUR5_00726	2	2	0	hypothetical protein
CLAFUR5_00729	2	2	0	Peroxiredoxin Pen c 3
CLAFUR5_00730	2	1	1	Putative aldehyde dehydrogenase-like protein
CLAFUR5_00734	2	2	0	Glycerol-1-phosphate phosphohydrolase 1
CLAFUR5_00740	2	2	0	Glucose-induced degradation protein 4
CLAFUR5_00743	4	4	0	Questin oxidase
CLAFUR5_00745	1	2	1	putative maintenance of ploidy protein mob1
CLAFUR5_00747	4	5	1	Arginyl-tRNA--protein transferase 1
CLAFUR5_00759	2	2	0	hypothetical protein
CLAFUR5_00761	3	3	0	Phosphatidate phosphatase APP1
CLAFUR5_00763	1	2	1	Hybrid signal transduction histidine kinase K
CLAFUR5_00766	2	2	0	hypothetical protein
CLAFUR5_00776	4	4	0	Kinetochore protein mis13
CLAFUR5_00778	4	4	0	hypothetical protein
CLAFUR5_00781	1	2	1	MAP-ous protein 1
CLAFUR5_00783	2	3	1	U6 snRNA-associated Sm-like protein LSm2
CLAFUR5_00785	2	2	0	Ribulose-phosphate 3-epimerase
CLAFUR5_00791	4	5	1	hypothetical protein
CLAFUR5_00792	2	1	1	hypothetical protein
CLAFUR5_00793	4	4	0	hypothetical protein
CLAFUR5_00795	2	2	0	hypothetical protein
CLAFUR5_00799	3	3	0	Coiled-coil domain-containing protein 25
CLAFUR5_00805	2	1	1	Putative agmatinase 1
CLAFUR5_00809	2	2	0	putative steroid-binding protein 3
CLAFUR5_00811	3	3	0	hypothetical protein
CLAFUR5_00812	2	2	0	Proteasomal ubiquitin receptor ADRM1
CLAFUR5_00814	2	2	0	hypothetical protein		secreted
CLAFUR5_00815	1	2	1	hypothetical protein
CLAFUR5_00817	2	2	0	hypothetical protein
CLAFUR5_00822	2	2	0	hypothetical protein
CLAFUR5_00826	2	2	0	1-hydroxy-2-glutathionyl-2-methyl-3-butene dehydrogenase
CLAFUR5_00827	2	1	1	hypothetical protein
CLAFUR5_00829	2	2	0	AP-1 complex subunit sigma-1
CLAFUR5_00833	2	2	0	MICOS complex subunit mic10
CLAFUR5_00836	2	3	1	hypothetical protein
CLAFUR5_00842	2	2	0	Sterol regulatory element-binding protein cleavage-activating protein
CLAFUR5_00844	2	2	0	hypothetical protein
CLAFUR5_00845	3	2	1	hypothetical protein
CLAFUR5_00852	1	2	1	hypothetical protein
CLAFUR5_00856	3	3	0	Nuclear GTPase SLIP-GC
CLAFUR5_00860	3	1	2	Dothistromin biosynthesis peroxidase dotB		secreted
CLAFUR5_00864	2	2	0	hypothetical protein
CLAFUR5_00865	2	1	1	hypothetical protein
CLAFUR5_00868	2	2	0	O-methyltransferase bik3
CLAFUR5_00869	2	1	1	hypothetical protein
CLAFUR5_00872	2	2	0	NURS complex subunit pir2
CLAFUR5_00875	3	2	1	hypothetical protein
CLAFUR5_00876	2	4	2	Pre-mRNA-processing ATP-dependent RNA helicase prp5
CLAFUR5_00877	1	2	1	Geranylgeranyl pyrophosphate synthase 1
CLAFUR5_00879	2	2	0	hypothetical protein
CLAFUR5_00880	2	2	0	Glutathione peroxidase-like peroxiredoxin gpx1
CLAFUR5_00883	2	2	0	Spermidine synthase
CLAFUR5_00885	2	2	0	Glutaminase A		secreted
CLAFUR5_00886	2	2	0	Peroxisomal membrane protein 4
CLAFUR5_00889	1	2	1	4-hydroxytryptamine kinase
CLAFUR5_00890	2	1	1	putative rhamnogalacturonate lyase C
CLAFUR5_00892	2	2	0	hypothetical protein
CLAFUR5_00893	2	2	0	hypothetical protein
CLAFUR5_00896	2	2	0	hypothetical protein
CLAFUR5_00904	2	2	0	hypothetical protein		secreted
CLAFUR5_00906	2	2	0	Choline-sulfatase
CLAFUR5_00907	3	3	0	Cell wall mannoprotein CIS3		secreted
CLAFUR5_00910	3	2	1	Putative agmatinase 1		secreted
CLAFUR5_00911	3	2	1	hypothetical protein
CLAFUR5_00912	3	2	1	Cytochrome c oxidase subunit 12, mitochondrial
CLAFUR5_00918	3	3	0	Choline transport protein
CLAFUR5_00920	2	2	0	hypothetical protein
CLAFUR5_00921	2	2	0	Cytochrome P450 monooxygenase gloP
CLAFUR5_00926	5	4	1	hypothetical protein
CLAFUR5_00928	2	1	1	Casein kinase II subunit beta-2
CLAFUR5_00935	3	1	2	Lipase 2
CLAFUR5_00938	4	2	2	hypothetical protein
CLAFUR5_00939	2	2	0	putative 1-acyl-sn-glycerol-3-phosphate acyltransferase 5
CLAFUR5_00941	2	2	0	hypothetical protein
CLAFUR5_00944	3	2	1	Thioredoxin
CLAFUR5_00945	2	2	0	hypothetical protein
CLAFUR5_00946	2	2	0	WD repeat protein iqw1
CLAFUR5_00955	1	2	1	hypothetical protein
CLAFUR5_00956	1	2	1	hypothetical protein
CLAFUR5_00960	4	3	1	HBS1-like protein
CLAFUR5_00962	3	3	0	hypothetical protein
CLAFUR5_00963	2	3	1	1-phosphatidylinositol 4,5-bisphosphate phosphodiesterase 1
CLAFUR5_00965	4	4	0	hypothetical protein
CLAFUR5_00966	2	2	0	hypothetical protein
CLAFUR5_00967	3	3	0	hypothetical protein		secreted	candidate effector
CLAFUR5_00972	2	1	1	Phenylacetate 2-hydroxylase
CLAFUR5_00973	1	3	2	hypothetical protein
CLAFUR5_00980	2	2	0	Baeyer-Villiger monooxygenase
CLAFUR5_00981	2	2	0	Acetyltransferase adrJ
CLAFUR5_00987	2	2	0	Triacylglycerol lipase ptl1
CLAFUR5_00988	2	1	1	26S proteasome non-ATPase regulatory subunit 4
CLAFUR5_00989	2	1	1	hypothetical protein
CLAFUR5_00991	2	2	0	Putative isoaspartyl peptidase/L-asparaginase
CLAFUR5_00993	2	2	0	hypothetical protein
CLAFUR5_00994	4	1	3	hypothetical protein
CLAFUR5_00995	2	2	0	Alcohol dehydrogenase 2
CLAFUR5_00997	3	2	1	General negative regulator of transcription subunit 4
CLAFUR5_01009	2	2	0	Phosphatase PP2A regulatory subunit B
CLAFUR5_01010	2	2	0	FAD-dependent monooxygenase OpS4
CLAFUR5_01012	2	2	0	Mannan polymerase complexes subunit MNN9	GT62
CLAFUR5_01015	2	3	1	hypothetical protein
CLAFUR5_01016	3	2	1	hypothetical protein
CLAFUR5_01017	3	4	1	hypothetical protein
CLAFUR5_01018	2	2	0	hypothetical protein
CLAFUR5_01020	2	2	0	hypothetical protein
CLAFUR5_01032	3	2	1	Bromodomain-containing factor 1
CLAFUR5_01034	2	2	0	hypothetical protein
CLAFUR5_01038	2	1	1	ADP-ribosylation factor 6
CLAFUR5_01042	3	4	1	hypothetical protein
CLAFUR5_01043	2	2	0	hypothetical protein
CLAFUR5_01047	7	7	0	Free methionine-R-sulfoxide reductase
CLAFUR5_01048	3	6	3	hypothetical protein
CLAFUR5_01049	2	2	0	hypothetical protein
CLAFUR5_01050	3	2	1	DNA polymerase alpha-associated DNA helicase A
CLAFUR5_01054	2	1	1	Putative acetyltransferase OgpAT
CLAFUR5_01057	2	1	1	hypothetical protein
CLAFUR5_01059	2	2	0	hypothetical protein
CLAFUR5_01063	2	2	0	Glutamate--cysteine ligase
CLAFUR5_01064	1	2	1	Dihydroxyacetone kinase 1
CLAFUR5_01066	2	2	0	putative NADP-dependent mannitol dehydrogenase
CLAFUR5_01067	3	3	0	hypothetical protein
CLAFUR5_01068	4	4	0	MFS transporter prlL
CLAFUR5_01073	3	2	1	hypothetical protein
CLAFUR5_01075	2	2	0	hypothetical protein
CLAFUR5_01077	1	2	1	hypothetical protein
CLAFUR5_01078	2	4	2	hypothetical protein		secreted	candidate effector
CLAFUR5_01081	6	5	1	hypothetical protein
CLAFUR5_01082	2	2	0	tRNA (uracil-O(2)-)-methyltransferase
CLAFUR5_01084	2	2	0	hypothetical protein
CLAFUR5_01089	2	2	0	tRNA-specific adenosine deaminase 1
CLAFUR5_01091	2	3	1	Multidrug transporter
CLAFUR5_01096	2	2	0	hypothetical protein
CLAFUR5_01098	2	2	0	Ribosomal RNA-processing protein 12
CLAFUR5_01104	2	2	0	Transcription factor ste11
CLAFUR5_01106	2	1	1	hypothetical protein
CLAFUR5_01107	2	1	1	hypothetical protein
CLAFUR5_01110	1	2	1	Protein kinase
CLAFUR5_01112	3	1	2	hypothetical protein
CLAFUR5_01115	1	2	1	ADP-ribosylation factor
CLAFUR5_01116	2	2	0	putative uridine nucleosidase 1
CLAFUR5_01117	2	3	1	Cx9C motif-containing protein 4, mitochondrial
CLAFUR5_01118	2	2	0	Ubiquitin-like protein SMT3
CLAFUR5_01121	2	2	0	Acyl-CoA dehydrogenase apdG
CLAFUR5_01122	2	1	1	hypothetical protein
CLAFUR5_01123	1	2	1	Ubiquitin-conjugating enzyme variant MMS2
CLAFUR5_01125	1	2	1	Maintenance of ploidy protein mob2
CLAFUR5_01126	1	2	1	hypothetical protein
CLAFUR5_01129	1	2	1	hypothetical protein
CLAFUR5_01130	2	2	0	hypothetical protein
CLAFUR5_01132	1	2	1	hypothetical protein
CLAFUR5_01134	2	1	1	O-acetyltransferase ptmV
CLAFUR5_01135	3	1	2	hypothetical protein
CLAFUR5_01136	4	4	0	hypothetical protein
CLAFUR5_01137	2	2	0	Mitochondrial metal transporter 2
CLAFUR5_01142	3	2	1	hypothetical protein
CLAFUR5_01143	2	2	0	tRNA N6-adenosine threonylcarbamoyltransferase, mitochondrial
CLAFUR5_01144	2	2	0	Patatin-like phospholipase domain-containing protein
CLAFUR5_01145	2	2	0	putative 3',5'-cyclic phosphodiesterase pde-4
CLAFUR5_01146	2	2	0	hypothetical protein
CLAFUR5_01154	3	2	1	Cytidine deaminase
CLAFUR5_01162	1	2	1	E3 ubiquitin-protein ligase TOM1-like
CLAFUR5_01163	2	2	0	hypothetical protein
CLAFUR5_01169	2	2	0	hypothetical protein
CLAFUR5_01172	4	5	1	hypothetical protein
CLAFUR5_01173	2	2	0	Dolichyl-diphosphooligosaccharide--protein glycosyltransferase subunit stt3	GT66
CLAFUR5_01174	3	2	1	Short-chain dehydrogenase/reductase VdtF
CLAFUR5_01175	2	2	0	hypothetical protein
CLAFUR5_01184	3	3	0	hypothetical protein
CLAFUR5_01185	1	2	1	hypothetical protein
CLAFUR5_01187	1	2	1	hypothetical protein
CLAFUR5_01188	3	3	0	Chromobox 5
CLAFUR5_01191	2	1	1	putative importin subunit beta-4
CLAFUR5_01200	2	2	0	hypothetical protein
CLAFUR5_01203	2	1	1	NAD-dependent protein deacetylase hst4
CLAFUR5_01207	1	2	1	Multidrug transporter
CLAFUR5_01210	1	2	1	hypothetical protein
CLAFUR5_01211	1	3	2	Aldo-keto reductase
CLAFUR5_01212	3	2	1	Tubulin gamma chain
CLAFUR5_01213	2	2	0	hypothetical protein
CLAFUR5_01214	2	2	0	hypothetical protein
CLAFUR5_01220	2	2	0	hypothetical protein
CLAFUR5_01221	4	3	1	hypothetical protein
CLAFUR5_01226	2	2	0	2,5-dichloro-2,5-cyclohexadiene-1,4-diol dehydrogenase
CLAFUR5_01227	2	2	0	Disulfide-bond oxidoreductase
CLAFUR5_01229	4	3	1	hypothetical protein
CLAFUR5_01238	2	2	0	Lysine-specific demethylase JMJ30
CLAFUR5_01244	4	4	0	hypothetical protein
CLAFUR5_01246	2	2	0	Frataxin, mitochondrial
CLAFUR5_01249	2	3	1	hypothetical protein
CLAFUR5_01251	5	5	0	AP-1 complex subunit gamma-1		secreted
CLAFUR5_01253	3	2	1	hypothetical protein
CLAFUR5_01256	2	2	0	Putative sterigmatocystin biosynthesis monooxygenase stcW
CLAFUR5_01260	4	4	0	hypothetical protein		secreted
CLAFUR5_01261	4	4	0	Rho-GTPase-activating protein 5
CLAFUR5_01263	3	3	0	Translin-1
CLAFUR5_01265	2	1	1	Metapyrocatechase 2
CLAFUR5_01275	2	2	0	DNA polymerase lambda
CLAFUR5_01280	1	2	1	4-hydroxy-2-oxo-heptane-1,7-dioate aldolase
CLAFUR5_01281	2	2	0	Glutaredoxin-like protein C5orf63
CLAFUR5_01283	1	2	1	Alcohol oxidase	AA3_3
CLAFUR5_01285	2	3	1	hypothetical protein
CLAFUR5_01286	3	2	1	Zinc finger CCCH domain-containing protein
CLAFUR5_01288	4	4	0	N-acetylglucosamine-6-phosphate deacetylase	CE9
CLAFUR5_01291	1	2	1	hypothetical protein
CLAFUR5_01292	2	2	0	Cytoskeletal signaling protein slm1
CLAFUR5_01299	2	1	1	BolA-like protein 1
CLAFUR5_01303	2	2	0	Oxidoreductase phnG
CLAFUR5_01306	2	2	0	Copper resistance protein CRF1
CLAFUR5_01308	2	1	1	Putative matrix-associated actin-dependent regulator of chromatin
CLAFUR5_01314	2	3	1	Satratoxin biosynthesis SC1 cluster protein 4
CLAFUR5_01329	2	2	0	hypothetical protein
CLAFUR5_01333	2	3	1	Myocardin-related transcription factor A
CLAFUR5_01334	2	2	0	Tyrosine-protein phosphatase pmp1
CLAFUR5_01337	2	2	0	Multistep phosphorelay regulator 1
CLAFUR5_01345	3	3	0	Vacuolar protein sorting-associated protein vps5
CLAFUR5_01346	2	2	0	hypothetical protein
CLAFUR5_01347	3	2	1	hypothetical protein
CLAFUR5_01350	2	2	0	hypothetical protein
CLAFUR5_01352	2	2	0	hypothetical protein
CLAFUR5_01355	2	2	0	hypothetical protein
CLAFUR5_01357	3	4	1	hypothetical protein
CLAFUR5_01362	2	2	0	hypothetical protein		secreted
CLAFUR5_01363	2	3	1	hypothetical protein
CLAFUR5_01368	3	3	0	hypothetical protein
CLAFUR5_01372	2	2	0	hypothetical protein
CLAFUR5_01373	2	2	0	Peptidase M20 domain-containing protein 2
CLAFUR5_01375	2	1	1	hypothetical protein
CLAFUR5_01378	3	3	0	hypothetical protein		secreted
CLAFUR5_01382	1	2	1	Dynamin-related protein DNM1
CLAFUR5_01384	1	2	1	hypothetical protein
CLAFUR5_01388	1	2	1	mRNA cleavage and polyadenylation specificity factor complex subunit pta1
CLAFUR5_01391	3	2	1	hypothetical protein
CLAFUR5_01394	4	4	0	Charged multivesicular body protein 6
CLAFUR5_01397	1	2	1	hypothetical protein
CLAFUR5_01399	2	2	0	Actin-related protein 2/3 complex subunit 4
CLAFUR5_01405	3	1	2	Citrinin biosynthesis cluster MFS transporter mrr1
CLAFUR5_01406	2	1	1	hypothetical protein		secreted
CLAFUR5_01409	1	2	1	2-(3-amino-3-carboxypropyl)histidine synthase subunit 1
CLAFUR5_01411	2	2	0	Dihydroanticapsin 7-dehydrogenase
CLAFUR5_01417	2	2	0	hypothetical protein
CLAFUR5_01419	1	2	1	hypothetical protein
CLAFUR5_01422	2	2	0	hypothetical protein
CLAFUR5_01426	1	2	1	Dynactin subunit 4
CLAFUR5_01433	1	2	1	hypothetical protein
CLAFUR5_01434	3	4	1	Homeobox protein
CLAFUR5_01436	2	2	0	Pectate lyase H	PL3_2	secreted
CLAFUR5_01439	1	2	1	Short-chain dehydrogenase/reductase prx6
CLAFUR5_01440	6	6	0	Pantothenate transporter liz1
CLAFUR5_01441	3	1	2	Flavin-containing monooxygenase ustF2
CLAFUR5_01442	2	4	2	hypothetical protein
CLAFUR5_01444	6	4	2	MFS-type transporter oryC
CLAFUR5_01446	2	1	1	GPI transamidase component PIG-S
CLAFUR5_01447	4	4	0	hypothetical protein
CLAFUR5_01449	2	1	1	hypothetical protein
CLAFUR5_01452	4	4	0	hypothetical protein
CLAFUR5_01456	1	2	1	L-amino acid amidase
CLAFUR5_01457	1	2	1	hypothetical protein
CLAFUR5_01458	2	1	1	hypothetical protein
CLAFUR5_01467	2	2	0	hypothetical protein
CLAFUR5_01469	3	3	0	Putative transcriptional regulatory protein
CLAFUR5_01472	2	2	0	hypothetical protein
CLAFUR5_01474	2	2	0	Chromatin modification-related protein eaf3
CLAFUR5_01478	4	4	0	hypothetical protein		secreted
CLAFUR5_01480	1	3	2	hypothetical protein
CLAFUR5_01481	2	2	0	hypothetical protein
CLAFUR5_01487	3	3	0	G2-specific protein kinase nim-1
CLAFUR5_01488	6	4	2	BTB/POZ domain-containing protein 3
CLAFUR5_01490	2	2	0	hypothetical protein
CLAFUR5_01493	2	2	0	hypothetical protein
CLAFUR5_01494	2	2	0	hypothetical protein
CLAFUR5_01495	2	1	1	hypothetical protein
CLAFUR5_01501	1	2	1	Vigilin 1
CLAFUR5_01502	2	2	0	Iron-sulfur protein IND1
CLAFUR5_01503	2	2	0	Beta-glucosidase 1	GH3	secreted
CLAFUR5_01505	1	3	2	Choline transport protein
CLAFUR5_01506	3	3	0	Cat eye syndrome critical region protein 2
CLAFUR5_01507	3	2	1	Solute carrier family 40 member 1
CLAFUR5_01508	2	2	0	hypothetical protein
CLAFUR5_01512	2	2	0	Putative epoxide hydrolase
CLAFUR5_01513	1	2	1	hypothetical protein		secreted
CLAFUR5_01514	2	3	1	Cytochrome P450 monooxygenase lcsI
CLAFUR5_01518	2	2	0	U4/U6 small nuclear ribonucleoprotein Prp31
CLAFUR5_01520	2	2	0	hypothetical protein
CLAFUR5_01522	5	4	1	hypothetical protein		secreted
CLAFUR5_01532	2	2	0	Golgi SNAP receptor complex member 1
CLAFUR5_01537	2	2	0	Exosome complex component rrp43
CLAFUR5_01540	2	2	0	Autophagy-related protein 13
CLAFUR5_01541	2	2	0	Cyclohexanone 1,2-monooxygenase
CLAFUR5_01544	3	3	0	Peptidyl-prolyl cis-trans isomerase-like 1
CLAFUR5_01545	6	7	1	hypothetical protein
CLAFUR5_01550	3	1	2	hypothetical protein
CLAFUR5_01551	2	2	0	N-alpha-acetyltransferase 40
CLAFUR5_01552	2	2	0	hypothetical protein
CLAFUR5_01554	2	2	0	Phosphatidylinositol glycan anchor biosynthesis class U protein
CLAFUR5_01555	2	3	1	COP9 signalosome complex subunit 4
CLAFUR5_01557	3	3	0	Tyrosine--tRNA ligase, mitochondrial
CLAFUR5_01558	1	3	2	hypothetical protein
CLAFUR5_01559	3	3	0	hypothetical protein
CLAFUR5_01560	2	2	0	hypothetical protein
CLAFUR5_01563	2	2	0	hypothetical protein
CLAFUR5_01565	2	2	0	hypothetical protein
CLAFUR5_01574	2	1	1	hypothetical protein
CLAFUR5_01576	4	5	1	hypothetical protein
CLAFUR5_01577	1	3	2	hypothetical protein
CLAFUR5_01580	4	4	0	hypothetical protein		secreted	candidate effector
CLAFUR5_01583	2	2	0	Triacylglycerol lipase 4
CLAFUR5_01584	3	3	0	hypothetical protein
CLAFUR5_01586	1	2	1	Acyl-CoA dehydrogenase apdG
CLAFUR5_01590	2	1	1	Mitochondrial import inner membrane translocase subunit tim14
CLAFUR5_01596	2	2	0	Vacuolar iron transporter cccA
CLAFUR5_01597	2	2	0	putative acid phosphatase		secreted	candidate effector
CLAFUR5_01599	2	2	0	hypothetical protein
CLAFUR5_01600	2	3	1	Peroxiredoxin TSA1-A
CLAFUR5_01602	2	2	0	N-alpha-acetyltransferase 50
CLAFUR5_01606	2	2	0	General amino acid permease AGP2
CLAFUR5_01609	2	2	0	Ecp28-1		secreted	candidate effector
CLAFUR5_01612	2	1	1	hypothetical protein
CLAFUR5_01614	2	2	0	Ribonucleases P/MRP protein subunit pop1
CLAFUR5_01616	2	1	1	hypothetical protein
CLAFUR5_01620	2	2	0	hypothetical protein
CLAFUR5_01621	3	2	1	hypothetical protein
CLAFUR5_01622	1	2	1	Glutaminase A		secreted
CLAFUR5_01624	2	2	0	hypothetical protein
CLAFUR5_01629	2	2	0	Mitochondrial dicarboxylate transporter
CLAFUR5_01630	2	2	0	Transport protein SEC61 subunit alpha
CLAFUR5_01631	2	2	0	Origin recognition complex subunit 1
CLAFUR5_01639	2	2	0	hypothetical protein
CLAFUR5_01643	2	2	0	hypothetical protein
CLAFUR5_01645	2	2	0	ATP-dependent RNA helicase SUB2
CLAFUR5_01646	2	1	1	Exoglucanase	GH7	secreted
CLAFUR5_01650	2	2	0	N-carbamoyl-L-amino-acid hydrolase
CLAFUR5_01652	3	3	0	Polyprenol reductase 2
CLAFUR5_01654	1	2	1	Phosphatase PP2A regulatory subunit A
CLAFUR5_01656	1	2	1	3-ketoacyl-CoA thiolase, peroxisomal
CLAFUR5_01657	1	2	1	putative metalloreductase AIM14
CLAFUR5_01662	2	2	0	NmrA-like family domain-containing protein 1
CLAFUR5_01665	2	1	1	Diacylglycerol pyrophosphate phosphatase 1
CLAFUR5_01668	2	2	0	hypothetical protein
CLAFUR5_01672	2	2	0	hypothetical protein
CLAFUR5_01673	1	2	1	hypothetical protein
CLAFUR5_01674	2	2	0	Multidrug resistance protein fnx1
CLAFUR5_01679	1	2	1	N amino acid transport system protein
CLAFUR5_01680	2	2	0	hypothetical protein
CLAFUR5_01682	1	2	1	TBC1 domain family member 5
CLAFUR5_01687	3	3	0	Laccase abr2	AA1
CLAFUR5_01689	2	2	0	hypothetical protein
CLAFUR5_01691	2	1	1	tRNA wybutosine-synthesizing protein 3
CLAFUR5_01694	2	2	0	hypothetical protein
CLAFUR5_01695	3	3	0	Malonate--CoA ligase ACSF3, mitochondrial
CLAFUR5_01699	2	1	1	Cytochrome P450 monooxygenase psoD
CLAFUR5_01704	3	3	0	hypothetical protein
CLAFUR5_01713	4	4	0	Major facilitator superfamily multidrug transporter mdrA
CLAFUR5_01718	2	3	1	hypothetical protein
CLAFUR5_01725	2	1	1	ATP-dependent DNA helicase II subunit 2
CLAFUR5_01727	4	4	0	Maltose permease MAL61
CLAFUR5_01732	2	2	0	Phosphorus acquisition-controlling protein
CLAFUR5_01733	2	2	0	Guanine nucleotide-binding protein subunit gamma
CLAFUR5_01735	2	2	0	hypothetical protein
CLAFUR5_01740	2	2	0	Cytochrome P450 monooxygenase
CLAFUR5_01741	2	1	1	Cytochrome P450 monooxygenase patH
CLAFUR5_01744	2	2	0	Zinc finger transcription factor ace1
CLAFUR5_01746	2	1	1	hypothetical protein
CLAFUR5_01755	2	2	0	SET domain-containing protein 8
CLAFUR5_01756	1	2	1	Regulatory protein CAT8
CLAFUR5_01760	3	2	1	Cell division cycle-related protein res2/pct1
CLAFUR5_01765	4	4	0	hypothetical protein
CLAFUR5_01771	4	2	2	Lysine N-methyltransferase
CLAFUR5_01774	2	2	0	hypothetical protein
CLAFUR5_01776	2	1	1	Putative purine permease
CLAFUR5_01777	2	2	0	Serine/threonine-protein kinase HSL1
CLAFUR5_01779	2	2	0	Cell fusion protein cfr1
CLAFUR5_01781	6	5	1	hypothetical protein
CLAFUR5_01782	5	5	0	hypothetical protein
CLAFUR5_01788	2	2	0	F-box/LRR-repeat protein 2
CLAFUR5_01790	4	4	0	Serine/threonine-protein kinase ppk6
CLAFUR5_01792	2	2	0	Ran-specific GTPase-activating protein 30
CLAFUR5_01802	2	3	1	hypothetical protein
CLAFUR5_01808	4	3	1	hypothetical protein		secreted
CLAFUR5_01809	3	3	0	putative sterol O-acyltransferase 2
CLAFUR5_01810	2	2	0	hypothetical protein
CLAFUR5_01815	2	1	1	hypothetical protein
CLAFUR5_01818	5	4	1	Short chain dehydrogenase/reductase dpchG
CLAFUR5_01822	2	1	1	hypothetical protein
CLAFUR5_01825	2	2	0	hypothetical protein
CLAFUR5_01827	2	2	0	Glucan 1,3-beta-glucosidase 3	GH5_49
CLAFUR5_01839	1	2	1	hypothetical protein
CLAFUR5_01842	4	4	0	MFS-type transporter dbaD
CLAFUR5_01843	2	2	0	FACT complex subunit pob3
CLAFUR5_01846	2	2	0	MFS siderochrome iron transporter 1
CLAFUR5_01849	2	2	0	Geranylgeranyl transferase type-2 subunit alpha
CLAFUR5_01851	2	2	0	hypothetical protein
CLAFUR5_01853	3	3	0	Alanine--glyoxylate aminotransferase 1
CLAFUR5_01857	2	2	0	putative prefoldin subunit 5
CLAFUR5_01861	2	2	0	hypothetical protein
CLAFUR5_01864	7	7	0	hypothetical protein
CLAFUR5_01866	2	1	1	GrpE, mitochondrial
CLAFUR5_01868	2	2	0	Cytochrome P450 monooxygenase lcsI
CLAFUR5_01875	1	3	2	FAD-dependent monooxygenase OpS4
CLAFUR5_01877	2	2	0	hypothetical protein
CLAFUR5_01878	2	2	0	Putative DNA glycosylase
CLAFUR5_01882	2	2	0	Fumarate hydratase, mitochondrial
CLAFUR5_01883	2	2	0	Meiotic expression up-regulated protein 26
CLAFUR5_01886	5	6	1	hypothetical protein
CLAFUR5_01887	2	2	0	hypothetical protein
CLAFUR5_01891	3	3	0	hypothetical protein
CLAFUR5_01893	2	2	0	1-phosphatidylinositol phosphodiesterase
CLAFUR5_01894	4	5	1	hypothetical protein		secreted	candidate effector
CLAFUR5_01895	2	2	0	Monothiol glutaredoxin-3
CLAFUR5_01900	2	3	1	hypothetical protein
CLAFUR5_01903	2	4	2	3-oxoacyl-[acyl-carrier-protein] reductase MabA
CLAFUR5_01906	1	2	1	hypothetical protein
CLAFUR5_01912	3	3	0	hypothetical protein
CLAFUR5_01915	1	2	1	hypothetical protein
CLAFUR5_01916	2	3	1	hypothetical protein
CLAFUR5_01919	2	3	1	hypothetical protein
CLAFUR5_01920	4	5	1	hypothetical protein
CLAFUR5_01922	2	2	0	Pisatin demethylase
CLAFUR5_01931	2	2	0	hypothetical protein	AA11	secreted
CLAFUR5_01935	2	3	1	putative prefoldin subunit 1
CLAFUR5_01936	2	2	0	Alkaline ceramidase 3
CLAFUR5_01937	5	5	0	Cutinase transcription factor 1 beta
CLAFUR5_01941	3	4	1	hypothetical protein
CLAFUR5_01950	1	2	1	Phospholipid-transporting ATPase DNF1
CLAFUR5_01958	3	3	0	Very-long-chain 3-oxoacyl-CoA reductase
CLAFUR5_01963	2	1	1	putative DNA primase large subunit
CLAFUR5_01964	4	3	1	ATP-dependent RNA helicase dbp8
CLAFUR5_01967	2	1	1	hypothetical protein
CLAFUR5_01971	2	2	0	hypothetical protein		secreted
CLAFUR5_01978	3	5	2	hypothetical protein
CLAFUR5_01979	2	2	0	hypothetical protein
CLAFUR5_01985	1	2	1	hypothetical protein
CLAFUR5_01988	2	2	0	hypothetical protein
CLAFUR5_02002	1	2	1	hypothetical protein
CLAFUR5_02008	2	2	0	hypothetical protein
CLAFUR5_02010	5	5	0	hypothetical protein		secreted
CLAFUR5_02015	4	2	2	DNA mismatch repair protein msh6
CLAFUR5_02019	5	5	0	putative diacetyl reductase [(R)-acetoin forming] 2
CLAFUR5_02020	1	2	1	NADP-dependent alcohol dehydrogenase 6
CLAFUR5_02025	2	1	1	hypothetical protein
CLAFUR5_02026	2	2	0	Dolichyl-phosphate-mannose--protein mannosyltransferase 4	GT39
CLAFUR5_02027	2	3	1	Glutarate-semialdehyde dehydrogenase
CLAFUR5_02032	3	4	1	Zinc-regulated transporter 2
CLAFUR5_02033	3	3	0	Short chain dehydrogenase atnD
CLAFUR5_02036	1	2	1	hypothetical protein
CLAFUR5_02037	2	2	0	hypothetical protein		secreted
CLAFUR5_02045	3	2	1	Interferon-induced GTP-binding protein Mx1
CLAFUR5_02048	3	0	3	hypothetical protein
CLAFUR5_02049	3	3	0	Putative transcription initiation factor TFIID subunit
CLAFUR5_02053	2	2	0	Ribose-phosphate pyrophosphokinase 2
CLAFUR5_02059	2	3	1	Ubiquitin-conjugating enzyme E2 Z
CLAFUR5_02060	3	2	1	Replication factor C subunit 5
CLAFUR5_02061	2	2	0	hypothetical protein
CLAFUR5_02062	1	4	3	putative alpha-L-arabinofuranosidase C	GH51
CLAFUR5_02063	2	2	0	Low glucose sensor SNF3
CLAFUR5_02065	3	2	1	hypothetical protein		secreted
CLAFUR5_02066	2	2	0	Methyltransferase pytC
CLAFUR5_02072	2	2	0	hypothetical protein
CLAFUR5_02074	2	2	0	Inositol transporter 1
CLAFUR5_02075	2	2	0	Sedoheptulose 1,7-bisphosphatase
CLAFUR5_02076	3	3	0	hypothetical protein
CLAFUR5_02081	3	2	1	Meiotic recombination protein rec8
CLAFUR5_02084	3	3	0	Kinesin-like protein bimC
CLAFUR5_02091	1	2	1	ABC transporter G family member		secreted
CLAFUR5_02092	6	5	1	Nascent polypeptide-associated complex subunit beta
CLAFUR5_02093	3	3	0	Beta-glucosidase 1B	GH1	secreted
CLAFUR5_02095	3	2	1	Dehydrogenase citC	AA3_2
CLAFUR5_02096	2	2	0	ER-derived vesicles protein ERV14
CLAFUR5_02097	2	3	1	Methionine aminopeptidase 1
CLAFUR5_02098	2	2	0	Kynurenine 3-monooxygenase
CLAFUR5_02101	4	4	0	putative galactinol--sucrose galactosyltransferase 6	GH36
CLAFUR5_02102	2	2	0	Obg-like ATPase 1
CLAFUR5_02105	2	2	0	hypothetical protein	AA12	secreted
CLAFUR5_02108	2	1	1	Beta-mannosidase A	GH2	secreted
CLAFUR5_02110	1	3	2	hypothetical protein
CLAFUR5_02111	2	2	0	Bilirubin oxidase		secreted
CLAFUR5_02113	2	2	0	hypothetical protein
CLAFUR5_02115	2	3	1	hypothetical protein
CLAFUR5_02116	1	2	1	hypothetical protein
CLAFUR5_02118	3	4	1	3-hydroxybenzoate 4-monooxygenase
CLAFUR5_02120	2	3	1	hypothetical protein
CLAFUR5_02123	3	2	1	hypothetical protein
CLAFUR5_02130	2	2	0	Endosomal protein P24B		secreted
CLAFUR5_02134	2	2	0	hypothetical protein
CLAFUR5_02138	3	3	0	hypothetical protein
CLAFUR5_02139	3	3	0	Poly [ADP-ribose] polymerase 2
CLAFUR5_02144	2	2	0	hypothetical protein
CLAFUR5_02150	4	4	0	hypothetical protein
CLAFUR5_02151	1	2	1	hypothetical protein
CLAFUR5_02156	4	4	0	hypothetical protein
CLAFUR5_02169	4	4	0	hypothetical protein
CLAFUR5_02170	2	2	0	hypothetical protein
CLAFUR5_02171	1	2	1	hypothetical protein
CLAFUR5_02173	2	3	1	hypothetical protein
CLAFUR5_02177	2	1	1	L-fucose-proton symporter
CLAFUR5_02185	2	2	0	hypothetical protein
CLAFUR5_02187	3	4	1	hypothetical protein
CLAFUR5_02192	2	3	1	putative quinate permease
CLAFUR5_02194	3	3	0	hypothetical protein
CLAFUR5_02199	3	2	1	hypothetical protein
CLAFUR5_02202	2	2	0	High-affinity nicotinic acid transporter
CLAFUR5_02207	2	2	0	carboxylate methylbutanoyltransferase
CLAFUR5_02213	2	1	1	hypothetical protein
CLAFUR5_02215	4	2	2	hypothetical protein
CLAFUR5_02216	2	2	0	hypothetical protein
CLAFUR5_02217	3	3	0	Ras guanine nucleotide exchange factor I
CLAFUR5_02222	2	2	0	High-affinity nicotinic acid transporter
CLAFUR5_02227	2	2	0	hypothetical protein
CLAFUR5_02229	2	2	0	hypothetical protein
CLAFUR5_02238	2	2	0	hypothetical protein
CLAFUR5_02239	2	2	0	hypothetical protein
CLAFUR5_02263	2	1	1	hypothetical protein
CLAFUR5_02268	3	3	0	Purine nucleoside permease		secreted
CLAFUR5_02269	1	2	1	hypothetical protein
CLAFUR5_02270	2	3	1	hypothetical protein
CLAFUR5_02272	2	2	0	hypothetical protein		secreted
CLAFUR5_02273	3	3	0	F-box/WD repeat-containing protein 1A
CLAFUR5_02274	1	2	1	Fork head 1
CLAFUR5_02276	3	2	1	Glycogenin-1	GT8
CLAFUR5_02278	4	2	2	hypothetical protein
CLAFUR5_02292	1	2	1	Pyruvate kinase
CLAFUR5_02293	2	3	1	hypothetical protein
CLAFUR5_02297	3	1	2	hypothetical protein
CLAFUR5_02299	2	1	1	N-terminal acetyltransferase B complex catalytic subunit naa20
CLAFUR5_02307	2	4	2	hypothetical protein
CLAFUR5_02319	4	4	0	hypothetical protein
CLAFUR5_02323	2	2	0	hypothetical protein
CLAFUR5_02325	1	2	1	Alpha-amylase	GH13_5
CLAFUR5_02332	2	2	0	hypothetical protein
CLAFUR5_02333	2	1	1	Isocitrate dehydrogenase [NAD] subunit 2, mitochondrial
CLAFUR5_02334	3	2	1	hypothetical protein
CLAFUR5_02335	2	1	1	U6 snRNA-associated Sm-like protein LSm4
CLAFUR5_02336	2	2	0	MFS-type transporter oryC		secreted
CLAFUR5_02337	3	3	0	Beta-galactosidase	GH42	secreted
CLAFUR5_02338	1	2	1	hypothetical protein
CLAFUR5_02343	2	2	0	hypothetical protein
CLAFUR5_02347	2	2	0	Norsolorinic acid reductase A
CLAFUR5_02349	3	3	0	hypothetical protein
CLAFUR5_02353	1	2	1	PXMP2/4 family protein 3
CLAFUR5_02354	1	2	1	hypothetical protein
CLAFUR5_02357	3	3	0	DNA repair protein RAD5
CLAFUR5_02359	1	2	1	Oxygen-dependent choline dehydrogenase	AA3_2	secreted
CLAFUR5_02365	2	2	0	Importin subunit beta-1
CLAFUR5_02368	1	2	1	Tripeptidyl-peptidase SED2		secreted
CLAFUR5_02375	2	1	1	hypothetical protein
CLAFUR5_02376	2	1	1	hypothetical protein
CLAFUR5_02378	1	2	1	hypothetical protein
CLAFUR5_02384	1	2	1	hypothetical protein
CLAFUR5_02385	2	2	0	hypothetical protein
CLAFUR5_02386	2	1	1	Cytochrome P450 61
CLAFUR5_02389	2	2	0	hypothetical protein
CLAFUR5_02394	2	2	0	hypothetical protein
CLAFUR5_02396	2	2	0	hypothetical protein
CLAFUR5_02404	2	2	0	Phosphatidylserine decarboxylase proenzyme 1, mitochondrial
CLAFUR5_02407	2	3	1	hypothetical protein
CLAFUR5_02409	2	3	1	hypothetical protein
CLAFUR5_02410	2	2	0	N-glycosidase
CLAFUR5_02414	2	2	0	hypothetical protein
CLAFUR5_02415	3	2	1	Transcription factor SWI6
CLAFUR5_02435	3	1	2	hypothetical protein
CLAFUR5_02438	2	2	0	Cut9-interacting protein scn1
CLAFUR5_02443	3	2	1	Taurine hydroxylase-like protein SAT17
CLAFUR5_02451	4	3	1	hypothetical protein
CLAFUR5_02468	1	2	1	Alpha-glucosides permease MPH3
CLAFUR5_02471	2	2	0	hypothetical protein
CLAFUR5_02473	2	2	0	Benzoylformate decarboxylase
CLAFUR5_02474	2	2	0	hypothetical protein
CLAFUR5_02486	2	2	0	hypothetical protein
CLAFUR5_02490	2	2	0	GTP-binding protein gtr2
CLAFUR5_02491	2	2	0	Heat shock protein 12B
CLAFUR5_02492	4	3	1	Poly(A) polymerase pla1
CLAFUR5_02493	1	2	1	putative acyltransferase
CLAFUR5_02498	3	3	0	Quinate permease
CLAFUR5_02499	1	2	1	Calcium-transporting ATPase 2
CLAFUR5_02500	2	2	0	hypothetical protein
CLAFUR5_02502	1	2	1	Putative sterigmatocystin biosynthesis peroxidase stcC
CLAFUR5_02506	2	2	0	hypothetical protein
CLAFUR5_02508	2	1	1	hypothetical protein
CLAFUR5_02516	2	2	0	hypothetical protein
CLAFUR5_02517	3	2	1	hypothetical protein
CLAFUR5_02520	2	2	0	Transcription factor tau subunit
CLAFUR5_02521	2	1	1	hypothetical protein
CLAFUR5_02524	2	2	0	hypothetical protein
CLAFUR5_02529	2	2	0	hypothetical protein
CLAFUR5_02530	3	2	1	hypothetical protein
CLAFUR5_02533	2	2	0	hypothetical protein
CLAFUR5_02535	2	2	0	hypothetical protein
CLAFUR5_02536	4	3	1	Elongator complex protein 5
CLAFUR5_02537	2	2	0	Polysaccharide monooxygenase Cel61a	AA9	secreted
CLAFUR5_02539	2	2	0	hypothetical protein
CLAFUR5_02546	2	2	0	hypothetical protein
CLAFUR5_02551	1	2	1	La
CLAFUR5_02554	1	2	1	putative eukaryotic translation initiation factor 4H
CLAFUR5_02555	2	1	1	hypothetical protein
CLAFUR5_02565	3	3	0	Beta-galactosidase	GH2
CLAFUR5_02569	2	2	0	hypothetical protein
CLAFUR5_02571	2	2	0	hypothetical protein
CLAFUR5_02573	2	1	1	NAD-dependent epimerase/dehydratase terH
CLAFUR5_02575	1	2	1	hypothetical protein
CLAFUR5_02576	1	3	2	Pyrrolopyrazine biosynthesis cluster protein F
CLAFUR5_02577	2	1	1	UPF0659 protein
CLAFUR5_02582	2	2	0	hypothetical protein
CLAFUR5_02584	3	3	0	hypothetical protein
CLAFUR5_02589	2	1	1	hypothetical protein
CLAFUR5_02590	2	1	1	CTD kinase subunit beta
CLAFUR5_02591	2	2	0	Chitin synthase 6	GT2
CLAFUR5_02592	2	1	1	Chitin synthase 5	GT2
CLAFUR5_02594	2	2	0	hypothetical protein
CLAFUR5_02596	2	2	0	Altered inheritance of mitochondria protein 32
CLAFUR5_02600	2	3	1	hypothetical protein
CLAFUR5_02603	3	4	1	putative endo-beta-1,4-glucanase B	GH5_5	secreted
CLAFUR5_02608	2	2	0	hypothetical protein
CLAFUR5_02612	2	3	1	L-2,3-butanediol dehydrogenase
CLAFUR5_02616	2	2	0	RNA polymerase I-specific transcription initiation factor rrn7
CLAFUR5_02619	2	2	0	Rho GTPase-activating protein 15
CLAFUR5_02621	2	3	1	Post-transcriptional regulator MKT1
CLAFUR5_02624	4	4	0	hypothetical protein
CLAFUR5_02627	2	1	1	Nitrate reductase [NADPH]
CLAFUR5_02636	2	2	0	hypothetical protein
CLAFUR5_02638	3	4	1	Enolase-phosphatase E1
CLAFUR5_02644	3	4	1	Putative urea carboxylase
CLAFUR5_02645	3	3	0	Lactam utilization protein lamB
CLAFUR5_02648	3	3	0	Putative epoxide hydrolase
CLAFUR5_02653	2	2	0	putative alpha/beta-glucosidase agdC	GH31	secreted
CLAFUR5_02654	2	1	1	hypothetical protein
CLAFUR5_02656	2	2	0	hypothetical protein
CLAFUR5_02658	4	3	1	hypothetical protein		secreted	candidate effector
CLAFUR5_02663	2	2	0	hypothetical protein
CLAFUR5_02664	2	2	0	hypothetical protein
CLAFUR5_02665	2	1	1	hypothetical protein
CLAFUR5_02669	3	3	0	MFS transporter prlL
CLAFUR5_02670	2	2	0	Histidine protein kinase NIK1
CLAFUR5_02671	3	2	1	hypothetical protein
CLAFUR5_02672	1	2	1	DNA replication licensing factor mcm3
CLAFUR5_02678	1	2	1	hypothetical protein		secreted
CLAFUR5_02684	1	2	1	L-tryptophan decarboxylase
CLAFUR5_02686	2	2	0	hypothetical protein
CLAFUR5_02690	3	3	0	hypothetical protein
CLAFUR5_02691	2	2	0	putative 3-hydroxyisobutyrate dehydrogenase, mitochondrial
CLAFUR5_02692	2	4	2	hypothetical protein
CLAFUR5_02693	1	2	1	Putative phosphatidate cytidylyltransferase
CLAFUR5_02695	3	4	1	hypothetical protein
CLAFUR5_02699	2	2	0	Versatile peroxidase VPL1	AA2	secreted
CLAFUR5_02707	2	2	0	Nicotinamidase
CLAFUR5_02713	3	3	0	hypothetical protein
CLAFUR5_02714	1	2	1	hypothetical protein
CLAFUR5_02718	2	1	1	Membrane protein TMS1
CLAFUR5_02719	2	1	1	hypothetical protein
CLAFUR5_02720	2	2	0	hypothetical protein
CLAFUR5_02721	4	4	0	hypothetical protein
CLAFUR5_02723	3	3	0	Lipase B		secreted
CLAFUR5_02724	2	2	0	Heat shock protein hsp88
CLAFUR5_02730	1	2	1	Cytochrome P450 monooxygenase gloP
CLAFUR5_02731	1	2	1	hypothetical protein
CLAFUR5_02732	3	2	1	putative NADH dehydrogenase
CLAFUR5_02735	3	4	1	hypothetical protein
CLAFUR5_02737	1	2	1	Calcium channel
CLAFUR5_02746	2	1	1	hypothetical protein
CLAFUR5_02750	1	2	1	hypothetical protein
CLAFUR5_02754	4	5	1	hypothetical protein		secreted
CLAFUR5_02755	2	2	0	hypothetical protein
CLAFUR5_02758	1	2	1	hypothetical protein
CLAFUR5_02759	3	3	0	Anaphase-promoting complex subunit 10
CLAFUR5_02760	2	1	1	Enhancer of mRNA-decapping protein 3
CLAFUR5_02761	2	2	0	Short-chain dehydrogenase/reductase VdtF
CLAFUR5_02763	2	2	0	Potassium transport protein 1
CLAFUR5_02765	2	1	1	Iron transport multicopper oxidase fetC	AA1_2	secreted
CLAFUR5_02766	2	2	0	High affinity iron permease ftrA
CLAFUR5_02772	2	2	0	hypothetical protein
CLAFUR5_02776	2	1	1	hypothetical protein
CLAFUR5_02781	1	2	1	hypothetical protein
CLAFUR5_02790	2	2	0	High-affinity glucose transporter		secreted
CLAFUR5_02795	1	2	1	hypothetical protein
CLAFUR5_02796	3	3	0	hypothetical protein
CLAFUR5_02797	3	2	1	hypothetical protein
CLAFUR5_02798	2	2	0	Short-chain dehydrogenase/reductase prx7
CLAFUR5_02800	3	2	1	hypothetical protein
CLAFUR5_02803	3	3	0	FAD-dependent monooxygenase sdcF	AA7	secreted
CLAFUR5_02804	1	2	1	hypothetical protein
CLAFUR5_02805	2	2	0	Alkali-sensitive linkage protein 1	GH128	secreted
CLAFUR5_02812	2	2	0	hypothetical protein
CLAFUR5_02818	1	2	1	hypothetical protein		secreted
CLAFUR5_02822	2	2	0	Trafficking protein particle complex subunit 10
CLAFUR5_02830	2	1	1	Ribosome assembly protein 1
CLAFUR5_02847	2	2	0	Pre-rRNA-processing protein las1
CLAFUR5_02849	3	3	0	Hephaestin-like protein		secreted
CLAFUR5_02850	3	3	0	hypothetical protein
CLAFUR5_02852	3	3	0	Peroxisomal membrane protein PMP47B
CLAFUR5_02859	2	2	0	GTPase-activating protein GYP7
CLAFUR5_02862	2	2	0	Formate dehydrogenase
CLAFUR5_02864	2	2	0	Glutathione S-transferase 1
CLAFUR5_02873	2	3	1	Siderophore iron transporter 1
CLAFUR5_02880	3	3	0	tRNA (carboxymethyluridine(34)-5-O)-methyltransferase
CLAFUR5_02897	3	3	0	hypothetical protein
CLAFUR5_02898	4	3	1	hypothetical protein		secreted
CLAFUR5_02914	2	2	0	hypothetical protein
CLAFUR5_02916	2	1	1	DNA repair protein RAD5A
CLAFUR5_02919	3	3	0	Putative beta-glucuronidase	GH2	secreted
CLAFUR5_02920	3	3	0	hypothetical protein
CLAFUR5_02923	2	2	0	hypothetical protein
CLAFUR5_02927	2	1	1	Ran-specific GTPase-activating protein 1
CLAFUR5_02928	1	2	1	Transcription initiation factor TFIID subunit 14
CLAFUR5_02932	2	2	0	Protection of telomeres protein 1
CLAFUR5_02933	2	2	0	hypothetical protein
CLAFUR5_02939	2	1	1	putative glycosidase	GH16_1
CLAFUR5_02942	2	2	0	hypothetical protein
CLAFUR5_02943	1	3	2	ADP-ribosylation factor-like protein 2
CLAFUR5_02946	2	2	0	hypothetical protein
CLAFUR5_02948	2	2	0	Endoribonuclease ysh1
CLAFUR5_02951	2	2	0	hypothetical protein
CLAFUR5_02962	2	1	1	Ubiquitin-60S ribosomal protein L40
CLAFUR5_02963	3	3	0	Molybdenum cofactor biosynthesis protein 1
CLAFUR5_02969	2	2	0	hypothetical protein
CLAFUR5_02972	2	2	0	GPI inositol-deacylase
CLAFUR5_02980	2	2	0	hypothetical protein
CLAFUR5_02982	2	2	0	hypothetical protein		secreted	candidate effector
CLAFUR5_02984	2	2	0	Vacuolar segregation protein pep7
CLAFUR5_02985	2	1	1	Glutamine--tRNA ligase protein virJ
CLAFUR5_02987	2	2	0	hypothetical protein
CLAFUR5_02989	2	2	0	MFS-type transporter ppsE
CLAFUR5_02990	2	2	0	Endoglucanase E1	GH5_24	secreted
CLAFUR5_02999	2	2	0	hypothetical protein
CLAFUR5_03000	2	2	0	hypothetical protein
CLAFUR5_03001	2	1	1	MFS transporter cpaT
CLAFUR5_03002	3	2	1	putative methyltransferase TARBP1
CLAFUR5_03005	2	2	0	Phosphatidylinositide phosphatase SAC2
CLAFUR5_03010	2	2	0	hypothetical protein
CLAFUR5_03012	2	2	0	hypothetical protein
CLAFUR5_03019	3	4	1	hypothetical protein
CLAFUR5_03020	3	2	1	hypothetical protein
CLAFUR5_03022	2	1	1	hypothetical protein
CLAFUR5_03025	3	3	0	Signal recognition particle sec65 subunit
CLAFUR5_03028	1	2	1	hypothetical protein
CLAFUR5_03031	1	2	1	2-isopropylmalate synthase
CLAFUR5_03032	2	2	0	Putative amidase
CLAFUR5_03033	2	2	0	Zn(2)-C6 fungal-type transcription factor afumD
CLAFUR5_03036	4	4	0	hypothetical protein
CLAFUR5_03039	2	2	0	PAN2-PAN3 deadenylation complex subunit PAN3
CLAFUR5_03041	1	2	1	Bifunctional epoxide hydrolase 2
CLAFUR5_03047	1	2	1	Phosphatidylinositol N-acetylglucosaminyltransferase gpi3 subunit	GT4
CLAFUR5_03055	2	1	1	hypothetical protein
CLAFUR5_03060	2	2	0	UDP-glucuronic acid decarboxylase 6
CLAFUR5_03070	2	2	0	hypothetical protein
CLAFUR5_03071	2	2	0	hypothetical protein
CLAFUR5_03074	4	2	2	hypothetical protein
CLAFUR5_03075	2	2	0	hypothetical protein
CLAFUR5_03077	3	3	0	hypothetical protein
CLAFUR5_03081	2	2	0	Short-chain dehydrogenase/reductase ascJ
CLAFUR5_03082	3	3	0	Transcriptional activator ARO80
CLAFUR5_03083	2	3	1	UPF0676 protein
CLAFUR5_03084	2	2	0	Mitochondrial import receptor subunit tom40
CLAFUR5_03087	2	3	1	hypothetical protein
CLAFUR5_03088	1	2	1	DOA4-independent degradation protein 4
CLAFUR5_03091	2	2	0	putative vacuolar amino acid transporter
CLAFUR5_03092	1	2	1	Ligninase LG3	AA2
CLAFUR5_03093	2	1	1	hypothetical protein		secreted
CLAFUR5_03094	2	2	0	Beta-xylosidase	GH5_22
CLAFUR5_03096	1	3	2	hypothetical protein		secreted
CLAFUR5_03099	2	2	0	hypothetical protein
CLAFUR5_03100	2	1	1	hypothetical protein
CLAFUR5_03104	2	2	0	Lactonohydrolase oryL
CLAFUR5_03105	3	3	0	putative phosphoglycerate mutase		secreted
CLAFUR5_03106	3	3	0	hypothetical protein
CLAFUR5_03107	3	2	1	Aspartic protease SNP2		secreted
CLAFUR5_03108	2	2	0	DNA-directed RNA polymerase III subunit rpc3
CLAFUR5_03111	2	2	0	N-alpha-acetyltransferase 35, NatC auxiliary subunit
CLAFUR5_03114	2	2	0	L-arabinitol 4-dehydrogenase
CLAFUR5_03116	2	3	1	Spindle pole body component alp4
CLAFUR5_03119	3	3	0	Histone deacetylase clr3
CLAFUR5_03120	2	2	0	hypothetical protein
CLAFUR5_03125	1	2	1	hypothetical protein
CLAFUR5_03129	2	2	0	hypothetical protein
CLAFUR5_03135	2	2	0	hypothetical protein
CLAFUR5_03138	2	2	0	Amino-acid permease BAT1
CLAFUR5_03142	1	2	1	hypothetical protein
CLAFUR5_03143	1	2	1	RNA-binding protein rsd1
CLAFUR5_03150	1	2	1	External alternative NADH-ubiquinone oxidoreductase
CLAFUR5_03151	2	1	1	hypothetical protein
CLAFUR5_03153	2	2	0	hypothetical protein
CLAFUR5_03168	5	3	2	hypothetical protein
CLAFUR5_03175	2	2	0	hypothetical protein
CLAFUR5_03178	2	1	1	Minichromosome loss protein 1
CLAFUR5_03184	3	2	1	hypothetical protein
CLAFUR5_03185	2	2	0	MFS-type transporter cnsO
CLAFUR5_03193	3	3	0	Pumilio domain-containing protein
CLAFUR5_03202	2	1	1	hypothetical protein
CLAFUR5_03205	1	2	1	S-M checkpoint control protein rad4
CLAFUR5_03209	2	2	0	hypothetical protein		secreted
CLAFUR5_03210	2	2	0	Laccase-2	AA1_3	secreted
CLAFUR5_03213	3	3	0	hypothetical protein
CLAFUR5_03216	1	2	1	Cutinase transcription factor 1 beta
CLAFUR5_03219	1	2	1	3-beta-hydroxysteroid-Delta(8),Delta(7)-isomerase
CLAFUR5_03222	2	2	0	Aquaporin-1
CLAFUR5_03224	1	2	1	hypothetical protein
CLAFUR5_03227	2	2	0	Fluoroacetate dehalogenase
CLAFUR5_03228	2	3	1	Sorting nexin mvp1
CLAFUR5_03232	2	2	0	hypothetical protein
CLAFUR5_03233	2	3	1	hypothetical protein
CLAFUR5_03239	2	1	1	hypothetical protein
CLAFUR5_03241	1	2	1	hypothetical protein	AA12	secreted
CLAFUR5_03243	2	2	0	ABC multidrug transporter lscH
CLAFUR5_03247	1	2	1	FAD-dependent monooxygenase OpS4
CLAFUR5_03248	3	3	0	hypothetical protein
CLAFUR5_03249	2	2	0	Short chain dehydrogenase gsfE
CLAFUR5_03250	1	2	1	Dihydroxyacetone kinase 1
CLAFUR5_03252	1	2	1	hypothetical protein
CLAFUR5_03256	2	2	0	hypothetical protein
CLAFUR5_03257	3	2	1	Vacuole-localized protein 4		secreted
CLAFUR5_03258	3	2	1	hypothetical protein
CLAFUR5_03260	1	2	1	Leucine-rich repeat extensin-like protein 3		secreted
CLAFUR5_03268	4	4	0	hypothetical protein
CLAFUR5_03272	2	2	0	Quercetin 2,3-dioxygenase
CLAFUR5_03273	1	2	1	hypothetical protein
CLAFUR5_03277	2	2	0	Meiotic coiled-coil protein 2
CLAFUR5_03278	3	3	0	Aminopeptidase 2, mitochondrial
CLAFUR5_03279	2	2	0	hypothetical protein
CLAFUR5_03285	2	2	0	hypothetical protein
CLAFUR5_03287	3	3	0	Tip elongation aberrant protein Tea4
CLAFUR5_03293	2	2	0	hypothetical protein
CLAFUR5_03294	2	2	0	Dehydrogenase citC	AA3_2
CLAFUR5_03295	2	2	0	hypothetical protein
CLAFUR5_03298	2	2	0	hypothetical protein
CLAFUR5_03320	2	1	1	hypothetical protein
CLAFUR5_03321	2	2	0	rRNA biogenesis protein RRP36
CLAFUR5_03323	1	2	1	hypothetical protein
CLAFUR5_03324	1	3	2	Histone-lysine N-methyltransferase, H3 lysine-36 specific
CLAFUR5_03327	2	2	0	hypothetical protein		secreted	candidate effector
CLAFUR5_03335	4	5	1	hypothetical protein
CLAFUR5_03336	2	2	0	Adenylyl cyclase-associated protein
CLAFUR5_03341	1	3	2	Guanine nucleotide-binding protein alpha-3 subunit
CLAFUR5_03343	6	5	1	hypothetical protein
CLAFUR5_03346	2	2	0	hypothetical protein
CLAFUR5_03351	2	1	1	MFS efflux pump atnC
CLAFUR5_03361	1	2	1	Alkaline phosphatase H		secreted
CLAFUR5_03366	3	3	0	hypothetical protein
CLAFUR5_03367	3	3	0	Carboxypeptidase S1 B		secreted
CLAFUR5_03369	3	2	1	hypothetical protein
CLAFUR5_03372	2	1	1	Allophanate hydrolase
CLAFUR5_03373	5	4	1	2-oxoglutarate-Fe(II) type oxidoreductase ppzC
CLAFUR5_03374	4	2	2	hypothetical protein
CLAFUR5_03384	4	3	1	hypothetical protein
CLAFUR5_03394	1	2	1	putative magnesium transporter NIPA4
CLAFUR5_03396	1	2	1	Arabinan endo-1,5-alpha-L-arabinosidase A	GH43_6	secreted	candidate effector
CLAFUR5_03397	2	2	0	hypothetical protein
CLAFUR5_03399	2	2	0	Cytochrome P450 monooxygenase
CLAFUR5_03409	2	2	0	hypothetical protein
CLAFUR5_03411	1	2	1	Putative sterigmatocystin biosynthesis monooxygenase stcW
CLAFUR5_03412	2	2	0	putative hydroxyacylglutathione hydrolase
CLAFUR5_03413	2	2	0	GTP-binding protein 1
CLAFUR5_03416	2	3	1	hypothetical protein
CLAFUR5_03418	3	3	0	Bifunctional peptidase and (3S)-lysyl hydroxylase Jmjd7
CLAFUR5_03423	2	2	0	Ecp5		secreted	candidate effector
CLAFUR5_03430	2	2	0	Mitochondrial fission 1 protein
CLAFUR5_03432	2	2	0	Zinc finger C2H2 protein
CLAFUR5_03451	4	4	0	hypothetical protein
CLAFUR5_03454	2	2	0	Prefoldin subunit 4
CLAFUR5_03457	1	2	1	Response regulator mcs4
CLAFUR5_03459	2	2	0	Hydroxymethylglutaryl-CoA lyase, mitochondrial
CLAFUR5_03462	4	3	1	hypothetical protein
CLAFUR5_03463	2	2	0	Pof6 interactor protein 1
CLAFUR5_03466	2	2	0	hypothetical protein
CLAFUR5_03467	2	2	0	hypothetical protein
CLAFUR5_03473	3	3	0	hypothetical protein
CLAFUR5_03475	2	2	0	hypothetical protein
CLAFUR5_03483	2	2	0	High-affinity glucose transporter ght2
CLAFUR5_03484	1	2	1	Regulator of phospholipase D SRF1
CLAFUR5_03485	2	1	1	ATP-dependent DNA helicase PIF1
CLAFUR5_03488	2	2	0	hypothetical protein
CLAFUR5_03494	2	2	0	hypothetical protein
CLAFUR5_03495	2	2	0	hypothetical protein
CLAFUR5_03501	3	3	0	hypothetical protein
CLAFUR5_03502	2	3	1	hypothetical protein
CLAFUR5_03507	2	2	0	hypothetical protein
CLAFUR5_03508	2	2	0	UPF0648 protein
CLAFUR5_03509	1	2	1	COP9 signalosome complex subunit 5
CLAFUR5_03510	3	5	2	DNA polymerase delta catalytic subunit
CLAFUR5_03512	4	4	0	hypothetical protein
CLAFUR5_03515	4	4	0	hypothetical protein
CLAFUR5_03516	2	2	0	Endoplasmic reticulum transmembrane helix translocase
CLAFUR5_03523	3	3	0	hypothetical protein
CLAFUR5_03526	1	2	1	hypothetical protein
CLAFUR5_03530	2	2	0	Transcription factor atf21
CLAFUR5_03532	2	2	0	DNA polymerase alpha subunit B
CLAFUR5_03536	2	2	0	hypothetical protein
CLAFUR5_03537	3	2	1	hypothetical protein
CLAFUR5_03541	4	4	0	Pre-mRNA-processing factor 19
CLAFUR5_03542	2	2	0	hypothetical protein
CLAFUR5_03547	3	3	0	putative tartrate dehydrogenase/decarboxylase
CLAFUR5_03549	3	3	0	U6 small nuclear RNA (adenine-(43)-N(6))-methyltransferase
CLAFUR5_03551	2	2	0	hypothetical protein
CLAFUR5_03559	2	2	0	hypothetical protein
CLAFUR5_03561	1	2	1	Transport protein particle
CLAFUR5_03562	2	3	1	Tuberous sclerosis 2
CLAFUR5_03571	2	1	1	hypothetical protein
CLAFUR5_03574	3	3	0	Regulator of nonsense transcripts 2
CLAFUR5_03577	1	2	1	hypothetical protein		secreted
CLAFUR5_03578	2	2	0	hypothetical protein
CLAFUR5_03585	3	2	1	GTPase-activating protein gyp10
CLAFUR5_03591	2	2	0	General amino acid permease AGP3
CLAFUR5_03593	2	1	1	hypothetical protein
CLAFUR5_03596	2	1	1	hypothetical protein
CLAFUR5_03597	2	2	0	Extracellular protein		secreted
CLAFUR5_03600	2	2	0	hypothetical protein
CLAFUR5_03603	2	2	0	Multiple myeloma tumor-associated protein 2
CLAFUR5_03604	2	2	0	putative mannosyl-oligosaccharide glucosidase	GH63	secreted
CLAFUR5_03608	1	2	1	Pyridoxamine 5'-phosphate oxidase family protein ustO
CLAFUR5_03614	4	4	0	hypothetical protein
CLAFUR5_03616	3	3	0	hypothetical protein
CLAFUR5_03617	2	2	0	Arylacetonitrilase
CLAFUR5_03623	2	1	1	hypothetical protein
CLAFUR5_03630	2	1	1	hypothetical protein
CLAFUR5_03632	2	2	0	hypothetical protein
CLAFUR5_03634	2	2	0	Phospholipase D
CLAFUR5_03635	2	4	2	hypothetical protein		secreted
CLAFUR5_03636	2	2	0	DNA damage-responsive transcriptional repressor RPH1
CLAFUR5_03640	1	2	1	hypothetical protein
CLAFUR5_03642	2	2	0	Calcium influx-promoting protein ehs1
CLAFUR5_03643	1	2	1	hypothetical protein
CLAFUR5_03650	2	1	1	hypothetical protein
CLAFUR5_03660	3	3	0	hypothetical protein
CLAFUR5_03663	5	5	0	hypothetical protein
CLAFUR5_03664	2	2	0	Cell polarity protein alp11
CLAFUR5_03668	3	2	1	K(+)/H(+) antiporter 1
CLAFUR5_03674	2	2	0	Dihydrolipoyllysine-residue acetyltransferase, mitochondrial
CLAFUR5_03675	2	2	0	hypothetical protein
CLAFUR5_03677	2	2	0	hypothetical protein
CLAFUR5_03683	1	2	1	hypothetical protein
CLAFUR5_03684	2	2	0	Oxysterol-binding
CLAFUR5_03688	2	2	0	hypothetical protein
CLAFUR5_03690	1	2	1	hypothetical protein
CLAFUR5_03692	2	2	0	hypothetical protein
CLAFUR5_03694	2	2	0	hypothetical protein
CLAFUR5_03695	2	2	0	hypothetical protein
CLAFUR5_03697	3	3	0	ATP-dependent clpX-like chaperone, mitochondrial
CLAFUR5_03709	1	2	1	hypothetical protein
CLAFUR5_03710	2	1	1	hypothetical protein
CLAFUR5_03713	2	2	0	hypothetical protein
CLAFUR5_03715	2	2	0	hypothetical protein
CLAFUR5_03719	2	1	1	hypothetical protein
CLAFUR5_03720	2	2	0	hypothetical protein
CLAFUR5_03730	4	5	1	Mitogen-activated protein kinase adapter protein
CLAFUR5_03732	2	2	0	hypothetical protein
CLAFUR5_03734	2	2	0	hypothetical protein
CLAFUR5_03739	2	4	2	1,3-beta-glucanosyltransferase	GH72
CLAFUR5_03740	3	3	0	Oligopeptide transporter 4
CLAFUR5_03742	2	1	1	hypothetical protein
CLAFUR5_03744	1	2	1	UV radiation resistance-associated protein
CLAFUR5_03749	2	2	0	hypothetical protein
CLAFUR5_03755	2	2	0	hypothetical protein
CLAFUR5_03758	4	4	0	hypothetical protein
CLAFUR5_03764	3	3	0	hypothetical protein
CLAFUR5_03774	2	1	1	hypothetical protein		secreted
CLAFUR5_03787	2	1	1	Beta-mannosidase B	GH2
CLAFUR5_03788	2	2	0	Lactose regulatory protein LAC9
CLAFUR5_03790	1	2	1	Putative elongation of fatty acids protein
CLAFUR5_03793	2	2	0	hypothetical protein		secreted
CLAFUR5_03797	1	2	1	hypothetical protein
CLAFUR5_03800	2	2	0	Pumilio 1
CLAFUR5_03805	2	2	0	hypothetical protein
CLAFUR5_03808	2	2	0	hypothetical protein
CLAFUR5_03810	1	2	1	CDP-diacylglycerol--inositol 3-phosphatidyltransferase
CLAFUR5_03815	2	1	1	hypothetical protein
CLAFUR5_03822	2	2	0	Cell division control protein 25
CLAFUR5_03826	1	2	1	(R,R)-butanediol dehydrogenase
CLAFUR5_03833	1	2	1	Methyltransferase pytC
CLAFUR5_03834	1	2	1	Putative mitochondrial carnitine O-acetyltransferase
CLAFUR5_03835	5	5	0	DNA repair protein rhp57
CLAFUR5_03839	1	3	2	hypothetical protein
CLAFUR5_03841	1	2	1	O-glycoside alpha-1,2-mannosyltransferase 4	GT15
CLAFUR5_03851	2	2	0	Isopropyl malate synthase
CLAFUR5_03852	4	4	0	Aconitase htyD
CLAFUR5_03864	2	2	0	Metal tolerance protein 3
CLAFUR5_03865	2	2	0	Tripeptidyl-peptidase sed1		secreted
CLAFUR5_03869	2	1	1	hypothetical protein
CLAFUR5_03870	2	2	0	hypothetical protein
CLAFUR5_03876	3	1	2	hypothetical protein
CLAFUR5_03878	1	2	1	hypothetical protein
CLAFUR5_03882	3	4	1	2-oxoglutarate-Fe(II) type oxidoreductase ppzD
CLAFUR5_03884	2	2	0	DNA ligase 4
CLAFUR5_03887	2	2	0	hypothetical protein
CLAFUR5_03889	2	3	1	hypothetical protein		secreted	candidate effector
CLAFUR5_03890	2	2	0	hypothetical protein
CLAFUR5_03891	1	3	2	hypothetical protein		secreted
CLAFUR5_03892	1	2	1	hypothetical protein
CLAFUR5_03893	4	2	2	hypothetical protein
CLAFUR5_03896	2	2	0	hypothetical protein
CLAFUR5_03898	1	2	1	Vegetative incompatibility protein HET-E-1
CLAFUR5_03902	2	2	0	hypothetical protein
CLAFUR5_03911	2	2	0	Importin-11
CLAFUR5_03913	3	3	0	NADP-dependent alcohol dehydrogenase 7
CLAFUR5_03914	2	2	0	Purine-cytosine permease fcyB
CLAFUR5_03918	2	2	0	hypothetical protein
CLAFUR5_03919	2	2	0	hypothetical protein
CLAFUR5_03921	2	1	1	Cytochrome P450 monooxygenase AKT7
CLAFUR5_03942	1	2	1	Oxidase FUB9
CLAFUR5_03947	2	2	0	hypothetical protein
CLAFUR5_03975	2	1	1	hypothetical protein	GH135
CLAFUR5_03976	1	2	1	hypothetical protein
CLAFUR5_03977	2	2	0	hypothetical protein
CLAFUR5_03980	2	2	0	hypothetical protein
CLAFUR5_03986	2	2	0	Ecp10-3		secreted	candidate effector
CLAFUR5_03987	2	0	2	hypothetical protein		secreted	candidate effector
CLAFUR5_03988	2	2	0	hypothetical protein
CLAFUR5_03989	2	1	1	hypothetical protein
CLAFUR5_03990	2	2	0	26S proteasome regulatory subunit rpn11
CLAFUR5_03991	1	2	1	Histone deacetylase RPD3
CLAFUR5_03995	2	1	1	5'-hydroxyaverantin dehydrogenase
CLAFUR5_04000	3	1	2	hypothetical protein
CLAFUR5_04001	2	2	0	hypothetical protein
CLAFUR5_04009	3	3	0	Cholinesterase
CLAFUR5_04010	2	2	0	hypothetical protein
CLAFUR5_04013	2	1	1	hypothetical protein
CLAFUR5_04016	2	1	1	hypothetical protein
CLAFUR5_04021	2	2	0	hypothetical protein
CLAFUR5_04022	2	1	1	hypothetical protein
CLAFUR5_04023	2	2	0	putative pectate lyase A	PL1	secreted
CLAFUR5_04041	4	3	1	hypothetical protein	GH24
CLAFUR5_04043	1	2	1	hypothetical protein		secreted	candidate effector
CLAFUR5_04044	2	2	0	G/U mismatch-specific uracil DNA glycosylase
CLAFUR5_04048	1	2	1	hypothetical protein
CLAFUR5_04053	2	3	1	Dehydrogenase xptC	AA3_2	secreted
CLAFUR5_04054	2	1	1	ABC multidrug transporter MDR2		secreted
CLAFUR5_04056	3	3	0	Fe(II)/2-oxoglutarate-dependent dioxygenase nvfI
CLAFUR5_04057	2	2	0	hypothetical protein
CLAFUR5_04060	2	1	1	hypothetical protein
CLAFUR5_04061	2	2	0	RNA-binding protein 8A
CLAFUR5_04064	4	2	2	Beta-glucosidase 1
CLAFUR5_04083	1	2	1	putative feruloyl esterase
CLAFUR5_04088	3	3	0	5'-hydroxyaverantin dehydrogenase
CLAFUR5_04099	1	2	1	Vanillin dehydrogenase
CLAFUR5_04101	2	3	1	Dothistromin biosynthesis peroxidase dotB		secreted
CLAFUR5_04103	2	2	0	NAP1-binding protein 2
CLAFUR5_04105	3	3	0	Dimethyl-sulfide monooxygenase
CLAFUR5_04106	3	4	1	hypothetical protein
CLAFUR5_04122	2	1	1	Kinesin-like protein 6
CLAFUR5_04123	3	3	0	Trans-enoyl reductase fsr4
CLAFUR5_04129	2	2	0	Zinc-regulated transporter 2
CLAFUR5_04130	2	1	1	hypothetical protein
CLAFUR5_04134	4	4	0	Transcriptional activator protein acu-15
CLAFUR5_04136	4	3	1	hypothetical protein
CLAFUR5_04137	2	2	0	hypothetical protein
CLAFUR5_04138	2	2	0	FAD-linked oxidoreductase sorD	AA7
CLAFUR5_04141	3	3	0	General transcription and DNA repair factor IIH subunit TFB5
CLAFUR5_04153	1	2	1	hypothetical protein
CLAFUR5_04158	2	2	0	Putative epoxide hydrolase		secreted
CLAFUR5_04165	2	1	1	hypothetical protein		secreted	candidate effector
CLAFUR5_04172	2	1	1	hypothetical protein		secreted	candidate effector
CLAFUR5_04175	2	2	0	oxidoreductase ptaK	AA1_3
CLAFUR5_04179	2	1	1	hypothetical protein
CLAFUR5_04185	2	2	0	hypothetical protein
CLAFUR5_04190	4	4	0	hypothetical protein
CLAFUR5_04196	1	2	1	Nicotinamidase
CLAFUR5_04199	2	2	0	hypothetical protein
CLAFUR5_04200	2	1	1	Lipase 4		secreted
CLAFUR5_04201	1	2	1	Oxalate decarboxylase OxdD		secreted
CLAFUR5_04205	3	3	0	putative serine/threonine-protein kinase nek2
CLAFUR5_04208	3	1	2	N-acetylglucosamine-induced protein 1
CLAFUR5_04210	2	1	1	hypothetical protein
CLAFUR5_04212	1	3	2	hypothetical protein
CLAFUR5_04214	2	1	1	DNA topoisomerase 2
CLAFUR5_04219	4	4	0	hypothetical protein
CLAFUR5_04220	2	2	0	hypothetical protein
CLAFUR5_04224	2	2	0	hypothetical protein
CLAFUR5_04225	2	1	1	hypothetical protein
CLAFUR5_04227	3	1	2	Satratoxin biosynthesis SC1 cluster protein 4
CLAFUR5_04229	2	2	0	hypothetical protein
CLAFUR5_04230	2	2	0	hypothetical protein
CLAFUR5_04232	3	2	1	Hps1-dma1 cluster O-methyltransferase
CLAFUR5_04237	2	2	0	Purine-cytosine permease fcyB
CLAFUR5_04242	2	1	1	hypothetical protein
CLAFUR5_04247	2	1	1	hypothetical protein
CLAFUR5_04250	2	1	1	hypothetical protein
CLAFUR5_04254	1	2	1	Cytochrome b2, mitochondrial
CLAFUR5_04256	2	2	0	Allantoin permease
CLAFUR5_04263	3	3	0	Sugar transporter STL1
CLAFUR5_04269	4	4	0	Putative polyamine transporter
CLAFUR5_04270	1	2	1	hypothetical protein
CLAFUR5_04272	3	3	0	Carboxypeptidase S1 B		secreted
CLAFUR5_04273	2	2	0	hypothetical protein
CLAFUR5_04274	1	2	1	Serine/threonine-protein kinase Nek1
CLAFUR5_04279	2	1	1	hypothetical protein
CLAFUR5_04287	2	2	0	hypothetical protein
CLAFUR5_04288	2	1	1	hypothetical protein
CLAFUR5_04289	3	3	0	hypothetical protein
CLAFUR5_04292	1	2	1	Cytochrome P450 monooxygenase virE
CLAFUR5_04294	1	2	1	hypothetical protein		secreted
CLAFUR5_04298	1	2	1	MFS glucose transporter mfs1
CLAFUR5_04300	3	2	1	Transporter aclS
CLAFUR5_04301	2	1	1	L-arabinitol 4-dehydrogenase
CLAFUR5_04305	1	2	1	hypothetical protein		secreted
CLAFUR5_04309	2	1	1	ENTH domain-containing protein
CLAFUR5_04312	4	1	3	Extracellular metalloproteinase MEP		secreted
CLAFUR5_04314	2	1	1	hypothetical protein
CLAFUR5_04316	2	3	1	Endoglucanase	GH45
CLAFUR5_04326	2	2	0	Serine/threonine-protein kinase ATG1
CLAFUR5_04331	2	1	1	hypothetical protein
CLAFUR5_04335	2	2	0	hypothetical protein
CLAFUR5_04336	2	2	0	Serine/threonine-protein kinase KIN4
CLAFUR5_04339	2	2	0	AB hydrolase superfamily protein
CLAFUR5_04342	3	3	0	Transcription factor BOA15
CLAFUR5_04344	2	2	0	N-glycosidase
CLAFUR5_04345	2	2	0	hypothetical protein
CLAFUR5_04347	1	2	1	hypothetical protein
CLAFUR5_04348	2	2	0	hypothetical protein
CLAFUR5_04349	2	2	0	hypothetical protein
CLAFUR5_04350	2	2	0	hypothetical protein
CLAFUR5_04352	1	2	1	Lysine--tRNA ligase, mitochondrial
CLAFUR5_04353	2	1	1	Na(+)/H(+) antiporter 1
CLAFUR5_04354	3	3	0	Developmental regulatory protein wetA
CLAFUR5_04358	2	2	0	Chromatin-remodeling complexes subunit ngg1
CLAFUR5_04359	3	3	0	hypothetical protein
CLAFUR5_04365	2	2	0	hypothetical protein
CLAFUR5_04366	2	2	0	Scytalone dehydratase-like protein Arp1
CLAFUR5_04368	1	3	2	Chitin synthase G	GT2
CLAFUR5_04369	6	5	1	hypothetical protein
CLAFUR5_04372	2	2	0	Short-chain dehydrogenase ptmH
CLAFUR5_04377	2	2	0	hypothetical protein
CLAFUR5_04380	2	3	1	hypothetical protein
CLAFUR5_04395	2	3	1	hypothetical protein
CLAFUR5_04398	2	3	1	Major facilitator superfamily multidrug transporter mdrA
CLAFUR5_04400	3	2	1	MFS transporter OpS2
CLAFUR5_04406	1	2	1	Vacuolar-sorting protein SNF7
CLAFUR5_04408	3	2	1	hypothetical protein
CLAFUR5_04409	5	5	0	Histidine protein kinase NIK1
CLAFUR5_04411	5	4	1	hypothetical protein
CLAFUR5_04412	3	3	0	Cytochrome P450 monooxygenase aneD
CLAFUR5_04413	4	2	2	hypothetical protein		secreted	candidate effector
CLAFUR5_04417	5	6	1	ABC multidrug transporter B
CLAFUR5_04419	1	3	2	hypothetical protein
CLAFUR5_04420	4	3	1	Major facilitator-type transporter ecdD
CLAFUR5_04421	2	2	0	Putative peptide chain release factor 1, mitochondrial
CLAFUR5_04424	3	3	0	hypothetical protein
CLAFUR5_04428	2	2	0	Oxalate--CoA ligase
CLAFUR5_04429	2	1	1	hypothetical protein
CLAFUR5_04445	2	2	0	hypothetical protein
CLAFUR5_04446	3	2	1	hypothetical protein
CLAFUR5_04451	2	2	0	hypothetical protein		secreted
CLAFUR5_04453	1	2	1	hypothetical protein
CLAFUR5_04455	3	2	1	GMC oxidoreductase family protein Mala s	AA3_2	secreted
CLAFUR5_04458	1	3	2	Acyl-CoA dehydrogenase apdG
CLAFUR5_04459	2	2	0	hypothetical protein
CLAFUR5_04460	4	4	0	hypothetical protein
CLAFUR5_04465	3	3	0	hypothetical protein
CLAFUR5_04468	2	2	0	Putative epoxide hydrolase
CLAFUR5_04471	2	1	1	Catalase-1
CLAFUR5_04474	2	2	0	hypothetical protein
CLAFUR5_04487	1	4	3	Carboxypeptidase S1 B		secreted
CLAFUR5_04488	2	2	0	SWI/SNF and RSC complexes subunit ssr3
CLAFUR5_04490	2	2	0	Acetyl-coenzyme A transferase nodX
CLAFUR5_04491	1	2	1	hypothetical protein
CLAFUR5_04494	1	2	1	hypothetical protein	GT2
CLAFUR5_04497	2	2	0	putative phosphoglycerate mutase
CLAFUR5_04502	4	3	1	85/ calcium-independent phospholipase A2
CLAFUR5_04506	3	3	0	hypothetical protein
CLAFUR5_04507	1	2	1	hypothetical protein
CLAFUR5_04510	2	3	1	hypothetical protein
CLAFUR5_04511	2	1	1	hypothetical protein		secreted
CLAFUR5_04515	2	3	1	hypothetical protein
CLAFUR5_04517	1	3	2	Ubiquitin-conjugating enzyme E2 G1
CLAFUR5_04518	2	2	0	hypothetical protein		secreted
CLAFUR5_04522	4	2	2	Histidine protein methyltransferase 1
CLAFUR5_04538	2	2	0	hypothetical protein
CLAFUR5_04542	2	2	0	hypothetical protein
CLAFUR5_04547	2	2	0	hypothetical protein
CLAFUR5_04549	2	2	0	hypothetical protein
CLAFUR5_04550	3	4	1	Thiamine pathway transporter THI73
CLAFUR5_04551	2	2	0	hypothetical protein
CLAFUR5_04561	2	2	0	2-oxoglutarate-dependent dioxygenase
CLAFUR5_04562	4	4	0	hypothetical protein
CLAFUR5_04563	5	6	1	Beta-glucosidase 1B	GH1
CLAFUR5_04566	3	3	0	Transcriptional activator somA
CLAFUR5_04567	2	2	0	Transport protein particle subunit bet3
CLAFUR5_04570	2	2	0	Alpha-amylase	GH13_1	secreted
CLAFUR5_04575	2	2	0	ABC-type transporter cicA
CLAFUR5_04579	2	2	0	NADH-ubiquinone oxidoreductase
CLAFUR5_04584	2	1	1	hypothetical protein
CLAFUR5_04590	3	3	0	FAD-dependent monooxygenase asL4
CLAFUR5_04593	1	3	2	hypothetical protein
CLAFUR5_04594	1	2	1	Maintenance of telomere capping protein 1
CLAFUR5_04598	2	2	0	hypothetical protein
CLAFUR5_04600	2	2	0	hypothetical protein
CLAFUR5_04601	2	1	1	Repressible alkaline phosphatase
CLAFUR5_04602	1	2	1	Methyltransferase pytC
CLAFUR5_04605	2	2	0	Quinate permease
CLAFUR5_04606	2	2	0	Non-reducing end beta-L-arabinofuranosidase	GH127
CLAFUR5_04612	3	2	1	hypothetical protein
CLAFUR5_04615	2	1	1	hypothetical protein
CLAFUR5_04618	2	2	0	putative ubiquitin-conjugating enzyme E2 25
CLAFUR5_04623	2	2	0	Putative aspergillopepsin A-like aspartic endopeptidase
CLAFUR5_04627	2	1	1	General alpha-glucoside permease
CLAFUR5_04628	1	2	1	hypothetical protein
CLAFUR5_04632	2	2	0	Cyclic AMP-dependent transcription factor ATF-2
CLAFUR5_04637	5	5	0	hypothetical protein
CLAFUR5_04639	2	2	0	hypothetical protein
CLAFUR5_04640	2	3	1	hypothetical protein
CLAFUR5_04641	2	2	0	Scytalone dehydratase
CLAFUR5_04644	2	2	0	hypothetical protein		secreted	candidate effector
CLAFUR5_04646	2	2	0	hypothetical protein
CLAFUR5_04652	3	3	0	hypothetical protein
CLAFUR5_04653	2	1	1	Mitogen-activated protein kinase kinase 7
CLAFUR5_04655	2	2	0	COP9 signalosome complex subunit 7a
CLAFUR5_04661	1	2	1	Acyl-CoA dehydrogenase apdG
CLAFUR5_04666	3	2	1	hypothetical protein
CLAFUR5_04671	2	1	1	hypothetical protein
CLAFUR5_04674	6	7	1	D-aminoacyl-tRNA deacylase
CLAFUR5_04675	2	2	0	Alcohol dehydrogenase
CLAFUR5_04677	1	2	1	Quinone oxidoreductase PIG3
CLAFUR5_04679	2	2	0	Chromatin remodeling factor mit1
CLAFUR5_04680	2	1	1	Mannan endo-1,6-alpha-mannosidase DCW1	GH76	secreted
CLAFUR5_04688	3	2	1	Cytochrome P450 monooxygenase sthF
CLAFUR5_04689	1	2	1	FAD-linked oxidoreductase sthB
CLAFUR5_04690	4	3	1	Vacuole-localized protein 4		secreted
CLAFUR5_04693	3	3	0	Dothistromin biosynthesis peroxidase dotB
CLAFUR5_04694	3	3	0	hypothetical protein		secreted
CLAFUR5_04695	3	3	0	Zinc finger CCCH domain-containing protein 45
CLAFUR5_04698	2	2	0	hypothetical protein
CLAFUR5_04700	1	2	1	putative T-complex protein 1 subunit beta
CLAFUR5_04705	2	2	0	Glutaminase
CLAFUR5_04706	2	2	0	hypothetical protein
CLAFUR5_04707	2	3	1	hypothetical protein
CLAFUR5_04709	2	1	1	Beta-galactosidase A	GH35	secreted
CLAFUR5_04710	2	0	2	hypothetical protein
CLAFUR5_04722	2	2	0	Ubiquitin-conjugating enzyme E2 8
CLAFUR5_04726	3	2	1	hypothetical protein
CLAFUR5_04729	2	1	1	hypothetical protein
CLAFUR5_04734	2	2	0	ATP-dependent DNA helicase pfh1
CLAFUR5_04740	1	2	1	hypothetical protein
CLAFUR5_04746	2	2	0	hypothetical protein
CLAFUR5_04748	2	2	0	Laccase-2	AA1_3
CLAFUR5_04754	3	3	0	hypothetical protein
CLAFUR5_04757	2	1	1	Peroxisome biosynthesis protein PAS1
CLAFUR5_04761	2	2	0	SH3 domain-containing YSC84-like protein 1
CLAFUR5_04763	3	3	0	hypothetical protein
CLAFUR5_04766	2	1	1	hypothetical protein
CLAFUR5_04773	6	7	1	INO80 complex subunit 2
CLAFUR5_04774	2	4	2	hypothetical protein		secreted	candidate effector
CLAFUR5_04779	1	2	1	Glutamine-dependent NAD(+) synthetase
CLAFUR5_04791	3	3	0	hypothetical protein
CLAFUR5_04800	3	3	0	Aminotransferase lcsP
CLAFUR5_04803	2	2	0	putative phosphatase
CLAFUR5_04805	3	2	1	Small ubiquitin-related modifier 3
CLAFUR5_04807	2	2	0	ABC multidrug transporter B
CLAFUR5_04811	1	3	2	hypothetical protein
CLAFUR5_04814	2	1	1	hypothetical protein
CLAFUR5_04828	3	3	0	Dothistromin biosynthesis peroxidase dotB		secreted
CLAFUR5_04829	4	4	0	hypothetical protein		secreted
CLAFUR5_04836	2	1	1	Serine/threonine-protein kinase crk1
CLAFUR5_04844	3	3	0	hypothetical protein
CLAFUR5_04845	2	2	0	hypothetical protein
CLAFUR5_04850	2	2	0	Alpha-amylase A type-3	GH13_1+CBM20	secreted
CLAFUR5_04853	2	2	0	Peptidyl-prolyl cis-trans isomerase B		secreted	candidate effector
CLAFUR5_04859	1	2	1	hypothetical protein
CLAFUR5_04861	4	4	0	Short-chain dehydrogenase/reductase eupG
CLAFUR5_04868	2	2	0	hypothetical protein
CLAFUR5_04872	5	4	1	hypothetical protein
CLAFUR5_04876	3	4	1	hypothetical protein
CLAFUR5_04883	2	1	1	hypothetical protein		secreted
CLAFUR5_04884	3	3	0	hypothetical protein
CLAFUR5_04895	1	2	1	L-arginine:L-lysine amidinotransferase
CLAFUR5_04896	2	2	0	hypothetical protein
CLAFUR5_04897	3	3	0	hypothetical protein
CLAFUR5_04898	3	4	1	MFS-type transporter calB
CLAFUR5_04899	2	3	1	MFS-type transporter calB
CLAFUR5_04902	2	2	0	hypothetical protein
CLAFUR5_04909	2	2	0	tRNA (adenine(58)-N(1))-methyltransferase catalytic subunit trm61
CLAFUR5_04910	2	2	0	Glycogen debranching enzyme	GH13_25
CLAFUR5_04914	2	3	1	Pre-mRNA-processing factor 39
CLAFUR5_04915	3	3	0	Pre-mRNA-processing factor 39
CLAFUR5_04917	2	2	0	hypothetical protein
CLAFUR5_04918	2	2	0	hypothetical protein
CLAFUR5_04920	2	2	0	Ino eighty subunit 1
CLAFUR5_04924	1	2	1	hypothetical protein
CLAFUR5_04925	2	2	0	Ubiquitin
CLAFUR5_04928	3	3	0	hypothetical protein		secreted	candidate effector
CLAFUR5_04929	2	2	0	hypothetical protein
CLAFUR5_04931	2	1	1	hypothetical protein
CLAFUR5_04938	2	2	0	hypothetical protein
CLAFUR5_04943	2	2	0	hypothetical protein
CLAFUR5_04944	2	2	0	hypothetical protein
CLAFUR5_04948	2	1	1	hypothetical protein
CLAFUR5_04956	2	2	0	hypothetical protein
CLAFUR5_04957	1	2	1	hypothetical protein
CLAFUR5_04958	2	2	0	hypothetical protein
CLAFUR5_04961	3	2	1	hypothetical protein
CLAFUR5_04962	2	2	0	hypothetical protein
CLAFUR5_04971	3	2	1	hypothetical protein
CLAFUR5_04975	1	2	1	hypothetical protein
CLAFUR5_04977	1	2	1	pH-response regulator protein palF/RIM8
CLAFUR5_04978	2	1	1	Disulfide-bond oxidoreductase
CLAFUR5_04980	2	2	0	Glutamine--fructose-6-phosphate aminotransferase [isomerizing]
CLAFUR5_04982	2	2	0	Ketohexokinase
CLAFUR5_04983	3	2	1	hypothetical protein
CLAFUR5_04984	2	1	1	hypothetical protein		secreted
CLAFUR5_04990	2	2	0	hypothetical protein
CLAFUR5_04992	2	2	0	FAD-dependent monooxygenase OpS4
CLAFUR5_04993	4	3	1	MFS transporter fsa7
CLAFUR5_04995	3	4	1	Telomerase reverse transcriptase
CLAFUR5_04998	5	7	2	hypothetical protein		secreted
CLAFUR5_05005	2	2	0	Fusarinine C esterase sidJ
CLAFUR5_05011	2	1	1	Oxidoreductase
CLAFUR5_05014	2	2	0	hypothetical protein
CLAFUR5_05017	3	3	0	hypothetical protein
CLAFUR5_05026	3	3	0	Alpha-amylase A type-1/2	GH13_1
CLAFUR5_05037	2	2	0	hypothetical protein
CLAFUR5_05046	3	3	0	hypothetical protein
CLAFUR5_05049	1	2	1	hypothetical protein
CLAFUR5_05058	2	2	0	Aquaporin-1
CLAFUR5_05061	2	1	1	hypothetical protein
CLAFUR5_05063	1	2	1	hypothetical protein
CLAFUR5_05075	3	3	0	Cytochrome P450 monooxygenase sdnE
CLAFUR5_05079	1	2	1	Very long-chain fatty acid transport protein
CLAFUR5_05083	2	2	0	Vacuolar amino acid transporter 3
CLAFUR5_05084	2	1	1	hypothetical protein		secreted
CLAFUR5_05086	2	2	0	EEF1A lysine methyltransferase 4
CLAFUR5_05096	2	2	0	putative serine/threonine-protein kinase fhkC
CLAFUR5_05101	2	2	0	hypothetical protein
CLAFUR5_05102	2	2	0	hypothetical protein
CLAFUR5_05115	2	2	0	Catabolic L-serine/threonine dehydratase
CLAFUR5_05116	4	3	1	Mevalonate kinase
CLAFUR5_05119	2	1	1	hypothetical protein	AA3_2	secreted
CLAFUR5_05121	2	1	1	Methionine aminopeptidase 2-1
CLAFUR5_05122	5	5	0	Nitronate monooxygenase
CLAFUR5_05123	1	2	1	UPF0641 membrane protein
CLAFUR5_05125	4	3	1	hypothetical protein
CLAFUR5_05127	2	2	0	Putative alpha-ketoglutarate-dependent sulfonate dioxygenase
CLAFUR5_05129	1	2	1	L-pipecolate oxidase
CLAFUR5_05131	3	3	0	oxidoreductase ptaK	AA1_3	secreted
CLAFUR5_05140	2	1	1	hypothetical protein
CLAFUR5_05148	1	2	1	hypothetical protein
CLAFUR5_05150	2	1	1	hypothetical protein
CLAFUR5_05157	1	2	1	hypothetical protein
CLAFUR5_05158	2	2	0	hypothetical protein
CLAFUR5_05188	1	2	1	hypothetical protein
CLAFUR5_05190	2	2	0	Core trichothecene cluster (CTC) protein 15
CLAFUR5_05192	1	2	1	N amino acid transport system protein
CLAFUR5_05227	2	2	0	hypothetical protein		secreted
CLAFUR5_05260	2	2	0	Dothistromin biosynthesis peroxidase dotB		secreted
CLAFUR5_05264	2	2	0	hypothetical protein
CLAFUR5_05265	2	3	1	hypothetical protein	GH125	secreted
CLAFUR5_05266	3	4	1	hypothetical protein
CLAFUR5_05269	4	4	0	hypothetical protein
CLAFUR5_05362	2	2	0	hypothetical protein
CLAFUR5_05365	6	5	1	Non-canonical non-ribosomal peptide synthetase FUB8
CLAFUR5_05377	2	2	0	hypothetical protein
CLAFUR5_05379	2	2	0	hypothetical protein		secreted
CLAFUR5_05383	3	3	0	Sexual differentiation process protein isp4
CLAFUR5_05389	2	2	0	hypothetical protein	CE5
CLAFUR5_05399	2	2	0	hypothetical protein
CLAFUR5_05401	4	5	1	hypothetical protein
CLAFUR5_05402	2	2	0	hypothetical protein
CLAFUR5_05412	3	3	0	hypothetical protein		secreted
CLAFUR5_05413	2	2	0	H(+)/Cl(-) exchange transporter 3
CLAFUR5_05415	2	2	0	hypothetical protein
CLAFUR5_05417	1	2	1	hypothetical protein		secreted
CLAFUR5_05419	3	2	1	hypothetical protein	GT71
CLAFUR5_05424	2	2	0	Peroxisomal adenine nucleotide transporter 1
CLAFUR5_05425	2	2	0	hypothetical protein
CLAFUR5_05426	2	2	0	hypothetical protein
CLAFUR5_05429	1	2	1	hypothetical protein
CLAFUR5_05430	2	1	1	hypothetical protein
CLAFUR5_05432	2	3	1	hypothetical protein
CLAFUR5_05433	1	2	1	hypothetical protein		secreted
CLAFUR5_05436	2	3	1	Methyltransferase
CLAFUR5_05437	4	4	0	Alpha-ketoglutarate-dependent dioxygenase oryG
CLAFUR5_05439	3	3	0	hypothetical protein		secreted
CLAFUR5_05440	3	3	0	hypothetical protein
CLAFUR5_05445	1	2	1	Monooxygenase asqM
CLAFUR5_05446	2	1	1	Tripeptidyl-peptidase sed3		secreted
CLAFUR5_05451	2	2	0	Vacuolar protein sorting-associated protein 17
CLAFUR5_05452	2	2	0	Ribosome-releasing factor 2, mitochondrial
CLAFUR5_05453	2	2	0	Galactose oxidase	AA5_2	secreted
CLAFUR5_05459	2	2	0	hypothetical protein
CLAFUR5_05463	2	2	0	hypothetical protein
CLAFUR5_05465	3	2	1	hypothetical protein
CLAFUR5_05474	2	2	0	hypothetical protein
CLAFUR5_05475	3	2	1	Glutathione S-transferase omega-like 2
CLAFUR5_05478	3	3	0	PI-PLC X domain-containing protein 1		secreted
CLAFUR5_05479	1	2	1	Homeobox protein meis3-A
CLAFUR5_05481	2	3	1	hypothetical protein
CLAFUR5_05489	3	4	1	hypothetical protein
CLAFUR5_05494	2	2	0	tRNA pseudouridine synthase 1
CLAFUR5_05496	9	7	2	putative mitochondrial chaperone bcs1
CLAFUR5_05499	1	2	1	ATP-dependent DNA helicase MER3
CLAFUR5_05500	3	3	0	UDP-galactose transporter
CLAFUR5_05503	3	3	0	hypothetical protein
CLAFUR5_05505	2	2	0	hypothetical protein
CLAFUR5_05508	2	2	0	hypothetical protein
CLAFUR5_05511	3	2	1	hypothetical protein
CLAFUR5_05512	2	2	0	hypothetical protein
CLAFUR5_05518	1	2	1	Ferrochelatase, mitochondrial
CLAFUR5_05519	2	1	1	hypothetical protein
CLAFUR5_05523	1	2	1	Imitation switch two complex protein 1
CLAFUR5_05528	1	2	1	hypothetical protein
CLAFUR5_05536	2	2	0	hypothetical protein
CLAFUR5_05537	2	2	0	hypothetical protein		secreted	candidate effector
CLAFUR5_05544	1	2	1	hypothetical protein
CLAFUR5_05546	2	2	0	Peroxisomal hydratase-dehydrogenase-epimerase
CLAFUR5_05547	2	2	0	hypothetical protein
CLAFUR5_05549	3	2	1	Ecp53-1		secreted	candidate effector
CLAFUR5_05552	3	4	1	hypothetical protein
CLAFUR5_05555	2	2	0	hypothetical protein
CLAFUR5_05560	2	1	1	L-lysine 2,3-aminomutase
CLAFUR5_05561	2	2	0	hypothetical protein
CLAFUR5_05570	2	1	1	Putative 3-oxoacyl-[acyl-carrier-protein] synthase, mitochondrial
CLAFUR5_05571	2	2	0	hypothetical protein
CLAFUR5_05573	2	2	0	Cytochrome P450 monooxygenase aba1
CLAFUR5_05574	1	2	1	Methyltransferase pytC
CLAFUR5_05577	2	2	0	RING finger protein ETP1
CLAFUR5_05579	2	2	0	Nitrate reductase [NADH]
CLAFUR5_05582	1	2	1	Zn(2)-C6 fungal-type transcription factor afumD
CLAFUR5_05583	2	2	0	hypothetical protein
CLAFUR5_05589	2	2	0	NADP-dependent alcohol dehydrogenase 7
CLAFUR5_05591	2	2	0	hypothetical protein
CLAFUR5_05598	2	1	1	Cutinase transcription factor 1 beta
CLAFUR5_05599	1	3	2	Cytochrome P450 monooxygenase lcsK
CLAFUR5_05601	3	3	0	hypothetical protein
CLAFUR5_05604	2	1	1	hypothetical protein		secreted
CLAFUR5_05605	1	2	1	hypothetical protein
CLAFUR5_05608	3	3	0	Putative oxidoreductase SadH
CLAFUR5_05610	2	2	0	NADH-ubiquinone oxidoreductase
CLAFUR5_05611	2	2	0	putative serine carboxypeptidase		secreted
CLAFUR5_05617	2	1	1	Guanyl-specific ribonuclease F1		secreted	candidate effector
CLAFUR5_05619	1	2	1	High osmolarity signaling protein SHO1A
CLAFUR5_05622	3	2	1	Rho guanine nucleotide exchange factor scd1
CLAFUR5_05624	1	2	1	hypothetical protein
CLAFUR5_05632	2	2	0	Phospholipase A-2-activating protein
CLAFUR5_05635	3	1	2	hypothetical protein
CLAFUR5_05636	3	2	1	Transcription factor spt8
CLAFUR5_05637	3	2	1	Helicase required for RNAi-mediated heterochromatin assembly 1
CLAFUR5_05643	2	2	0	hypothetical protein
CLAFUR5_05644	2	2	0	Acid phosphatase PHO1		secreted
CLAFUR5_05647	1	2	1	hypothetical protein
CLAFUR5_05650	2	1	1	hypothetical protein
CLAFUR5_05651	3	3	0	hypothetical protein
CLAFUR5_05655	3	2	1	Phosphatidylinositol 4-kinase PIK1a
CLAFUR5_05656	3	3	0	Ubiquitin carboxyl-terminal hydrolase puf
CLAFUR5_05659	2	2	0	hypothetical protein
CLAFUR5_05661	2	2	0	hypothetical protein
CLAFUR5_05667	4	6	2	Trans-acting enoyl reductase
CLAFUR5_05668	2	2	0	hypothetical protein
CLAFUR5_05686	2	1	1	hypothetical protein
CLAFUR5_05687	1	2	1	hypothetical protein	GH5_23	secreted
CLAFUR5_05688	2	2	0	Annexin C1
CLAFUR5_05692	2	2	0	hypothetical protein
CLAFUR5_05696	2	2	0	hypothetical protein
CLAFUR5_05697	4	4	0	hypothetical protein
CLAFUR5_05699	2	3	1	Cytochrome P450 monooxygenase cypX		secreted
CLAFUR5_05700	1	2	1	hypothetical protein
CLAFUR5_05701	2	2	0	Spindle pole body component alp14
CLAFUR5_05706	2	4	2	Thiamine pathway transporter THI73
CLAFUR5_05710	2	2	0	N amino acid transport system protein
CLAFUR5_05713	3	2	1	hypothetical protein	GH18	secreted
CLAFUR5_05724	3	3	0	Cytochrome P450 monooxygenase ABA1
CLAFUR5_05732	2	4	2	hypothetical protein		secreted
CLAFUR5_05735	3	2	1	hypothetical protein
CLAFUR5_05738	2	3	1	hypothetical protein		secreted
CLAFUR5_05739	2	2	0	hypothetical protein		secreted
CLAFUR5_05740	2	1	1	hypothetical protein
CLAFUR5_05743	2	1	1	hypothetical protein
CLAFUR5_05745	2	2	0	V-type proton ATPase proteolipid subunit 2
CLAFUR5_05747	2	2	0	FAD-binding monooxygenase acrE
CLAFUR5_05751	3	3	0	Cytochrome P450 monooxygenase astJ
CLAFUR5_05754	3	3	0	hypothetical protein
CLAFUR5_05756	2	2	0	hypothetical protein
CLAFUR5_05759	2	1	1	Altered inheritance of mitochondria protein 6
CLAFUR5_05761	1	2	1	Vacuolar protein 8
CLAFUR5_05766	4	3	1	hypothetical protein
CLAFUR5_05767	2	2	0	Cytochrome P450 monooxygenase ptmU
CLAFUR5_05772	2	2	0	4'-phosphopantetheinyl transferase A
CLAFUR5_05774	2	2	0	hypothetical protein		secreted
CLAFUR5_05777	3	2	1	putative pectate lyase A	PL1_7	secreted
CLAFUR5_05780	2	2	0	MFS-type transporter pyvG
CLAFUR5_05781	2	2	0	MFS-type transporter pyvG
CLAFUR5_05784	1	2	1	hypothetical protein
CLAFUR5_05787	4	3	1	hypothetical protein
CLAFUR5_05788	2	2	0	hypothetical protein
CLAFUR5_05789	2	2	0	hypothetical protein
CLAFUR5_05790	3	3	0	hypothetical protein
CLAFUR5_05792	2	2	0	hypothetical protein
CLAFUR5_05793	2	1	1	Transcription factor vrtR1
CLAFUR5_05799	2	2	0	hypothetical protein
CLAFUR5_05803	2	2	0	hypothetical protein
CLAFUR5_05804	2	1	1	hypothetical protein
CLAFUR5_05811	1	2	1	hypothetical protein
CLAFUR5_05817	2	1	1	MFS siderochrome iron transporter 1
CLAFUR5_05818	1	2	1	hypothetical protein
CLAFUR5_05820	7	8	1	hypothetical protein
CLAFUR5_05828	2	2	0	hypothetical protein
CLAFUR5_05837	2	2	0	putative aspartic-type endopeptidase OPSB		secreted
CLAFUR5_05839	2	2	0	Sugar transporter STL1
CLAFUR5_05841	3	2	1	D-amino-acid oxidase
CLAFUR5_05842	2	2	0	Carboxylesterase 1E		secreted
CLAFUR5_05852	2	3	1	Midasin
CLAFUR5_05853	2	1	1	hypothetical protein
CLAFUR5_05854	2	1	1	hypothetical protein
CLAFUR5_05855	2	2	0	hypothetical protein
CLAFUR5_05857	2	2	0	hypothetical protein
CLAFUR5_05858	1	2	1	hypothetical protein
CLAFUR5_05861	2	2	0	hypothetical protein
CLAFUR5_05867	4	3	1	hypothetical protein		secreted	candidate effector
CLAFUR5_05876	3	2	1	hypothetical protein		secreted
CLAFUR5_05879	1	2	1	Alkanesulfonate monooxygenase
CLAFUR5_05880	2	4	2	FAD-dependent monooxygenase hkm7
CLAFUR5_05883	2	2	0	hypothetical protein
CLAFUR5_05884	2	2	0	hypothetical protein
CLAFUR5_05885	3	2	1	3-phytase B
CLAFUR5_05887	2	3	1	hypothetical protein
CLAFUR5_05891	1	2	1	hypothetical protein
CLAFUR5_05894	3	4	1	hypothetical protein
CLAFUR5_05895	4	2	2	hypothetical protein
CLAFUR5_05905	3	3	0	hypothetical protein
CLAFUR5_05907	2	3	1	ABC multidrug transporter F
CLAFUR5_05908	2	3	1	FAD-dependent monooxygenase sdcF	AA7	secreted
CLAFUR5_05909	2	2	0	FAD-dependent monooxygenase sdcF
CLAFUR5_05910	2	4	2	hypothetical protein
CLAFUR5_05912	2	2	0	hypothetical protein
CLAFUR5_05920	3	1	2	hypothetical protein
CLAFUR5_05922	1	2	1	Phosphatase 1 regulatory subunit SDS22
CLAFUR5_05927	2	1	1	Dimethylsulfonioproprionate lyase DddW
CLAFUR5_05930	3	3	0	Tissue alpha-L-fucosidase	GH29
CLAFUR5_05934	3	1	2	hypothetical protein
CLAFUR5_05939	2	2	0	hypothetical protein
CLAFUR5_05941	2	3	1	hypothetical protein
CLAFUR5_05942	4	4	0	hypothetical protein
CLAFUR5_05943	2	2	0	hypothetical protein
CLAFUR5_05944	1	2	1	hypothetical protein
CLAFUR5_05950	1	2	1	hypothetical protein
CLAFUR5_05951	2	2	0	Peroxygenase
CLAFUR5_05954	2	2	0	hypothetical protein
CLAFUR5_05955	2	3	1	Nitrogen assimilation transcription factor nit-4
CLAFUR5_05964	3	2	1	hypothetical protein
CLAFUR5_05968	2	2	0	hypothetical protein
CLAFUR5_05969	1	2	1	Urea active transporter
CLAFUR5_05975	3	1	2	Choline transport protein
CLAFUR5_05977	2	2	0	Putative Rieske 2Fe-2S iron-sulfur protein
CLAFUR5_05979	3	3	0	Cell wall integrity and stress response component 4		secreted
CLAFUR5_05982	2	2	0	hypothetical protein
CLAFUR5_05983	2	1	1	1-phosphatidylinositol 4,5-bisphosphate phosphodiesterase 1
CLAFUR5_05984	1	2	1	hypothetical protein
CLAFUR5_05990	1	2	1	hypothetical protein
CLAFUR5_05993	2	2	0	hypothetical protein
CLAFUR5_05999	3	3	0	hypothetical protein
CLAFUR5_06001	1	2	1	Sporulation protein RMD1
CLAFUR5_06005	4	4	0	hypothetical protein
CLAFUR5_06007	2	2	0	Aspercryptin biosynthesis cluster-specific transcription regulator atnN
CLAFUR5_06011	4	6	2	D-lactate dehydrogenase [cytochrome], mitochondrial
CLAFUR5_06022	2	2	0	Ecp2-2		secreted	candidate effector
CLAFUR5_06027	2	2	0	Zinc-regulated transporter 3
CLAFUR5_06030	2	2	0	Ecp9-8		secreted	candidate effector
CLAFUR5_06033	2	2	0	hypothetical protein
CLAFUR5_06042	2	2	0	Peptidyl-prolyl cis-trans isomerase ssp-1
CLAFUR5_06043	2	2	0	DNA-directed RNA polymerase II subunit RPB9
CLAFUR5_06045	2	1	1	Histone-lysine N-methyltransferase SET9
CLAFUR5_06046	2	1	1	hypothetical protein
CLAFUR5_06048	1	2	1	CTP synthase
CLAFUR5_06051	1	2	1	hypothetical protein
CLAFUR5_06053	2	2	0	hypothetical protein
CLAFUR5_06059	2	2	0	tRNA pseudouridine synthase 4
CLAFUR5_06061	1	2	1	Adenylosuccinate lyase
CLAFUR5_06064	4	4	0	hypothetical protein
CLAFUR5_06065	6	7	1	hypothetical protein
CLAFUR5_06066	2	2	0	hypothetical protein
CLAFUR5_06068	2	1	1	hypothetical protein
CLAFUR5_06083	2	2	0	Cytochrome P450 monooxygenase abl2
CLAFUR5_06091	3	2	1	Rho1 guanine nucleotide exchange factor 3
CLAFUR5_06092	2	1	1	hypothetical protein
CLAFUR5_06094	2	1	1	Citrate exporter 1
CLAFUR5_06098	1	2	1	Cell division control protein 42
CLAFUR5_06099	1	2	1	hypothetical protein
CLAFUR5_06100	2	1	1	putative thiamine biosynthetic bifunctional enzyme
CLAFUR5_06102	2	2	0	hypothetical protein
CLAFUR5_06114	2	3	1	hypothetical protein
CLAFUR5_06118	2	2	0	Sodium/potassium-transporting ATPase subunit alpha
CLAFUR5_06120	1	2	1	hypothetical protein	GT8
CLAFUR5_06144	2	2	0	Putative acyl-coenzyme A synthetase
CLAFUR5_06146	1	2	1	Zinc finger protein klf1
CLAFUR5_06148	2	3	1	D-galactonate dehydratase
CLAFUR5_06159	2	2	0	Glycosyltransferase sdnJ	GT1
CLAFUR5_06161	2	2	0	Reducing polyketide synthase PKS2
CLAFUR5_06163	3	2	1	hypothetical protein
CLAFUR5_06164	5	5	0	hypothetical protein
CLAFUR5_06168	2	2	0	hypothetical protein
CLAFUR5_06174	3	2	1	Polyamine oxidase 1		secreted
CLAFUR5_06175	3	3	0	hypothetical protein
CLAFUR5_06176	2	2	0	hypothetical protein
CLAFUR5_06177	2	1	1	Putative steryl acetyl hydrolase mug81
CLAFUR5_06178	2	2	0	hypothetical protein
CLAFUR5_06179	2	2	0	Heptaketide hydrolyase ayg1
CLAFUR5_06186	2	2	0	putative beta-galactosidase C	GH35
CLAFUR5_06188	3	2	1	hypothetical protein		secreted	candidate effector
CLAFUR5_06191	2	4	2	hypothetical protein
CLAFUR5_06192	2	2	0	hypothetical protein
CLAFUR5_06193	1	2	1	hypothetical protein
CLAFUR5_06195	1	2	1	3-sulfolactaldehyde dehydrogenase
CLAFUR5_06205	2	2	0	hypothetical protein
CLAFUR5_06213	2	2	0	Carbonic anhydrase
CLAFUR5_06214	4	4	0	Mannan endo-1,6-alpha-mannosidase DCW1	GH76	secreted
CLAFUR5_06216	3	4	1	Tafazzin
CLAFUR5_06217	2	3	1	E3 ubiquitin-protein ligase CSU1
CLAFUR5_06218	3	2	1	hypothetical protein
CLAFUR5_06219	2	2	0	Quercetin 2,3-dioxygenase		secreted
CLAFUR5_06220	1	2	1	putative beta-glucosidase N
CLAFUR5_06226	1	2	1	hypothetical protein
CLAFUR5_06230	2	2	0	Cytochrome P450 monooxygenase		secreted
CLAFUR5_06238	2	1	1	hypothetical protein
CLAFUR5_06242	2	2	0	putative phosphatase PSR2
CLAFUR5_06244	2	2	0	Phosphatase 1 regulatory subunit 3A	CBM21
CLAFUR5_06245	2	1	1	hypothetical protein
CLAFUR5_06247	1	3	2	Sorting nexin-41
CLAFUR5_06250	2	2	0	hypothetical protein
CLAFUR5_06259	2	2	0	Alpha-amylase A type-3	GH13_1	secreted
CLAFUR5_06266	3	3	0	Zinc-type alcohol dehydrogenase-like protein
CLAFUR5_06267	2	1	1	Spore development regulator RYP2
CLAFUR5_06268	2	2	0	Histone acetyltransferase mst2
CLAFUR5_06272	2	2	0	Baeyer-Villiger monooxygenase ATR8
CLAFUR5_06275	7	5	2	Putative histone deacetylase complex subunit cti6
CLAFUR5_06276	2	2	0	Serine/threonine-protein kinase HAL4/SAT4
CLAFUR5_06279	2	1	1	hypothetical protein
CLAFUR5_06281	4	5	1	hypothetical protein
CLAFUR5_06285	1	2	1	Myosin type-2 heavy chain 1
CLAFUR5_06286	1	2	1	NURS complex subunit red1
CLAFUR5_06290	2	2	0	Acetylxylan esterase 2	CE5
CLAFUR5_06291	3	5	2	hypothetical protein		secreted	candidate effector
CLAFUR5_06292	3	3	0	hypothetical protein
CLAFUR5_06297	2	1	1	hypothetical protein
CLAFUR5_06298	3	1	2	Saccharolysin
CLAFUR5_06299	2	2	0	hypothetical protein
CLAFUR5_06301	2	2	0	hypothetical protein
CLAFUR5_06305	2	3	1	Notoamide biosynthesis transcriptional activator
CLAFUR5_06310	1	2	1	Heterokaryon incompatibility protein 6, OR allele
CLAFUR5_06311	2	1	1	hypothetical protein
CLAFUR5_06313	3	2	1	Two-component system protein A
CLAFUR5_06314	2	2	0	hypothetical protein
CLAFUR5_06316	1	2	1	NmrA-like family domain-containing protein 1
CLAFUR5_06317	2	3	1	FAD-dependent monooxygenase dbaB
CLAFUR5_06319	2	2	0	2-oxoglutarate-dependent dioxygenase
CLAFUR5_06321	1	2	1	Putative 2-hydroxyacid dehydrogenase
CLAFUR5_06324	1	2	1	Acetyl-CoA carboxylase
CLAFUR5_06325	2	2	0	Nuclear distribution protein nudE 1
CLAFUR5_06329	2	2	0	Methyltransferase
CLAFUR5_06330	2	1	1	Heterokaryon incompatibility protein 6, OR allele
CLAFUR5_06334	3	3	0	Eukaryotic translation initiation factor 5A-1
CLAFUR5_06337	3	1	2	hypothetical protein
CLAFUR5_06344	2	2	0	hypothetical protein
CLAFUR5_06349	2	2	0	Putative voltage-gated potassium channel subunit beta
CLAFUR5_06352	1	3	2	hypothetical protein
CLAFUR5_06355	2	2	0	Short-chain dehydrogenase/reductase eupG
CLAFUR5_06363	2	3	1	Bifunctional transcriptional activator/DNA repair enzyme Ada
CLAFUR5_06378	2	1	1	hypothetical protein
CLAFUR5_06379	2	1	1	Methyltransferase
CLAFUR5_06380	2	1	1	hypothetical protein
CLAFUR5_06384	2	2	0	Beige 1
CLAFUR5_06385	1	2	1	ABC multidrug transporter atrB
CLAFUR5_06393	4	4	0	Bromodomain-containing factor 1
CLAFUR5_06396	4	4	0	putative efflux pump gsfJ
CLAFUR5_06397	3	2	1	hypothetical protein
CLAFUR5_06399	2	2	0	hypothetical protein
CLAFUR5_06407	2	2	0	Glucan 1,3-beta-glucosidase	GH55	secreted
CLAFUR5_06415	2	1	1	hypothetical protein
CLAFUR5_06417	1	2	1	Maltose O-acetyltransferase
CLAFUR5_06418	2	2	0	Fumarylacetoacetate hydrolase domain-containing protein 2
CLAFUR5_06419	2	2	0	FAD-dependent monooxygenase apdD
CLAFUR5_06420	5	2	3	ABC-transporter-regulating transcription factor
CLAFUR5_06425	1	2	1	NADP-dependent alcohol dehydrogenase 7
CLAFUR5_06443	2	2	0	hypothetical protein
CLAFUR5_06452	6	6	0	hypothetical protein
CLAFUR5_06453	2	2	0	Cytochrome b-c1 complex subunit 6, mitochondrial
CLAFUR5_06464	3	1	2	Major facilitator-type transporter ecdD
CLAFUR5_06465	5	5	0	hypothetical protein
CLAFUR5_06470	1	2	1	Poly(A) RNA polymerase cid13
CLAFUR5_06478	2	2	0	hypothetical protein		secreted	candidate effector
CLAFUR5_06480	2	2	0	hypothetical protein
CLAFUR5_06484	2	3	1	hypothetical protein
CLAFUR5_06488	2	2	0	Extragenic suppressor of kinetochore protein 1
CLAFUR5_06490	2	2	0	hypothetical protein		secreted
CLAFUR5_06492	2	2	0	hypothetical protein
CLAFUR5_06493	2	2	0	hypothetical protein
CLAFUR5_06494	2	2	0	Histone-lysine N-methyltransferase, H3 lysine-79 specific
CLAFUR5_06495	4	5	1	(R,R)-butanediol dehydrogenase
CLAFUR5_06496	2	2	0	Transcriptional activator protein acu-15
CLAFUR5_06497	2	2	0	hypothetical protein
CLAFUR5_06498	2	2	0	GPI mannosyltransferase 2	GT76
CLAFUR5_06502	2	1	1	hypothetical protein
CLAFUR5_06509	2	2	0	O-acetyltransferase PaAT-1
CLAFUR5_06510	1	2	1	hypothetical protein
CLAFUR5_06511	2	2	0	hypothetical protein
CLAFUR5_06518	3	3	0	putative formate transporter
CLAFUR5_06519	2	2	0	hypothetical protein
CLAFUR5_06523	2	2	0	hypothetical protein
CLAFUR5_06527	2	2	0	hypothetical protein
CLAFUR5_06529	1	2	1	hypothetical protein
CLAFUR5_06538	2	2	0	hypothetical protein
CLAFUR5_06544	2	2	0	Hydroxylase/desaturase CTB9
CLAFUR5_06547	4	3	1	putative catechol O-methyltransferase 2
CLAFUR5_06562	1	2	1	Trafficking protein particle complex subunit 2
CLAFUR5_06566	3	1	2	hypothetical protein		secreted
CLAFUR5_06567	4	3	1	Neutral protease 2		secreted
CLAFUR5_06568	2	2	0	hypothetical protein
CLAFUR5_06570	2	2	0	cAMP-dependent protein kinase catalytic subunit alpha
CLAFUR5_06571	2	2	0	Acyl-CoA ligase SID4
CLAFUR5_06573	2	2	0	hypothetical protein		secreted
CLAFUR5_06575	3	3	0	Major facilitator superfamily transporter mfsA
CLAFUR5_06577	2	1	1	Heterokaryon incompatibility protein 6, OR allele
CLAFUR5_06578	4	3	1	Kinesin-like protein klpA
CLAFUR5_06579	2	3	1	Putative lysophosphatidic acid:oleoyl-CoA acyltransferase
CLAFUR5_06581	4	3	1	Nucleoporin
CLAFUR5_06592	2	1	1	MFS transporter prlL
CLAFUR5_06598	2	2	0	Stress protein DDR48
CLAFUR5_06599	4	2	2	hypothetical protein
CLAFUR5_06600	2	2	0	hypothetical protein
CLAFUR5_06602	3	2	1	Carbonyl reductase [NADPH] 1
CLAFUR5_06603	11	10	1	Bud site selection protein BUD4
CLAFUR5_06606	3	1	2	hypothetical protein
CLAFUR5_06607	1	2	1	Sugar transporter STL1
CLAFUR5_06609	2	2	0	hypothetical protein
CLAFUR5_06611	2	1	1	Cytochrome b2, mitochondrial
CLAFUR5_06613	2	1	1	hypothetical protein
CLAFUR5_06617	2	1	1	Transmembrane protein
CLAFUR5_06618	2	1	1	hypothetical protein
CLAFUR5_06623	2	2	0	DNA-directed RNA polymerase I subunit rpa49
CLAFUR5_06624	1	2	1	hypothetical protein
CLAFUR5_06633	2	2	0	hypothetical protein
CLAFUR5_06637	3	3	0	Synaptojanin-1
CLAFUR5_06645	2	2	0	hypothetical protein
CLAFUR5_06646	2	1	1	Metal tolerance protein 3
CLAFUR5_06652	4	3	1	hypothetical protein
CLAFUR5_06654	2	1	1	Transporter aclS
CLAFUR5_06655	2	2	0	2-oxoglutarate-dependent dioxygenase gloC
CLAFUR5_06656	2	3	1	FAD-dependent monooxygenase OpS4
CLAFUR5_06661	2	1	1	hypothetical protein
CLAFUR5_06665	3	3	0	Short-chain dehydrogenase ptmH
CLAFUR5_06667	2	2	0	hypothetical protein
CLAFUR5_06673	2	2	0	Calpain-type cysteine protease DEK1
CLAFUR5_06676	3	2	1	Quinate permease
CLAFUR5_06677	3	3	0	hypothetical protein		secreted	candidate effector
CLAFUR5_06679	1	2	1	1-(5-phosphoribosyl)-5-[(5-phosphoribosylamino)methylideneamino] imidazole-4-carboxamide isomerase
CLAFUR5_06680	3	3	0	Major facilitator-type transporter ecdD
CLAFUR5_06681	2	1	1	Cytochrome P450 monooxygenase
CLAFUR5_06683	2	2	0	Transcriptional activator HAP5
CLAFUR5_06688	2	1	1	hypothetical protein
CLAFUR5_06691	1	2	1	Trafficking protein particle complex subunit 6B
CLAFUR5_06695	2	2	0	Glutathione synthetase
CLAFUR5_06701	2	1	1	MFS transporter prlL
CLAFUR5_06705	5	4	1	Store-operated calcium entry-associated regulatory factor		secreted
CLAFUR5_06711	2	2	0	hypothetical protein
CLAFUR5_06719	1	2	1	hypothetical protein
CLAFUR5_06725	2	2	0	E3 ubiquitin-protein ligase ORTHRUS 1
CLAFUR5_06728	2	2	0	hypothetical protein
CLAFUR5_06730	2	2	0	1,2-dihydroxy-3-keto-5-methylthiopentene dioxygenase
CLAFUR5_06734	2	2	0	hypothetical protein
CLAFUR5_06743	2	1	1	NADH:quinone reductase
CLAFUR5_06750	3	1	2	hypothetical protein		secreted
CLAFUR5_06753	4	3	1	hypothetical protein
CLAFUR5_06755	2	2	0	Phenylacetyl-CoA ligase epaB
CLAFUR5_06757	2	1	1	Aryl-alcohol dehydrogenase
CLAFUR5_06762	2	2	0	Acyl-CoA dehydrogenase apdG
CLAFUR5_06764	1	2	1	Succinate--hydroxymethylglutarate CoA-transferase
CLAFUR5_06767	3	3	0	hypothetical protein
CLAFUR5_06776	3	3	0	NADP-dependent oxidoreductase lnbE
CLAFUR5_06781	2	2	0	hypothetical protein
CLAFUR5_06790	3	4	1	hypothetical protein
CLAFUR5_06793	2	2	0	Amino-acid permease inda1
CLAFUR5_06794	1	2	1	hypothetical protein
CLAFUR5_06796	2	1	1	hypothetical protein
[truncated: 2,221 more rows]
