# Supplementary material for: Transcriptome analysis of two isolates of the tomato pathogen Cladosporium fulvum, uncovers genome-wide patterns of alternative splicing during a host infection cycle
Source: PLoS Pathog. 2024 Dec 18;20(12):e1012791. doi: 10.1371/journal.ppat.1012791 (PMC11694984; doi:10.1371/journal.ppat.1012791)
Supplement: S12 Table — (XLSX) [file ppat.1012791.s032.xlsx]

## Sheet: S12 Table
S12 Table. Functional annotation of the protein isoforms that are produced by alternatively spliced (AS) genes of Cladosporium fulvum isolate Race 5. The table contains only the AS genes that produce multiple (i.e. more than one) distinct protein isoforms. The table shows the number (No.) of unique protein isoforms putatively produced by the AS gene, the functional annotations of the encoded prot…
Gene ID	No. of unique protein isoforms in isolate Race 5	Isoform ID	Functional annotations of the unique protein isoforms	CAZymes	Secreted proteins	Candidate effectors
CLAFUR5_00001	2	CLAFUR5_00001_R5.1.1dpi12_3	hypothetical protein
CLAFUR5_00001	2	CLAFUR5_00001_R5.1.1dpi4_2	hypothetical protein		secreted	candidate effector
CLAFUR5_00003	2	CLAFUR5_00003_R5.1.1dpi12_1	hypothetical protein
CLAFUR5_00003	2	CLAFUR5_00003_R5.1.1dpi12_3	hypothetical protein
CLAFUR5_00008	3	CLAFUR5_00008_R5.1.1dpi12_1	hypothetical protein
CLAFUR5_00008	3	CLAFUR5_00008_R5.1.1dpi6_1	tRNA (guanine(10)-N2)-methyltransferase
CLAFUR5_00008	3	CLAFUR5_00008_R5.1.2dpi12_1	tRNA (guanine(10)-N2)-methyltransferase
CLAFUR5_00013	2	CLAFUR5_00013_R5.1.1dpi14_2	hypothetical protein
CLAFUR5_00013	2	CLAFUR5_00013_R5.1.1dpi6_3	Uncharacterized transporter PB10D8.01		secreted
CLAFUR5_00015	2	CLAFUR5_00015_R5.1.2dpi10_2	L-saccharopine oxidase
CLAFUR5_00015	2	CLAFUR5_00015_R5.1.2dpi6_3	L-saccharopine oxidase
CLAFUR5_00022	2	CLAFUR5_00022_R5.1.1dpi14_1	Probable endo-1,3(4)-beta-glucanase AO090023000083	GH16_1
CLAFUR5_00022	2	CLAFUR5_00022_R5.1.1dpi6_2	Probable endo-1,3(4)-beta-glucanase AO090023000083	GH16_1
CLAFUR5_00023	2	CLAFUR5_00023_R5.1.1dpi14_1	hypothetical protein
CLAFUR5_00023	2	CLAFUR5_00023_R5.1.1dpi4_1	hypothetical protein
CLAFUR5_00025	4	CLAFUR5_00025_R5.1.1dpi4_1	N amino acid transport system protein
CLAFUR5_00025	4	CLAFUR5_00025_R5.1.3dpi10_2	N amino acid transport system protein
CLAFUR5_00025	4	CLAFUR5_00025_R5.1.4dpi12_1	N amino acid transport system protein
CLAFUR5_00025	4	CLAFUR5_00025_R5.1.4dpi14_1	N amino acid transport system protein
CLAFUR5_00029	2	CLAFUR5_00029_R5.1.1dpi10_1	hypothetical protein
CLAFUR5_00029	2	CLAFUR5_00029_R5.1.1dpi6_2	hypothetical protein
CLAFUR5_00037	2	CLAFUR5_00037_R5.1.1dpi14_2	Benzoate 4-monooxygenase
CLAFUR5_00037	2	CLAFUR5_00037_R5.1.1dpi14_3	hypothetical protein
CLAFUR5_00042	2	CLAFUR5_00042_R5.1.1dpi10_1	Heterokaryon incompatibility protein 6, OR allele
CLAFUR5_00042	2	CLAFUR5_00042_R5.1.1dpi2_1	Heterokaryon incompatibility protein 6, OR allele
CLAFUR5_00052	2	CLAFUR5_00052_R5.1.1dpi14_3	Probable ubiquitin fusion degradation protein C12B10.01c
CLAFUR5_00052	2	CLAFUR5_00052_R5.1.1dpi4_3	Probable ubiquitin fusion degradation protein C12B10.01c
CLAFUR5_00056	2	CLAFUR5_00056_R5.1.1dpi12_1	hypothetical protein
CLAFUR5_00056	2	CLAFUR5_00056_R5.2.1dpi12_1	Vacuolar protein sorting-associated protein 9a
CLAFUR5_00057	2	CLAFUR5_00057_R5.1.1dpi10_3	Asparagine synthetase domain-containing protein C4F6.11c
CLAFUR5_00057	2	CLAFUR5_00057_R5.1.2dpi10_3	Asparagine synthetase domain-containing protein 1
CLAFUR5_00058	2	CLAFUR5_00058_R5.1.1dpi12_3	hypothetical protein		secreted
CLAFUR5_00058	2	CLAFUR5_00058_R5.1.1dpi14_1	hypothetical protein
CLAFUR5_00062	3	CLAFUR5_00062_R5.1.1dpi10_1	hypothetical protein
CLAFUR5_00062	3	CLAFUR5_00062_R5.1.1dpi6_2	hypothetical protein
CLAFUR5_00062	3	CLAFUR5_00062_R5.1.2dpi12_2	hypothetical protein
CLAFUR5_00064	2	CLAFUR5_00064_R5.1.1dpi14_2	hypothetical protein		secreted	candidate effector
CLAFUR5_00064	2	CLAFUR5_00064_R5.1.2dpi14_2	hypothetical protein		secreted	candidate effector
CLAFUR5_00065	2	CLAFUR5_00065_R5.1.1dpi2_1	Ecp23		secreted	candidate effector
CLAFUR5_00065	2	CLAFUR5_00065_R5.1.2dpi8_2	Ecp23		secreted	candidate effector
CLAFUR5_00067	2	CLAFUR5_00067_R5.1.1dpi10_2	hypothetical protein
CLAFUR5_00067	2	CLAFUR5_00067_R5.1.1dpi4_3	Heterokaryon incompatibility protein 6, OR allele
CLAFUR5_00072	2	CLAFUR5_00072_R5.1.1dpi10_3	hypothetical protein
CLAFUR5_00072	2	CLAFUR5_00072_R5.1.2dpi8_3	hypothetical protein
CLAFUR5_00074	2	CLAFUR5_00074_R5.1.1dpi10_2	hypothetical protein
CLAFUR5_00074	2	CLAFUR5_00074_R5.1.1dpi6_3	hypothetical protein
CLAFUR5_00075	2	CLAFUR5_00075_R5.1.1dpi2_1	Peroxisomal membrane protein PMP27
CLAFUR5_00075	2	CLAFUR5_00075_R5.1.1dpi4_2	Peroxisomal membrane protein PMP30A
CLAFUR5_00076	2	CLAFUR5_00076_R5.1.2dpi10_2	hypothetical protein
CLAFUR5_00076	2	CLAFUR5_00076_R5.1.2dpi14_1	hypothetical protein
CLAFUR5_00084	2	CLAFUR5_00084_R5.1.1dpi14_3	2,4-dichlorophenol 6-monooxygenase
CLAFUR5_00084	2	CLAFUR5_00084_R5.1.2dpi14_3	Phenol 2-monooxygenase
CLAFUR5_00085	2	CLAFUR5_00085_R5.1.1dpi8_1	Synembryn-like protein C3E7.04c
CLAFUR5_00085	2	CLAFUR5_00085_R5.1.3dpi10_2	Synembryn-like protein C3E7.04c
CLAFUR5_00093	8	CLAFUR5_00093_R5.1.1dpi14_1	Oxidase ustYa
CLAFUR5_00093	8	CLAFUR5_00093_R5.1.1dpi14_2	Oxidase ustYa
CLAFUR5_00093	8	CLAFUR5_00093_R5.1.1dpi14_3	Oxidase ustYa
CLAFUR5_00093	8	CLAFUR5_00093_R5.1.1dpi4_1	Oxidase ustYa
CLAFUR5_00093	8	CLAFUR5_00093_R5.1.2dpi10_2	Oxidase ustYa
CLAFUR5_00093	8	CLAFUR5_00093_R5.1.2dpi14_2	Oxidase ustYa
CLAFUR5_00093	8	CLAFUR5_00093_R5.1.3dpi14_1	Oxidase ustYa
CLAFUR5_00093	8	CLAFUR5_00093_R5.1.3dpi8_3	Oxidase ustYa
CLAFUR5_00095	2	CLAFUR5_00095_R5.1.1dpi10_1	hypothetical protein
CLAFUR5_00095	2	CLAFUR5_00095_R5.1.1dpi2_3	Translation machinery-associated protein 22
CLAFUR5_00100	2	CLAFUR5_00100_R5.1.1dpi14_3	hypothetical protein
CLAFUR5_00100	2	CLAFUR5_00100_R5.1.3dpi10_2	hypothetical protein
CLAFUR5_00107	3	CLAFUR5_00107_R5.1.1dpi12_3	Uncharacterized MFS-type transporter PB1E7.08c
CLAFUR5_00107	3	CLAFUR5_00107_R5.1.1dpi14_1	MFS siderochrome iron transporter 1
CLAFUR5_00107	3	CLAFUR5_00107_R5.1.2dpi8_1	Uncharacterized MFS-type transporter PB1E7.08c
CLAFUR5_00114	2	CLAFUR5_00114_R5.1.1dpi10_2	hypothetical protein
CLAFUR5_00114	2	CLAFUR5_00114_R5.1.2dpi10_2	hypothetical protein
CLAFUR5_00124	2	CLAFUR5_00124_R5.1.1dpi14_1	hypothetical protein
CLAFUR5_00124	2	CLAFUR5_00124_R5.1.1dpi4_3	hypothetical protein
CLAFUR5_00125	3	CLAFUR5_00125_R5.1.1dpi12_1	hypothetical protein
CLAFUR5_00125	3	CLAFUR5_00125_R5.1.1dpi12_2	Protein transport protein SFT2
CLAFUR5_00125	3	CLAFUR5_00125_R5.1.1dpi12_3	hypothetical protein
CLAFUR5_00127	3	CLAFUR5_00127_R5.1.1dpi8_1	Protein gar2
CLAFUR5_00127	3	CLAFUR5_00127_R5.1.2dpi14_1	Protein gar2
CLAFUR5_00127	3	CLAFUR5_00127_R5.1.2dpi2_1	Protein gar2
CLAFUR5_00137	2	CLAFUR5_00137_R5.1.1dpi14_1	hypothetical protein
CLAFUR5_00137	2	CLAFUR5_00137_R5.2.3dpi10_1	hypothetical protein
CLAFUR5_00138	2	CLAFUR5_00138_R5.1.1dpi12_3	Methyltransferase pytC
CLAFUR5_00138	2	CLAFUR5_00138_R5.1.1dpi2_3	Methyltransferase pytC
CLAFUR5_00146	2	CLAFUR5_00146_R5.1.1dpi12_2	hypothetical protein
CLAFUR5_00146	2	CLAFUR5_00146_R5.1.2dpi6_2	DNA replication ATP-dependent helicase/nuclease dna2
CLAFUR5_00148	3	CLAFUR5_00148_R5.1.2dpi12_2	hypothetical protein
CLAFUR5_00148	3	CLAFUR5_00148_R5.1.3dpi10_2	hypothetical protein
CLAFUR5_00148	3	CLAFUR5_00148_R5.1.3dpi12_2	hypothetical protein
CLAFUR5_00152	2	CLAFUR5_00152_R5.1.1dpi14_1	hypothetical protein		secreted
CLAFUR5_00152	2	CLAFUR5_00152_R5.1.1dpi14_3	hypothetical protein		secreted
CLAFUR5_00154	2	CLAFUR5_00154_R5.1.1dpi4_2	hypothetical protein
CLAFUR5_00154	2	CLAFUR5_00154_R5.1.2dpi8_2	hypothetical protein
CLAFUR5_00155	2	CLAFUR5_00155_R5.1.1dpi12_2	hypothetical protein
CLAFUR5_00155	2	CLAFUR5_00155_R5.1.1dpi2_1	hypothetical protein
CLAFUR5_00157	2	CLAFUR5_00157_R5.1.2dpi10_2	Uncharacterized transporter C757.13
CLAFUR5_00157	2	CLAFUR5_00157_R5.1.2dpi12_1	MFS-type transporter cnsL
CLAFUR5_00158	3	CLAFUR5_00158_R5.1.1dpi10_2	FAD-binding monooxygenase aflW
CLAFUR5_00158	3	CLAFUR5_00158_R5.1.1dpi14_1	FAD-binding monooxygenase ktnD
CLAFUR5_00158	3	CLAFUR5_00158_R5.1.2dpi10_2	FAD-binding monooxygenase moxY
CLAFUR5_00159	2	CLAFUR5_00159_R5.1.2dpi10_1	hypothetical protein
CLAFUR5_00159	2	CLAFUR5_00159_R5.1.2dpi10_2	hypothetical protein
CLAFUR5_00160	5	CLAFUR5_00160_R5.1.1dpi10_2	Fusaric acid cluster transcription factor FUB12
CLAFUR5_00160	5	CLAFUR5_00160_R5.1.1dpi12_2	Fusaric acid cluster transcription factor FUB12
CLAFUR5_00160	5	CLAFUR5_00160_R5.1.2dpi12_2	Fusaric acid cluster transcription factor FUB12
CLAFUR5_00160	5	CLAFUR5_00160_R5.1.2dpi8_1	Fusaric acid cluster transcription factor FUB12
CLAFUR5_00160	5	CLAFUR5_00160_R5.2.1dpi6_2	Fusaric acid cluster transcription factor FUB12
CLAFUR5_00164	3	CLAFUR5_00164_R5.1.1dpi10_2	Phenylacetyl-CoA ligase epaB
CLAFUR5_00164	3	CLAFUR5_00164_R5.1.1dpi12_2	4-coumarate--CoA ligase-like 7
CLAFUR5_00164	3	CLAFUR5_00164_R5.1.1dpi6_2	Phenylacetyl-CoA ligase epaB
CLAFUR5_00165	3	CLAFUR5_00165_R5.1.1dpi12_1	hypothetical protein
CLAFUR5_00165	3	CLAFUR5_00165_R5.1.1dpi8_1	hypothetical protein
CLAFUR5_00165	3	CLAFUR5_00165_R5.1.2dpi14_2	hypothetical protein
CLAFUR5_00166	2	CLAFUR5_00166_R5.1.1dpi10_1	Esterase
CLAFUR5_00166	2	CLAFUR5_00166_R5.1.1dpi12_2	hypothetical protein
CLAFUR5_00167	2	CLAFUR5_00167_R5.1.1dpi6_2	2-(R)-hydroxypropyl-CoM dehydrogenase
CLAFUR5_00167	2	CLAFUR5_00167_R5.1.3dpi12_1	Short-chain dehydrogenase RED2
CLAFUR5_00172	2	CLAFUR5_00172_R5.1.1dpi12_2	Tripeptidyl-peptidase sed1		secreted	candidate effector
CLAFUR5_00172	2	CLAFUR5_00172_R5.1.2dpi12_3	Tripeptidyl-peptidase sed1		secreted	candidate effector
CLAFUR5_00182	2	CLAFUR5_00182_R5.1.1dpi12_1	hypothetical protein
CLAFUR5_00182	2	CLAFUR5_00182_R5.1.2dpi12_1	hypothetical protein
CLAFUR5_00185	3	CLAFUR5_00185_R5.1.1dpi12_2	Cytochrome P450 monooxygenase ppsD
CLAFUR5_00185	3	CLAFUR5_00185_R5.1.1dpi8_1	hypothetical protein
CLAFUR5_00185	3	CLAFUR5_00185_R5.1.2dpi12_2	Cytochrome P450 monooxygenase ppsD
CLAFUR5_00193	2	CLAFUR5_00193_R5.1.1dpi14_2	hypothetical protein
CLAFUR5_00193	2	CLAFUR5_00193_R5.1.1dpi6_1	hypothetical protein
CLAFUR5_00194	2	CLAFUR5_00194_R5.1.1dpi14_3	hypothetical protein
CLAFUR5_00194	2	CLAFUR5_00194_R5.1.1dpi2_3	hypothetical protein
CLAFUR5_00206	3	CLAFUR5_00206_R5.1.1dpi2_1	hypothetical protein
CLAFUR5_00206	3	CLAFUR5_00206_R5.1.2dpi10_1	hypothetical protein
CLAFUR5_00206	3	CLAFUR5_00206_R5.1.3dpi10_1	hypothetical protein
CLAFUR5_00213	2	CLAFUR5_00213_R5.1.1dpi6_1	hypothetical protein
CLAFUR5_00213	2	CLAFUR5_00213_R5.1.1dpi8_2	hypothetical protein
CLAFUR5_00223	2	CLAFUR5_00223_R5.1.1dpi14_3	DNA ligase 1
CLAFUR5_00223	2	CLAFUR5_00223_R5.1.1dpi6_2	DNA ligase 1
CLAFUR5_00225	2	CLAFUR5_00225_R5.1.1dpi6_3	Cell differentiation protein rcd1
CLAFUR5_00225	2	CLAFUR5_00225_R5.2.1dpi8_3	Formamidopyrimidine-DNA glycosylase
CLAFUR5_00232	2	CLAFUR5_00232_R5.1.1dpi10_3	hypothetical protein
CLAFUR5_00232	2	CLAFUR5_00232_R5.1.1dpi6_2	Chromodomain helicase hrp3
CLAFUR5_00233	2	CLAFUR5_00233_R5.1.1dpi10_1	U6 snRNA-associated Sm-like protein LSm8
CLAFUR5_00233	2	CLAFUR5_00233_R5.1.1dpi2_1	U6 snRNA-associated Sm-like protein LSm8
CLAFUR5_00240	2	CLAFUR5_00240_R5.1.1dpi12_1	hypothetical protein
CLAFUR5_00240	2	CLAFUR5_00240_R5.1.1dpi14_1	hypothetical protein
CLAFUR5_00246	4	CLAFUR5_00246_R5.1.1dpi14_1	hypothetical protein
CLAFUR5_00246	4	CLAFUR5_00246_R5.1.1dpi6_3	hypothetical protein
CLAFUR5_00246	4	CLAFUR5_00246_R5.1.1dpi8_1	hypothetical protein
CLAFUR5_00246	4	CLAFUR5_00246_R5.1.2dpi10_2	hypothetical protein
CLAFUR5_00258	2	CLAFUR5_00258_R5.1.1dpi4_3	hypothetical protein
CLAFUR5_00258	2	CLAFUR5_00258_R5.1.1dpi8_3	hypothetical protein
CLAFUR5_00260	2	CLAFUR5_00260_R5.1.1dpi14_1	hypothetical protein
CLAFUR5_00260	2	CLAFUR5_00260_R5.1.2dpi14_3	hypothetical protein
CLAFUR5_00261	2	CLAFUR5_00261_R5.1.1dpi10_3	Calcium-transporting ATPase 2
CLAFUR5_00261	2	CLAFUR5_00261_R5.1.1dpi2_1	Calcium-transporting ATPase 2
CLAFUR5_00269	2	CLAFUR5_00269_R5.1.1dpi8_3	hypothetical protein
CLAFUR5_00269	2	CLAFUR5_00269_R5.1.3dpi8_3	hypothetical protein
CLAFUR5_00274	2	CLAFUR5_00274_R5.1.1dpi2_2	Positive regulator of purine utilization
CLAFUR5_00274	2	CLAFUR5_00274_R5.1.1dpi8_2	Positive regulator of purine utilization
CLAFUR5_00275	3	CLAFUR5_00275_R5.1.1dpi12_2	Cell surface superoxide dismutase [Cu-Zn] 6		secreted
CLAFUR5_00275	3	CLAFUR5_00275_R5.1.1dpi14_2	hypothetical protein		secreted
CLAFUR5_00275	3	CLAFUR5_00275_R5.1.1dpi6_3	Cell surface superoxide dismutase [Cu-Zn] 6		secreted
CLAFUR5_00280	2	CLAFUR5_00280_R5.1.1dpi12_1	LIM domain-containing protein C4F6.12
CLAFUR5_00280	2	CLAFUR5_00280_R5.1.2dpi6_1	LIM domain-containing protein C4F6.12
CLAFUR5_00284	2	CLAFUR5_00284_R5.1.2dpi10_2	hypothetical protein
CLAFUR5_00284	2	CLAFUR5_00284_R5.1.2dpi12_1	hypothetical protein
CLAFUR5_00286	2	CLAFUR5_00286_R5.1.1dpi12_2	hypothetical protein
CLAFUR5_00286	2	CLAFUR5_00286_R5.1.1dpi14_3	hypothetical protein
CLAFUR5_00292	2	CLAFUR5_00292_R5.1.1dpi10_2	hypothetical protein
CLAFUR5_00292	2	CLAFUR5_00292_R5.1.1dpi2_2	hypothetical protein
CLAFUR5_00293	2	CLAFUR5_00293_R5.1.1dpi14_1	Trehalase	GH37	secreted
CLAFUR5_00293	2	CLAFUR5_00293_R5.1.1dpi8_1	Trehalase	GH37	secreted
CLAFUR5_00299	2	CLAFUR5_00299_R5.1.1dpi14_3	hypothetical protein
CLAFUR5_00299	2	CLAFUR5_00299_R5.1.1dpi8_2	hypothetical protein
CLAFUR5_00310	2	CLAFUR5_00310_R5.1.1dpi12_1	hypothetical protein
CLAFUR5_00310	2	CLAFUR5_00310_R5.1.1dpi6_1	hypothetical protein
CLAFUR5_00312	2	CLAFUR5_00312_R5.1.1dpi14_1	hypothetical protein
CLAFUR5_00312	2	CLAFUR5_00312_R5.1.1dpi2_1	ATP synthase subunit 5, mitochondrial
CLAFUR5_00316	2	CLAFUR5_00316_R5.1.1dpi4_3	DYRK-family kinase pom1
CLAFUR5_00316	2	CLAFUR5_00316_R5.1.1dpi6_3	DYRK-family kinase pom1
CLAFUR5_00321	4	CLAFUR5_00321_R5.1.1dpi10_2	Pyridoxal reductase
CLAFUR5_00321	4	CLAFUR5_00321_R5.1.1dpi14_3	Pyridoxal reductase
CLAFUR5_00321	4	CLAFUR5_00321_R5.1.3dpi10_3	hypothetical protein
CLAFUR5_00321	4	CLAFUR5_00321_R5.1.4dpi10_1	Pyridoxal reductase
CLAFUR5_00325	2	CLAFUR5_00325_R5.1.1dpi10_1	hypothetical protein		secreted	candidate effector
CLAFUR5_00325	2	CLAFUR5_00325_R5.1.1dpi12_1	hypothetical protein		secreted	candidate effector
CLAFUR5_00331	2	CLAFUR5_00331_R5.1.1dpi8_1	Protein transport protein sec39
CLAFUR5_00331	2	CLAFUR5_00331_R5.1.3dpi8_2	Protein transport protein sec39
CLAFUR5_00333	3	CLAFUR5_00333_R5.1.1dpi10_2	2-methylcitrate synthase, mitochondrial
CLAFUR5_00333	3	CLAFUR5_00333_R5.1.2dpi14_1	2-methylcitrate synthase, mitochondrial
CLAFUR5_00333	3	CLAFUR5_00333_R5.1.2dpi2_1	2-methylcitrate synthase, mitochondrial
CLAFUR5_00335	3	CLAFUR5_00335_R5.1.1dpi10_1	hypothetical protein	AA8	secreted
CLAFUR5_00335	3	CLAFUR5_00335_R5.1.1dpi10_2	hypothetical protein	AA8	secreted
CLAFUR5_00335	3	CLAFUR5_00335_R5.1.1dpi8_1	Cytochrome b561 and DOMON domain-containing protein At3g61750	AA8	secreted
CLAFUR5_00337	2	CLAFUR5_00337_R5.1.1dpi10_1	hypothetical protein
CLAFUR5_00337	2	CLAFUR5_00337_R5.1.1dpi12_1	hypothetical protein
CLAFUR5_00341	2	CLAFUR5_00341_R5.1.1dpi4_3	DNA-directed RNA polymerase III subunit RPC10
CLAFUR5_00341	2	CLAFUR5_00341_R5.1.1dpi8_3	hypothetical protein
CLAFUR5_00342	2	CLAFUR5_00342_R5.1.1dpi6_1	Protein PAL1
CLAFUR5_00342	2	CLAFUR5_00342_R5.1.1dpi8_2	Protein PAL1
CLAFUR5_00346	5	CLAFUR5_00346_R5.1.1dpi12_2	Probable hydrolase YcaC		secreted
CLAFUR5_00346	5	CLAFUR5_00346_R5.1.1dpi12_3	Probable hydrolase YcaC
CLAFUR5_00346	5	CLAFUR5_00346_R5.1.1dpi8_2	Probable hydrolase YcaC
CLAFUR5_00346	5	CLAFUR5_00346_R5.1.2dpi8_2	Probable hydrolase YcaC		secreted
CLAFUR5_00346	5	CLAFUR5_00346_R5.1.3dpi8_2	Probable hydrolase YcaC
CLAFUR5_00352	3	CLAFUR5_00352_R5.1.1dpi10_1	hypothetical protein
CLAFUR5_00352	3	CLAFUR5_00352_R5.1.1dpi12_1	hypothetical protein
CLAFUR5_00352	3	CLAFUR5_00352_R5.1.2dpi10_1	hypothetical protein
CLAFUR5_00353	2	CLAFUR5_00353_R5.1.1dpi10_2	hypothetical protein
CLAFUR5_00353	2	CLAFUR5_00353_R5.1.2dpi4_3	hypothetical protein
CLAFUR5_00359	3	CLAFUR5_00359_R5.1.1dpi12_2	hypothetical protein
CLAFUR5_00359	3	CLAFUR5_00359_R5.1.2dpi12_2	hypothetical protein
CLAFUR5_00359	3	CLAFUR5_00359_R5.1.2dpi4_2	hypothetical protein
CLAFUR5_00360	2	CLAFUR5_00360_R5.1.1dpi2_1	60S ribosomal protein L16
CLAFUR5_00360	2	CLAFUR5_00360_R5.1.2dpi10_1	60S ribosomal protein L16
CLAFUR5_00361	2	CLAFUR5_00361_R5.1.1dpi10_1	Carboxypeptidase S1 homolog B		secreted
CLAFUR5_00361	2	CLAFUR5_00361_R5.1.2dpi10_1	hypothetical protein
CLAFUR5_00369	2	CLAFUR5_00369_R5.1.1dpi4_1	Putative amidase C550.07
CLAFUR5_00369	2	CLAFUR5_00369_R5.1.1dpi6_3	Putative amidase C550.07
CLAFUR5_00373	2	CLAFUR5_00373_R5.1.1dpi14_1	Serine/threonine-protein phosphatase PP1
CLAFUR5_00373	2	CLAFUR5_00373_R5.1.2dpi14_1	Serine/threonine-protein phosphatase PP1
CLAFUR5_00375	2	CLAFUR5_00375_R5.1.1dpi10_2	hypothetical protein
CLAFUR5_00375	2	CLAFUR5_00375_R5.1.1dpi6_3	hypothetical protein
CLAFUR5_00378	2	CLAFUR5_00378_R5.1.1dpi8_3	Inclusion body clearance protein iml2
CLAFUR5_00378	2	CLAFUR5_00378_R5.1.3dpi6_1	Inclusion body clearance protein iml2
CLAFUR5_00383	3	CLAFUR5_00383_R5.1.1dpi12_1	Acyl-coenzyme A thioesterase 8
CLAFUR5_00383	3	CLAFUR5_00383_R5.1.1dpi14_1	Acyl-coenzyme A thioesterase 8
CLAFUR5_00383	3	CLAFUR5_00383_R5.1.1dpi6_1	Acyl-coenzyme A thioesterase 8
CLAFUR5_00386	2	CLAFUR5_00386_R5.1.1dpi14_3	NADH:flavin oxidoreductase FG08077
CLAFUR5_00386	2	CLAFUR5_00386_R5.1.1dpi2_1	NADH:flavin oxidoreductase FG08077
CLAFUR5_00400	2	CLAFUR5_00400_R5.1.1dpi10_2	hypothetical protein
CLAFUR5_00400	2	CLAFUR5_00400_R5.1.1dpi2_2	hypothetical protein
CLAFUR5_00403	3	CLAFUR5_00403_R5.1.1dpi10_2	hypothetical protein
CLAFUR5_00403	3	CLAFUR5_00403_R5.1.1dpi12_3	hypothetical protein
CLAFUR5_00403	3	CLAFUR5_00403_R5.1.1dpi14_2	hypothetical protein
CLAFUR5_00404	2	CLAFUR5_00404_R5.1.1dpi12_3	hypothetical protein
CLAFUR5_00404	2	CLAFUR5_00404_R5.1.1dpi8_1	hypothetical protein
CLAFUR5_00405	2	CLAFUR5_00405_R5.1.1dpi10_1	Pheromone P-factor receptor
CLAFUR5_00405	2	CLAFUR5_00405_R5.1.2dpi8_2	Pheromone P-factor receptor
CLAFUR5_00406	5	CLAFUR5_00406_R5.1.1dpi8_1	Uncharacterized protein C31G5.21
CLAFUR5_00406	5	CLAFUR5_00406_R5.2.1dpi14_2	hypothetical protein	GH106
CLAFUR5_00406	5	CLAFUR5_00406_R5.2.2dpi12_2	hypothetical protein	GH106
CLAFUR5_00406	5	CLAFUR5_00406_R5.2.2dpi14_2	hypothetical protein	GH106	secreted
CLAFUR5_00406	5	CLAFUR5_00406_R5.2.3dpi10_2	hypothetical protein	GH106	secreted
CLAFUR5_00407	4	CLAFUR5_00407_R5.1.1dpi8_3	hypothetical protein		secreted	candidate effector
CLAFUR5_00407	4	CLAFUR5_00407_R5.1.3dpi12_2	hypothetical protein		secreted	candidate effector
CLAFUR5_00407	4	CLAFUR5_00407_R5.1.3dpi12_3	hypothetical protein		secreted
CLAFUR5_00407	4	CLAFUR5_00407_R5.1.5dpi14_3	hypothetical protein		secreted	candidate effector
CLAFUR5_00408	3	CLAFUR5_00408_R5.1.1dpi12_1	Short chain dehydrogenases/reductase notP'
CLAFUR5_00408	3	CLAFUR5_00408_R5.1.1dpi4_1	Short chain dehydrogenases/reductase notP'
CLAFUR5_00408	3	CLAFUR5_00408_R5.1.2dpi8_2	hypothetical protein
CLAFUR5_00410	2	CLAFUR5_00410_R5.1.1dpi10_2	hypothetical protein
CLAFUR5_00410	2	CLAFUR5_00410_R5.1.2dpi8_1	hypothetical protein
CLAFUR5_00419	3	CLAFUR5_00419_R5.1.2dpi12_2	Phototropin-1A
CLAFUR5_00419	3	CLAFUR5_00419_R5.1.2dpi4_1	Phototropin-1A
CLAFUR5_00419	3	CLAFUR5_00419_R5.1.3dpi14_1	Phototropin-1A
CLAFUR5_00420	2	CLAFUR5_00420_R5.1.1dpi14_3	hypothetical protein
CLAFUR5_00420	2	CLAFUR5_00420_R5.1.2dpi10_2	hypothetical protein
CLAFUR5_00422	3	CLAFUR5_00422_R5.1.1dpi10_2	Peregrin
CLAFUR5_00422	3	CLAFUR5_00422_R5.1.1dpi4_1	Peregrin
CLAFUR5_00422	3	CLAFUR5_00422_R5.1.2dpi10_2	Peregrin
CLAFUR5_00437	4	CLAFUR5_00437_R5.1.1dpi10_1	hypothetical protein
CLAFUR5_00437	4	CLAFUR5_00437_R5.1.1dpi12_2	hypothetical protein
CLAFUR5_00437	4	CLAFUR5_00437_R5.1.1dpi14_2	hypothetical protein
CLAFUR5_00437	4	CLAFUR5_00437_R5.1.2dpi12_2	hypothetical protein
CLAFUR5_00441	2	CLAFUR5_00441_R5.1.1dpi10_2	hypothetical protein
CLAFUR5_00441	2	CLAFUR5_00441_R5.1.1dpi8_2	hypothetical protein
CLAFUR5_00444	2	CLAFUR5_00444_R5.1.1dpi10_2	hypothetical protein
CLAFUR5_00444	2	CLAFUR5_00444_R5.1.1dpi12_3	hypothetical protein
CLAFUR5_00448	2	CLAFUR5_00448_R5.1.1dpi10_1	Molybdenum cofactor sulfurase
CLAFUR5_00448	2	CLAFUR5_00448_R5.1.1dpi2_2	Molybdenum cofactor sulfurase
CLAFUR5_00449	2	CLAFUR5_00449_R5.1.1dpi10_2	hypothetical protein
CLAFUR5_00449	2	CLAFUR5_00449_R5.1.3dpi10_2	hypothetical protein
CLAFUR5_00450	3	CLAFUR5_00450_R5.1.1dpi10_2	3-phytase A		secreted
CLAFUR5_00450	3	CLAFUR5_00450_R5.1.1dpi14_1	3-phytase A		secreted
CLAFUR5_00450	3	CLAFUR5_00450_R5.2.1dpi2_3	hypothetical protein
CLAFUR5_00451	2	CLAFUR5_00451_R5.1.1dpi14_3	hypothetical protein
CLAFUR5_00451	2	CLAFUR5_00451_R5.1.1dpi4_2	hypothetical protein
CLAFUR5_00455	2	CLAFUR5_00455_R5.1.1dpi14_1	hypothetical protein
CLAFUR5_00455	2	CLAFUR5_00455_R5.1.1dpi6_1	hypothetical protein
CLAFUR5_00457	2	CLAFUR5_00457_R5.1.1dpi4_1	Exosome complex component RRP42
CLAFUR5_00457	2	CLAFUR5_00457_R5.1.1dpi6_1	Exosome complex component RRP42
CLAFUR5_00459	3	CLAFUR5_00459_R5.1.1dpi12_1	hypothetical protein
CLAFUR5_00459	3	CLAFUR5_00459_R5.1.2dpi10_1	hypothetical protein
CLAFUR5_00459	3	CLAFUR5_00459_R5.1.2dpi6_1	hypothetical protein
CLAFUR5_00461	2	CLAFUR5_00461_R5.1.1dpi10_2	Isoleucine--tRNA ligase
CLAFUR5_00461	2	CLAFUR5_00461_R5.1.1dpi4_1	Isoleucine--tRNA ligase
CLAFUR5_00462	2	CLAFUR5_00462_R5.1.3dpi12_2	Transcription activator AMTR1
CLAFUR5_00462	2	CLAFUR5_00462_R5.1.3dpi14_3	Transcription activator AMTR1
CLAFUR5_00465	2	CLAFUR5_00465_R5.1.1dpi10_3	Far upstream element-binding protein 3
CLAFUR5_00465	2	CLAFUR5_00465_R5.1.1dpi2_2	Far upstream element-binding protein 3
CLAFUR5_00468	4	CLAFUR5_00468_R5.1.1dpi10_2	Acetoacetyl-CoA synthetase
CLAFUR5_00468	4	CLAFUR5_00468_R5.1.2dpi10_2	Acetoacetyl-CoA synthetase
CLAFUR5_00468	4	CLAFUR5_00468_R5.1.3dpi12_1	Acetoacetyl-CoA synthetase
CLAFUR5_00468	4	CLAFUR5_00468_R5.1.3dpi8_3	Acetoacetyl-CoA synthetase
CLAFUR5_00473	2	CLAFUR5_00473_R5.1.1dpi14_2	Phosphatidylserine decarboxylase proenzyme 3
CLAFUR5_00473	2	CLAFUR5_00473_R5.1.2dpi4_2	Phosphatidylserine decarboxylase proenzyme 3
CLAFUR5_00483	2	CLAFUR5_00483_R5.1.1dpi14_3	Cytochrome P450 monooxygenase bsc11
CLAFUR5_00483	2	CLAFUR5_00483_R5.1.1dpi8_2	Cytochrome P450 monooxygenase bsc11
CLAFUR5_00487	2	CLAFUR5_00487_R5.1.1dpi12_1	hypothetical protein
CLAFUR5_00487	2	CLAFUR5_00487_R5.1.1dpi12_2	Sphingoid long chain base kinase 5
CLAFUR5_00489	2	CLAFUR5_00489_R5.1.1dpi14_1	FAD-binding monooxygenase moxY
CLAFUR5_00489	2	CLAFUR5_00489_R5.1.1dpi2_1	FAD-binding monooxygenase moxY
CLAFUR5_00490	2	CLAFUR5_00490_R5.1.1dpi2_1	hypothetical protein
CLAFUR5_00490	2	CLAFUR5_00490_R5.1.2dpi10_3	hypothetical protein
CLAFUR5_00505	2	CLAFUR5_00505_R5.1.2dpi14_1	MFS-type transporter oryC
CLAFUR5_00505	2	CLAFUR5_00505_R5.1.2dpi14_3	MFS-type transporter oryC
CLAFUR5_00511	2	CLAFUR5_00511_R5.1.1dpi10_2	Protein phosphatase PTC7 homolog
CLAFUR5_00511	2	CLAFUR5_00511_R5.1.1dpi2_1	Protein phosphatase PTC7 homolog
CLAFUR5_00512	2	CLAFUR5_00512_R5.1.2dpi14_1	Probable feruloyl esterase B-2		secreted
CLAFUR5_00512	2	CLAFUR5_00512_R5.1.2dpi8_1	Probable feruloyl esterase B-1		secreted
CLAFUR5_00514	2	CLAFUR5_00514_R5.1.1dpi14_2	hypothetical protein
CLAFUR5_00514	2	CLAFUR5_00514_R5.1.1dpi4_1	hypothetical protein
CLAFUR5_00516	2	CLAFUR5_00516_R5.1.1dpi10_3	Oxidoreductase BOA17
CLAFUR5_00516	2	CLAFUR5_00516_R5.1.1dpi2_1	Oxidoreductase BOA17
CLAFUR5_00518	2	CLAFUR5_00518_R5.1.1dpi14_3	Pyrrolocin cluster transcription factor fsdR
CLAFUR5_00518	2	CLAFUR5_00518_R5.2.2dpi12_1	ABC transporter G family member 25
CLAFUR5_00522	2	CLAFUR5_00522_R5.1.2dpi12_2	Uncharacterized AIM2 family protein C30D10.14
CLAFUR5_00522	2	CLAFUR5_00522_R5.1.4dpi10_3	Uncharacterized AIM2 family protein C30D10.14
CLAFUR5_00523	2	CLAFUR5_00523_R5.1.1dpi4_2	Nitrogen regulatory protein areA
CLAFUR5_00523	2	CLAFUR5_00523_R5.1.1dpi6_1	Nitrogen regulatory protein areA
CLAFUR5_00525	3	CLAFUR5_00525_R5.1.1dpi12_3	hypothetical protein
CLAFUR5_00525	3	CLAFUR5_00525_R5.1.1dpi8_1	hypothetical protein
CLAFUR5_00525	3	CLAFUR5_00525_R5.1.2dpi14_2	hypothetical protein
CLAFUR5_00529	2	CLAFUR5_00529_R5.1.1dpi12_1	Uncharacterized pyrophosphatase/phosphodiesterase C725.05c
CLAFUR5_00529	2	CLAFUR5_00529_R5.1.1dpi4_2	Uncharacterized pyrophosphatase/phosphodiesterase C725.05c
CLAFUR5_00530	2	CLAFUR5_00530_R5.1.1dpi4_3	Protein esc1
CLAFUR5_00530	2	CLAFUR5_00530_R5.1.1dpi8_1	Protein esc1
CLAFUR5_00533	2	CLAFUR5_00533_R5.1.1dpi8_2	hypothetical protein
CLAFUR5_00533	2	CLAFUR5_00533_R5.1.3dpi14_3	hypothetical protein
CLAFUR5_00535	3	CLAFUR5_00535_R5.1.1dpi4_1	Probable hydrolase nit2
CLAFUR5_00535	3	CLAFUR5_00535_R5.1.2dpi8_1	Probable hydrolase nit2
CLAFUR5_00535	3	CLAFUR5_00535_R5.1.3dpi12_1	Probable hydrolase nit2
CLAFUR5_00536	2	CLAFUR5_00536_R5.1.1dpi10_1	hypothetical protein
CLAFUR5_00536	2	CLAFUR5_00536_R5.1.3dpi8_1	hypothetical protein
CLAFUR5_00537	2	CLAFUR5_00537_R5.1.2dpi14_3	hypothetical protein
CLAFUR5_00537	2	CLAFUR5_00537_R5.1.3dpi12_2	Transcription activator AMTR1
CLAFUR5_00539	2	CLAFUR5_00539_R5.1.1dpi14_3	2-dehydro-3-deoxy-D-gluconate 5-dehydrogenase
CLAFUR5_00539	2	CLAFUR5_00539_R5.1.1dpi2_1	2-dehydro-3-deoxy-D-gluconate 5-dehydrogenase
CLAFUR5_00540	2	CLAFUR5_00540_R5.1.1dpi10_3	Sorbitol dehydrogenase
CLAFUR5_00540	2	CLAFUR5_00540_R5.1.3dpi8_3	Sorbitol dehydrogenase
CLAFUR5_00543	2	CLAFUR5_00543_R5.1.1dpi4_3	D-galacturonate reductase
CLAFUR5_00543	2	CLAFUR5_00543_R5.1.2dpi6_1	D-galacturonate reductase
CLAFUR5_00552	2	CLAFUR5_00552_R5.1.1dpi8_2	hypothetical protein
CLAFUR5_00552	2	CLAFUR5_00552_R5.1.2dpi8_2	hypothetical protein
CLAFUR5_00553	2	CLAFUR5_00553_R5.1.1dpi10_1	Cryptochrome-2
CLAFUR5_00553	2	CLAFUR5_00553_R5.1.1dpi6_2	Cryptochrome-2
CLAFUR5_00555	2	CLAFUR5_00555_R5.1.1dpi10_2	hypothetical protein
CLAFUR5_00555	2	CLAFUR5_00555_R5.1.1dpi8_1	hypothetical protein
CLAFUR5_00556	2	CLAFUR5_00556_R5.1.1dpi14_1	hypothetical protein
CLAFUR5_00556	2	CLAFUR5_00556_R5.1.1dpi6_1	hypothetical protein
CLAFUR5_00560	2	CLAFUR5_00560_R5.1.1dpi2_1	Aldehyde dehydrogenase
CLAFUR5_00560	2	CLAFUR5_00560_R5.1.2dpi14_1	hypothetical protein
CLAFUR5_00562	2	CLAFUR5_00562_R5.1.1dpi2_1	hypothetical protein
CLAFUR5_00562	2	CLAFUR5_00562_R5.1.2dpi10_3	hypothetical protein
CLAFUR5_00565	2	CLAFUR5_00565_R5.1.1dpi10_3	hypothetical protein
CLAFUR5_00565	2	CLAFUR5_00565_R5.1.1dpi12_2	hypothetical protein
CLAFUR5_00569	4	CLAFUR5_00569_R5.1.1dpi14_2	Probable rhamnogalacturonate lyase C
CLAFUR5_00569	4	CLAFUR5_00569_R5.1.1dpi6_3	Probable rhamnogalacturonate lyase C
CLAFUR5_00569	4	CLAFUR5_00569_R5.1.2dpi14_3	Probable rhamnogalacturonate lyase C
CLAFUR5_00569	4	CLAFUR5_00569_R5.1.3dpi10_1	Probable rhamnogalacturonate lyase C
CLAFUR5_00573	2	CLAFUR5_00573_R5.1.1dpi6_1	F-box protein At3g54460
CLAFUR5_00573	2	CLAFUR5_00573_R5.1.2dpi6_1	F-box protein At3g54460
CLAFUR5_00578	2	CLAFUR5_00578_R5.1.1dpi14_3	hypothetical protein
CLAFUR5_00578	2	CLAFUR5_00578_R5.1.2dpi14_3	hypothetical protein
CLAFUR5_00579	2	CLAFUR5_00579_R5.1.1dpi8_3	Uncharacterized oxidoreductase C663.09c
CLAFUR5_00579	2	CLAFUR5_00579_R5.1.2dpi10_1	hypothetical protein
CLAFUR5_00581	2	CLAFUR5_00581_R5.1.1dpi14_1	hypothetical protein
CLAFUR5_00581	2	CLAFUR5_00581_R5.1.2dpi8_1	hypothetical protein
CLAFUR5_00582	2	CLAFUR5_00582_R5.1.1dpi12_2	hypothetical protein
CLAFUR5_00582	2	CLAFUR5_00582_R5.1.1dpi2_1	hypothetical protein
CLAFUR5_00584	2	CLAFUR5_00584_R5.1.1dpi4_2	Anthranilate synthase component 1
CLAFUR5_00584	2	CLAFUR5_00584_R5.1.1dpi8_2	Anthranilate synthase component 1
CLAFUR5_00586	3	CLAFUR5_00586_R5.1.1dpi14_1	hypothetical protein
CLAFUR5_00586	3	CLAFUR5_00586_R5.1.2dpi8_2	hypothetical protein
CLAFUR5_00586	3	CLAFUR5_00586_R5.1.3dpi10_2	hypothetical protein
CLAFUR5_00587	2	CLAFUR5_00587_R5.1.1dpi14_2	Adenosine deaminase 2
CLAFUR5_00587	2	CLAFUR5_00587_R5.1.2dpi10_2	Adenosine deaminase 2
CLAFUR5_00588	4	CLAFUR5_00588_R5.1.1dpi10_2	hypothetical protein		secreted
CLAFUR5_00588	4	CLAFUR5_00588_R5.1.1dpi12_2	hypothetical protein		secreted
CLAFUR5_00588	4	CLAFUR5_00588_R5.1.1dpi12_3	hypothetical protein		secreted
CLAFUR5_00588	4	CLAFUR5_00588_R5.1.2dpi8_3	hypothetical protein
CLAFUR5_00593	2	CLAFUR5_00593_R5.1.1dpi10_3	Probable cell wall protein ARB_06477		secreted
CLAFUR5_00593	2	CLAFUR5_00593_R5.1.1dpi2_1	Probable cell wall protein ARB_06477		secreted
CLAFUR5_00597	3	CLAFUR5_00597_R5.1.1dpi10_1	Ribosome biogenesis protein NSA2
CLAFUR5_00597	3	CLAFUR5_00597_R5.1.1dpi2_1	Ribosome biogenesis protein NSA2
CLAFUR5_00597	3	CLAFUR5_00597_R5.1.1dpi6_2	Ribosome biogenesis protein NSA2
CLAFUR5_00605	2	CLAFUR5_00605_R5.1.1dpi10_3	pH-response transcription factor pacC/RIM101
CLAFUR5_00605	2	CLAFUR5_00605_R5.1.1dpi12_3	pH-response transcription factor pacC/RIM101
CLAFUR5_00610	2	CLAFUR5_00610_R5.1.1dpi14_2	Uncharacterized protein YEL023C		secreted
CLAFUR5_00610	2	CLAFUR5_00610_R5.1.1dpi8_1	hypothetical protein		secreted	candidate effector
CLAFUR5_00620	2	CLAFUR5_00620_R5.1.1dpi12_1	hypothetical protein		secreted	candidate effector
CLAFUR5_00620	2	CLAFUR5_00620_R5.1.1dpi4_3	Guanidinobutyrase		secreted
CLAFUR5_00623	3	CLAFUR5_00623_R5.1.1dpi12_2	2-oxoglutarate-Fe(II) type oxidoreductase hxnY
CLAFUR5_00623	3	CLAFUR5_00623_R5.1.1dpi14_3	2-oxoglutarate-Fe(II) type oxidoreductase
CLAFUR5_00623	3	CLAFUR5_00623_R5.1.2dpi10_2	2-oxoglutarate-Fe(II) type oxidoreductase hxnY
CLAFUR5_00624	4	CLAFUR5_00624_R5.1.1dpi10_2	Probable glycosidase crf1	GH16_18
CLAFUR5_00624	4	CLAFUR5_00624_R5.1.1dpi12_3	Probable glycosidase crf1	GH16_18
CLAFUR5_00624	4	CLAFUR5_00624_R5.1.1dpi14_1	Probable glycosidase crf1	GH16_18
CLAFUR5_00624	4	CLAFUR5_00624_R5.1.1dpi2_1	Probable glycosidase crf1	GH16_18
CLAFUR5_00626	3	CLAFUR5_00626_R5.1.1dpi14_3	hypothetical protein
CLAFUR5_00626	3	CLAFUR5_00626_R5.1.1dpi2_1	hypothetical protein
CLAFUR5_00626	3	CLAFUR5_00626_R5.1.2dpi14_3	hypothetical protein
CLAFUR5_00627	2	CLAFUR5_00627_R5.1.1dpi8_2	hypothetical protein
CLAFUR5_00627	2	CLAFUR5_00627_R5.1.2dpi8_2	U6 snRNA-associated Sm-like protein LSm1
CLAFUR5_00631	2	CLAFUR5_00631_R5.1.2dpi10_1	Beta-1,2-xylosyltransferase 1	GT90
CLAFUR5_00631	2	CLAFUR5_00631_R5.1.2dpi6_1	Beta-1,2-xylosyltransferase 1	GT90
CLAFUR5_00632	2	CLAFUR5_00632_R5.1.1dpi12_3	hypothetical protein
CLAFUR5_00632	2	CLAFUR5_00632_R5.1.1dpi8_1	Short-chain-enoyl-CoA hydratase
CLAFUR5_00633	2	CLAFUR5_00633_R5.1.1dpi12_2	Mediator of RNA polymerase II transcription subunit 10
CLAFUR5_00633	2	CLAFUR5_00633_R5.1.1dpi2_3	Mediator of RNA polymerase II transcription subunit 10
CLAFUR5_00634	5	CLAFUR5_00634_R5.1.1dpi10_1	hypothetical protein
CLAFUR5_00634	5	CLAFUR5_00634_R5.1.1dpi8_1	PXA domain protein 1
CLAFUR5_00634	5	CLAFUR5_00634_R5.1.2dpi14_1	PXA domain protein 1
CLAFUR5_00634	5	CLAFUR5_00634_R5.1.2dpi14_3	PXA domain protein 1
CLAFUR5_00634	5	CLAFUR5_00634_R5.1.3dpi10_1	PXA domain protein 1
CLAFUR5_00635	2	CLAFUR5_00635_R5.1.1dpi14_1	hypothetical protein
CLAFUR5_00635	2	CLAFUR5_00635_R5.1.3dpi12_2	hypothetical protein
CLAFUR5_00636	2	CLAFUR5_00636_R5.1.1dpi2_1	hypothetical protein
CLAFUR5_00636	2	CLAFUR5_00636_R5.1.2dpi10_2	hypothetical protein
CLAFUR5_00637	3	CLAFUR5_00637_R5.1.1dpi14_1	Cysteine dioxygenase
CLAFUR5_00637	3	CLAFUR5_00637_R5.1.1dpi4_2	Cysteine dioxygenase
CLAFUR5_00637	3	CLAFUR5_00637_R5.1.2dpi14_1	hypothetical protein
CLAFUR5_00639	4	CLAFUR5_00639_R5.1.1dpi2_3	hypothetical protein
CLAFUR5_00639	4	CLAFUR5_00639_R5.1.2dpi10_2	hypothetical protein
CLAFUR5_00639	4	CLAFUR5_00639_R5.1.2dpi12_2	hypothetical protein
CLAFUR5_00639	4	CLAFUR5_00639_R5.1.3dpi12_2	hypothetical protein
CLAFUR5_00640	2	CLAFUR5_00640_R5.1.1dpi12_3	hypothetical protein
CLAFUR5_00640	2	CLAFUR5_00640_R5.1.3dpi10_2	hypothetical protein
CLAFUR5_00642	2	CLAFUR5_00642_R5.1.1dpi14_3	hypothetical protein
CLAFUR5_00642	2	CLAFUR5_00642_R5.1.1dpi2_2	hypothetical protein
CLAFUR5_00645	2	CLAFUR5_00645_R5.1.1dpi8_3	Extradiol ring-cleavage dioxygenase
CLAFUR5_00645	2	CLAFUR5_00645_R5.1.3dpi6_3	Extradiol ring-cleavage dioxygenase		secreted
CLAFUR5_00647	2	CLAFUR5_00647_R5.1.1dpi14_2	hypothetical protein		secreted
CLAFUR5_00647	2	CLAFUR5_00647_R5.1.2dpi8_1	hypothetical protein		secreted
CLAFUR5_00648	2	CLAFUR5_00648_R5.1.1dpi2_3	hypothetical protein
CLAFUR5_00648	2	CLAFUR5_00648_R5.1.2dpi10_2	hypothetical protein
CLAFUR5_00653	2	CLAFUR5_00653_R5.1.1dpi12_3	Mating-type switching protein swi10
CLAFUR5_00653	2	CLAFUR5_00653_R5.1.1dpi2_1	Mating-type switching protein swi10
CLAFUR5_00654	2	CLAFUR5_00654_R5.1.1dpi10_1	Mediator of RNA polymerase II transcription subunit 19
CLAFUR5_00654	2	CLAFUR5_00654_R5.1.1dpi4_3	Mediator of RNA polymerase II transcription subunit 19
CLAFUR5_00657	2	CLAFUR5_00657_R5.1.1dpi14_1	hypothetical protein
CLAFUR5_00657	2	CLAFUR5_00657_R5.1.3dpi12_1	hypothetical protein
CLAFUR5_00658	2	CLAFUR5_00658_R5.1.1dpi10_2	Cytochrome P450 monooxygenase ALT8
CLAFUR5_00658	2	CLAFUR5_00658_R5.1.1dpi6_2	Cytochrome P450 monooxygenase ALT8
CLAFUR5_00668	2	CLAFUR5_00668_R5.1.1dpi12_1	Transcriptional activator ptaB
CLAFUR5_00668	2	CLAFUR5_00668_R5.1.1dpi6_1	Transcriptional activator ptaB
CLAFUR5_00674	4	CLAFUR5_00674_R5.1.1dpi14_1	Heat shock 70 kDa protein 12A
CLAFUR5_00674	4	CLAFUR5_00674_R5.1.1dpi2_2	Heat shock 70 kDa protein 12A
CLAFUR5_00674	4	CLAFUR5_00674_R5.1.1dpi8_2	hypothetical protein
CLAFUR5_00674	4	CLAFUR5_00674_R5.1.2dpi12_3	Heat shock 70 kDa protein 12A
CLAFUR5_00676	2	CLAFUR5_00676_R5.1.1dpi10_2	hypothetical protein
CLAFUR5_00676	2	CLAFUR5_00676_R5.1.1dpi2_2	hypothetical protein
CLAFUR5_00677	2	CLAFUR5_00677_R5.1.1dpi12_1	Uncharacterized protein C9E9.15
CLAFUR5_00677	2	CLAFUR5_00677_R5.1.1dpi4_2	Uncharacterized protein C9E9.15
CLAFUR5_00683	5	CLAFUR5_00683_R5.1.1dpi12_3	Quinate permease
CLAFUR5_00683	5	CLAFUR5_00683_R5.1.1dpi14_2	hypothetical protein
CLAFUR5_00683	5	CLAFUR5_00683_R5.1.2dpi10_2	Quinate permease
CLAFUR5_00683	5	CLAFUR5_00683_R5.1.2dpi12_1	Monosaccharide-sensing protein 1
CLAFUR5_00683	5	CLAFUR5_00683_R5.1.3dpi10_2	Quinate permease
CLAFUR5_00690	6	CLAFUR5_00690_R5.1.1dpi12_2	Efflux pump atB
CLAFUR5_00690	6	CLAFUR5_00690_R5.1.1dpi12_3	Efflux pump atB
CLAFUR5_00690	6	CLAFUR5_00690_R5.1.1dpi14_1	Efflux pump atB
CLAFUR5_00690	6	CLAFUR5_00690_R5.1.2dpi10_3	Efflux pump atB
CLAFUR5_00690	6	CLAFUR5_00690_R5.1.4dpi10_2	Efflux pump atB
CLAFUR5_00690	6	CLAFUR5_00690_R5.1.4dpi12_2	Efflux pump atB
CLAFUR5_00692	2	CLAFUR5_00692_R5.1.1dpi12_3	Probable proteasome subunit alpha type-3
CLAFUR5_00692	2	CLAFUR5_00692_R5.2.1dpi8_2	hypothetical protein
CLAFUR5_00693	2	CLAFUR5_00693_R5.1.1dpi12_3	Ubiquitin-conjugating enzyme E2 8
CLAFUR5_00693	2	CLAFUR5_00693_R5.1.3dpi12_2	Ubiquitin-conjugating enzyme E2 8
CLAFUR5_00695	2	CLAFUR5_00695_R5.1.1dpi12_2	3-methyl-2-oxobutanoate hydroxymethyltransferase
CLAFUR5_00695	2	CLAFUR5_00695_R5.1.2dpi12_2	3-methyl-2-oxobutanoate hydroxymethyltransferase
CLAFUR5_00696	2	CLAFUR5_00696_R5.1.1dpi12_1	Ubiquitin-like protein ATG12
CLAFUR5_00696	2	CLAFUR5_00696_R5.1.2dpi8_2	Ubiquitin-like protein ATG12
CLAFUR5_00698	2	CLAFUR5_00698_R5.1.1dpi14_3	Metacaspase-1
CLAFUR5_00698	2	CLAFUR5_00698_R5.1.2dpi6_3	Metacaspase-1
CLAFUR5_00699	3	CLAFUR5_00699_R5.1.1dpi10_1	Intermediate cleaving peptidase 55
CLAFUR5_00699	3	CLAFUR5_00699_R5.1.2dpi14_1	NAD-dependent protein deacylase
CLAFUR5_00699	3	CLAFUR5_00699_R5.2.3dpi14_3	NAD-dependent protein deacylase
CLAFUR5_00703	2	CLAFUR5_00703_R5.1.1dpi10_2	Brefeldin A resistance protein
CLAFUR5_00703	2	CLAFUR5_00703_R5.1.2dpi12_1	Brefeldin A resistance protein
CLAFUR5_00708	2	CLAFUR5_00708_R5.1.1dpi10_2	hypothetical protein
CLAFUR5_00708	2	CLAFUR5_00708_R5.1.1dpi4_1	hypothetical protein
CLAFUR5_00710	6	CLAFUR5_00710_R5.1.1dpi12_3	hypothetical protein
CLAFUR5_00710	6	CLAFUR5_00710_R5.1.2dpi10_2	hypothetical protein
CLAFUR5_00710	6	CLAFUR5_00710_R5.1.2dpi14_3	hypothetical protein
CLAFUR5_00710	6	CLAFUR5_00710_R5.1.2dpi6_3	hypothetical protein
CLAFUR5_00710	6	CLAFUR5_00710_R5.1.3dpi12_1	hypothetical protein
CLAFUR5_00710	6	CLAFUR5_00710_R5.1.4dpi10_2	hypothetical protein
CLAFUR5_00711	2	CLAFUR5_00711_R5.1.1dpi2_1	Probable cytochrome b5
CLAFUR5_00711	2	CLAFUR5_00711_R5.1.1dpi2_2	Probable cytochrome b5
CLAFUR5_00716	2	CLAFUR5_00716_R5.1.1dpi12_2	hypothetical protein
CLAFUR5_00716	2	CLAFUR5_00716_R5.1.1dpi14_3	hypothetical protein		secreted
CLAFUR5_00720	2	CLAFUR5_00720_R5.1.1dpi14_1	Mitochondrial import inner membrane translocase subunit tim17
CLAFUR5_00720	2	CLAFUR5_00720_R5.1.1dpi2_2	Mitochondrial import inner membrane translocase subunit tim17
CLAFUR5_00721	2	CLAFUR5_00721_R5.1.1dpi10_2	RNA polymerase II transcription factor B subunit 3
CLAFUR5_00721	2	CLAFUR5_00721_R5.1.1dpi2_1	RNA polymerase II transcription factor B subunit 3
CLAFUR5_00725	2	CLAFUR5_00725_R5.1.1dpi12_1	hypothetical protein
CLAFUR5_00725	2	CLAFUR5_00725_R5.1.1dpi2_1	Glucan endo-1,3-beta-glucosidase	GH64
CLAFUR5_00726	2	CLAFUR5_00726_R5.1.1dpi12_2	hypothetical protein
CLAFUR5_00726	2	CLAFUR5_00726_R5.1.2dpi12_2	hypothetical protein
CLAFUR5_00729	2	CLAFUR5_00729_R5.1.1dpi2_2	Peroxiredoxin Pen c 3
CLAFUR5_00729	2	CLAFUR5_00729_R5.1.1dpi8_1	Peroxiredoxin Pen c 3
CLAFUR5_00730	2	CLAFUR5_00730_R5.1.1dpi14_3	Putative aldehyde dehydrogenase-like protein YHR039C
CLAFUR5_00730	2	CLAFUR5_00730_R5.1.1dpi4_1	Putative aldehyde dehydrogenase-like protein YHR039C
CLAFUR5_00734	2	CLAFUR5_00734_R5.1.2dpi12_1	Glycerol-1-phosphate phosphohydrolase 1
CLAFUR5_00734	2	CLAFUR5_00734_R5.1.2dpi12_3	Glycerol-1-phosphate phosphohydrolase 1
CLAFUR5_00740	2	CLAFUR5_00740_R5.1.1dpi2_2	Glucose-induced degradation protein 4 homolog
CLAFUR5_00740	2	CLAFUR5_00740_R5.1.1dpi6_1	Glucose-induced degradation protein 4 homolog
CLAFUR5_00743	4	CLAFUR5_00743_R5.1.1dpi10_2	Questin oxidase
CLAFUR5_00743	4	CLAFUR5_00743_R5.1.1dpi10_3	Questin oxidase
CLAFUR5_00743	4	CLAFUR5_00743_R5.1.1dpi4_2	hypothetical protein
CLAFUR5_00743	4	CLAFUR5_00743_R5.1.2dpi14_1	Questin oxidase
CLAFUR5_00747	4	CLAFUR5_00747_R5.1.1dpi10_1	hypothetical protein
CLAFUR5_00747	4	CLAFUR5_00747_R5.1.1dpi12_2	Arginyl-tRNA--protein transferase 1
CLAFUR5_00747	4	CLAFUR5_00747_R5.1.1dpi6_2	Arginyl-tRNA--protein transferase 1
CLAFUR5_00747	4	CLAFUR5_00747_R5.1.3dpi10_2	Arginyl-tRNA--protein transferase 1
CLAFUR5_00759	2	CLAFUR5_00759_R5.1.1dpi2_1	hypothetical protein
CLAFUR5_00759	2	CLAFUR5_00759_R5.1.1dpi8_2	hypothetical protein
CLAFUR5_00761	3	CLAFUR5_00761_R5.1.1dpi12_1	Phosphatidate phosphatase APP1
CLAFUR5_00761	3	CLAFUR5_00761_R5.1.1dpi4_1	Phosphatidate phosphatase APP1
CLAFUR5_00761	3	CLAFUR5_00761_R5.1.1dpi8_3	hypothetical protein
CLAFUR5_00766	2	CLAFUR5_00766_R5.1.1dpi10_2	hypothetical protein
CLAFUR5_00766	2	CLAFUR5_00766_R5.1.1dpi6_2	hypothetical protein
CLAFUR5_00776	4	CLAFUR5_00776_R5.1.1dpi14_2	Kinetochore protein mis13
CLAFUR5_00776	4	CLAFUR5_00776_R5.1.1dpi6_1	Kinetochore protein mis13
CLAFUR5_00776	4	CLAFUR5_00776_R5.1.2dpi14_2	Kinetochore protein mis13
CLAFUR5_00776	4	CLAFUR5_00776_R5.1.3dpi10_2	Kinetochore protein mis13
CLAFUR5_00778	4	CLAFUR5_00778_R5.1.1dpi14_2	hypothetical protein
CLAFUR5_00778	4	CLAFUR5_00778_R5.1.1dpi8_1	hypothetical protein
CLAFUR5_00778	4	CLAFUR5_00778_R5.1.2dpi12_3	hypothetical protein
CLAFUR5_00778	4	CLAFUR5_00778_R5.1.2dpi8_1	hypothetical protein
CLAFUR5_00783	2	CLAFUR5_00783_R5.1.1dpi14_3	U6 snRNA-associated Sm-like protein LSm2
CLAFUR5_00783	2	CLAFUR5_00783_R5.1.1dpi2_3	U6 snRNA-associated Sm-like protein LSm2
CLAFUR5_00785	2	CLAFUR5_00785_R5.1.1dpi12_1	Ribulose-phosphate 3-epimerase
CLAFUR5_00785	2	CLAFUR5_00785_R5.1.1dpi4_2	Ribulose-phosphate 3-epimerase
CLAFUR5_00791	4	CLAFUR5_00791_R5.1.1dpi14_2	hypothetical protein
CLAFUR5_00791	4	CLAFUR5_00791_R5.1.1dpi4_3	hypothetical protein
CLAFUR5_00791	4	CLAFUR5_00791_R5.1.1dpi8_1	hypothetical protein
CLAFUR5_00791	4	CLAFUR5_00791_R5.1.2dpi12_2	hypothetical protein
CLAFUR5_00792	2	CLAFUR5_00792_R5.1.2dpi10_1	Uncharacterized amino-acid permease PB24D3.02c
CLAFUR5_00792	2	CLAFUR5_00792_R5.1.2dpi12_1	Uncharacterized amino-acid permease C1039.01
CLAFUR5_00793	4	CLAFUR5_00793_R5.1.1dpi8_1	hypothetical protein
CLAFUR5_00793	4	CLAFUR5_00793_R5.1.1dpi8_3	Uncharacterized amino-acid permease C15C4.04c
CLAFUR5_00793	4	CLAFUR5_00793_R5.1.2dpi8_1	hypothetical protein
CLAFUR5_00793	4	CLAFUR5_00793_R5.1.3dpi10_2	Thiamine transporter thi9
CLAFUR5_00795	2	CLAFUR5_00795_R5.1.1dpi14_2	hypothetical protein
CLAFUR5_00795	2	CLAFUR5_00795_R5.1.1dpi6_1	hypothetical protein
CLAFUR5_00799	3	CLAFUR5_00799_R5.1.2dpi10_1	hypothetical protein
CLAFUR5_00799	3	CLAFUR5_00799_R5.1.2dpi14_1	hypothetical protein
CLAFUR5_00799	3	CLAFUR5_00799_R5.1.2dpi4_1	Coiled-coil domain-containing protein 25
CLAFUR5_00805	2	CLAFUR5_00805_R5.1.1dpi10_1	hypothetical protein
CLAFUR5_00805	2	CLAFUR5_00805_R5.1.2dpi10_3	hypothetical protein
CLAFUR5_00809	2	CLAFUR5_00809_R5.1.1dpi2_1	Probable steroid-binding protein 3
CLAFUR5_00809	2	CLAFUR5_00809_R5.1.2dpi4_3	hypothetical protein
CLAFUR5_00811	3	CLAFUR5_00811_R5.1.1dpi10_3	Uncharacterized RNA-binding protein C4F6.14
CLAFUR5_00811	3	CLAFUR5_00811_R5.1.1dpi2_1	Uncharacterized RNA-binding protein C4F6.14
CLAFUR5_00811	3	CLAFUR5_00811_R5.1.3dpi10_3	Uncharacterized RNA-binding protein C4F6.14
CLAFUR5_00812	2	CLAFUR5_00812_R5.1.1dpi14_2	hypothetical protein
CLAFUR5_00812	2	CLAFUR5_00812_R5.1.2dpi2_1	Proteasomal ubiquitin receptor ADRM1 homolog
CLAFUR5_00814	2	CLAFUR5_00814_R5.1.1dpi10_3	hypothetical protein		secreted	candidate effector
CLAFUR5_00814	2	CLAFUR5_00814_R5.1.1dpi2_1	hypothetical protein		secreted	candidate effector
CLAFUR5_00817	2	CLAFUR5_00817_R5.1.1dpi10_2	hypothetical protein
CLAFUR5_00817	2	CLAFUR5_00817_R5.1.1dpi2_2	hypothetical protein
CLAFUR5_00822	2	CLAFUR5_00822_R5.1.1dpi10_2	hypothetical protein
CLAFUR5_00822	2	CLAFUR5_00822_R5.1.1dpi6_3	hypothetical protein
CLAFUR5_00826	2	CLAFUR5_00826_R5.1.1dpi8_1	1-hydroxy-2-glutathionyl-2-methyl-3-butene dehydrogenase
CLAFUR5_00826	2	CLAFUR5_00826_R5.1.2dpi6_3	1-hydroxy-2-glutathionyl-2-methyl-3-butene dehydrogenase
CLAFUR5_00827	2	CLAFUR5_00827_R5.1.1dpi2_2	hypothetical protein
CLAFUR5_00827	2	CLAFUR5_00827_R5.1.1dpi6_3	hypothetical protein
CLAFUR5_00829	2	CLAFUR5_00829_R5.1.1dpi12_1	AP-1 complex subunit sigma-1
CLAFUR5_00829	2	CLAFUR5_00829_R5.1.3dpi12_2	AP-1 complex subunit sigma-1
CLAFUR5_00833	2	CLAFUR5_00833_R5.1.1dpi2_1	MICOS complex subunit mic10
CLAFUR5_00833	2	CLAFUR5_00833_R5.1.1dpi8_3	hypothetical protein
CLAFUR5_00836	2	CLAFUR5_00836_R5.1.1dpi6_2	hypothetical protein
CLAFUR5_00836	2	CLAFUR5_00836_R5.1.2dpi14_1	hypothetical protein
CLAFUR5_00842	2	CLAFUR5_00842_R5.1.1dpi12_1	Sterol regulatory element-binding protein cleavage-activating protein
CLAFUR5_00842	2	CLAFUR5_00842_R5.1.1dpi4_2	Sterol regulatory element-binding protein cleavage-activating protein
CLAFUR5_00844	2	CLAFUR5_00844_R5.1.1dpi2_1	Uncharacterized oxidoreductase C26F1.07
CLAFUR5_00844	2	CLAFUR5_00844_R5.1.1dpi6_2	Uncharacterized oxidoreductase C26F1.07
CLAFUR5_00845	3	CLAFUR5_00845_R5.1.1dpi14_3	Uncharacterized oxidoreductase C26F1.07
CLAFUR5_00845	3	CLAFUR5_00845_R5.1.1dpi6_1	Uncharacterized oxidoreductase C26F1.07
CLAFUR5_00845	3	CLAFUR5_00845_R5.1.3dpi12_2	Uncharacterized oxidoreductase C26F1.07
CLAFUR5_00856	3	CLAFUR5_00856_R5.1.1dpi12_1	Nuclear GTPase SLIP-GC
CLAFUR5_00856	3	CLAFUR5_00856_R5.1.1dpi14_2	Nuclear GTPase SLIP-GC
CLAFUR5_00856	3	CLAFUR5_00856_R5.1.4dpi8_3	hypothetical protein
CLAFUR5_00860	3	CLAFUR5_00860_R5.1.1dpi12_2	Aromatic peroxygenase (Fragments)		secreted
CLAFUR5_00860	3	CLAFUR5_00860_R5.1.1dpi12_3	hypothetical protein		secreted	candidate effector
CLAFUR5_00860	3	CLAFUR5_00860_R5.1.1dpi8_1	Dothistromin biosynthesis peroxidase dotB		secreted	candidate effector
CLAFUR5_00864	2	CLAFUR5_00864_R5.1.1dpi14_3	Protein lsb5
CLAFUR5_00864	2	CLAFUR5_00864_R5.1.1dpi4_3	Protein lsb5
CLAFUR5_00865	2	CLAFUR5_00865_R5.1.1dpi10_2	hypothetical protein
CLAFUR5_00865	2	CLAFUR5_00865_R5.1.1dpi8_2	hypothetical protein
CLAFUR5_00868	2	CLAFUR5_00868_R5.1.1dpi14_3	hypothetical protein
CLAFUR5_00868	2	CLAFUR5_00868_R5.1.1dpi2_3	O-methyltransferase bik3
CLAFUR5_00869	2	CLAFUR5_00869_R5.1.1dpi12_1	hypothetical protein
CLAFUR5_00869	2	CLAFUR5_00869_R5.1.2dpi12_1	hypothetical protein
CLAFUR5_00872	2	CLAFUR5_00872_R5.1.1dpi12_1	NURS complex subunit pir2
CLAFUR5_00872	2	CLAFUR5_00872_R5.1.1dpi2_3	NURS complex subunit pir2
CLAFUR5_00875	3	CLAFUR5_00875_R5.1.1dpi10_1	hypothetical protein
CLAFUR5_00875	3	CLAFUR5_00875_R5.1.1dpi2_2	hypothetical protein
CLAFUR5_00875	3	CLAFUR5_00875_R5.1.2dpi8_3	hypothetical protein
CLAFUR5_00876	2	CLAFUR5_00876_R5.1.2dpi14_3	Pre-mRNA-processing ATP-dependent RNA helicase prp5
CLAFUR5_00876	2	CLAFUR5_00876_R5.1.2dpi6_1	Pre-mRNA-processing ATP-dependent RNA helicase prp5
CLAFUR5_00879	2	CLAFUR5_00879_R5.1.1dpi10_2	hypothetical protein
CLAFUR5_00879	2	CLAFUR5_00879_R5.1.1dpi6_1	hypothetical protein
CLAFUR5_00880	2	CLAFUR5_00880_R5.1.1dpi14_2	Glutathione peroxidase-like peroxiredoxin gpx1
CLAFUR5_00880	2	CLAFUR5_00880_R5.1.1dpi2_2	Glutathione peroxidase-like peroxiredoxin gpx1
CLAFUR5_00883	2	CLAFUR5_00883_R5.1.1dpi2_3	Spermidine synthase
CLAFUR5_00883	2	CLAFUR5_00883_R5.1.1dpi6_3	Spermidine synthase
CLAFUR5_00885	2	CLAFUR5_00885_R5.1.1dpi14_3	Glutaminase A
CLAFUR5_00885	2	CLAFUR5_00885_R5.1.2dpi14_3	Glutaminase A
CLAFUR5_00886	2	CLAFUR5_00886_R5.1.1dpi14_3	Peroxisomal membrane protein 4
CLAFUR5_00886	2	CLAFUR5_00886_R5.1.1dpi2_3	Peroxisomal membrane protein 4
CLAFUR5_00890	2	CLAFUR5_00890_R5.1.1dpi6_1	Probable rhamnogalacturonate lyase C
CLAFUR5_00890	2	CLAFUR5_00890_R5.1.1dpi8_2	Probable rhamnogalacturonate lyase C
CLAFUR5_00892	2	CLAFUR5_00892_R5.1.1dpi14_2	hypothetical protein
CLAFUR5_00892	2	CLAFUR5_00892_R5.1.1dpi8_3	hypothetical protein
CLAFUR5_00893	2	CLAFUR5_00893_R5.1.1dpi12_3	hypothetical protein
CLAFUR5_00893	2	CLAFUR5_00893_R5.1.1dpi2_1	hypothetical protein
CLAFUR5_00896	2	CLAFUR5_00896_R5.1.1dpi12_2	hypothetical protein
CLAFUR5_00896	2	CLAFUR5_00896_R5.1.1dpi6_1	hypothetical protein
CLAFUR5_00904	2	CLAFUR5_00904_R5.1.1dpi2_1	hypothetical protein		secreted	candidate effector
CLAFUR5_00904	2	CLAFUR5_00904_R5.1.1dpi8_2	Antigenic thaumatin-like protein ARB_01183		secreted	candidate effector
CLAFUR5_00906	2	CLAFUR5_00906_R5.1.1dpi12_2	Choline-sulfatase
CLAFUR5_00906	2	CLAFUR5_00906_R5.1.1dpi2_1	Choline-sulfatase
CLAFUR5_00907	3	CLAFUR5_00907_R5.1.1dpi14_3	Cell wall mannoprotein CIS3		secreted	candidate effector
CLAFUR5_00907	3	CLAFUR5_00907_R5.1.1dpi2_1	Cell wall mannoprotein CIS3		secreted	candidate effector
CLAFUR5_00907	3	CLAFUR5_00907_R5.1.2dpi14_2	Cell wall mannoprotein CIS3		secreted
CLAFUR5_00910	3	CLAFUR5_00910_R5.1.1dpi12_2	Putative agmatinase 1		secreted
CLAFUR5_00910	3	CLAFUR5_00910_R5.1.1dpi2_2	Putative agmatinase 1		secreted
CLAFUR5_00910	3	CLAFUR5_00910_R5.1.1dpi2_3	hypothetical protein
CLAFUR5_00911	3	CLAFUR5_00911_R5.1.1dpi14_1	hypothetical protein
CLAFUR5_00911	3	CLAFUR5_00911_R5.1.2dpi14_1	hypothetical protein
CLAFUR5_00911	3	CLAFUR5_00911_R5.1.3dpi14_1	hypothetical protein
CLAFUR5_00912	3	CLAFUR5_00912_R5.1.1dpi12_2	Cytochrome c oxidase subunit 12, mitochondrial
CLAFUR5_00912	3	CLAFUR5_00912_R5.1.1dpi6_1	Cytochrome c oxidase subunit 12, mitochondrial
CLAFUR5_00912	3	CLAFUR5_00912_R5.1.1dpi6_3	hypothetical protein
CLAFUR5_00918	3	CLAFUR5_00918_R5.1.1dpi14_1	hypothetical protein
CLAFUR5_00918	3	CLAFUR5_00918_R5.1.2dpi10_1	hypothetical protein
CLAFUR5_00918	3	CLAFUR5_00918_R5.1.2dpi6_3	Choline transport protein
CLAFUR5_00920	2	CLAFUR5_00920_R5.1.1dpi14_3	hypothetical protein
CLAFUR5_00920	2	CLAFUR5_00920_R5.1.2dpi8_1	hypothetical protein
CLAFUR5_00921	2	CLAFUR5_00921_R5.1.1dpi12_2	hypothetical protein
CLAFUR5_00921	2	CLAFUR5_00921_R5.1.2dpi10_2	hypothetical protein
CLAFUR5_00926	5	CLAFUR5_00926_R5.1.1dpi10_3	hypothetical protein
CLAFUR5_00926	5	CLAFUR5_00926_R5.1.1dpi12_1	hypothetical protein
CLAFUR5_00926	5	CLAFUR5_00926_R5.1.1dpi12_3	hypothetical protein
CLAFUR5_00926	5	CLAFUR5_00926_R5.1.2dpi12_2	hypothetical protein
CLAFUR5_00926	5	CLAFUR5_00926_R5.1.3dpi14_3	hypothetical protein
CLAFUR5_00928	2	CLAFUR5_00928_R5.1.1dpi2_3	Casein kinase II subunit beta-2
CLAFUR5_00928	2	CLAFUR5_00928_R5.1.2dpi14_3	Casein kinase II subunit beta-2
CLAFUR5_00935	3	CLAFUR5_00935_R5.1.1dpi10_2	Probable secreted lipase ARB_02369
CLAFUR5_00935	3	CLAFUR5_00935_R5.1.1dpi14_3	Probable secreted lipase ARB_02369
CLAFUR5_00935	3	CLAFUR5_00935_R5.1.1dpi8_1	Lipase 2
CLAFUR5_00938	4	CLAFUR5_00938_R5.1.1dpi10_2	hypothetical protein
CLAFUR5_00938	4	CLAFUR5_00938_R5.1.2dpi12_2	hypothetical protein
CLAFUR5_00938	4	CLAFUR5_00938_R5.1.3dpi12_1	hypothetical protein
CLAFUR5_00938	4	CLAFUR5_00938_R5.1.3dpi12_2	hypothetical protein
CLAFUR5_00939	2	CLAFUR5_00939_R5.1.1dpi14_3	hypothetical protein
CLAFUR5_00939	2	CLAFUR5_00939_R5.1.1dpi2_3	Probable 1-acyl-sn-glycerol-3-phosphate acyltransferase 5
CLAFUR5_00941	2	CLAFUR5_00941_R5.1.1dpi14_1	hypothetical protein
CLAFUR5_00941	2	CLAFUR5_00941_R5.1.1dpi4_3	hypothetical protein
CLAFUR5_00944	3	CLAFUR5_00944_R5.1.1dpi12_3	hypothetical protein
CLAFUR5_00944	3	CLAFUR5_00944_R5.1.1dpi2_3	Thioredoxin
CLAFUR5_00944	3	CLAFUR5_00944_R5.1.1dpi8_3	Thioredoxin
CLAFUR5_00945	2	CLAFUR5_00945_R5.1.1dpi6_1	hypothetical protein
CLAFUR5_00945	2	CLAFUR5_00945_R5.1.2dpi6_1	hypothetical protein
CLAFUR5_00946	2	CLAFUR5_00946_R5.1.1dpi14_1	WD repeat protein iqw1
CLAFUR5_00946	2	CLAFUR5_00946_R5.1.2dpi6_2	WD repeat protein iqw1
CLAFUR5_00960	4	CLAFUR5_00960_R5.1.1dpi10_2	HBS1-like protein
CLAFUR5_00960	4	CLAFUR5_00960_R5.1.2dpi10_2	hypothetical protein
CLAFUR5_00960	4	CLAFUR5_00960_R5.1.3dpi10_2	hypothetical protein
CLAFUR5_00960	4	CLAFUR5_00960_R5.1.3dpi14_1	HBS1-like protein
CLAFUR5_00962	3	CLAFUR5_00962_R5.1.1dpi12_3	hypothetical protein
CLAFUR5_00962	3	CLAFUR5_00962_R5.1.2dpi12_3	hypothetical protein
CLAFUR5_00962	3	CLAFUR5_00962_R5.1.3dpi10_2	hypothetical protein
CLAFUR5_00963	2	CLAFUR5_00963_R5.1.1dpi14_1	1-phosphatidylinositol 4,5-bisphosphate phosphodiesterase 1
CLAFUR5_00963	2	CLAFUR5_00963_R5.1.1dpi14_2	1-phosphatidylinositol 4,5-bisphosphate phosphodiesterase 1
CLAFUR5_00965	4	CLAFUR5_00965_R5.1.1dpi10_3	hypothetical protein
CLAFUR5_00965	4	CLAFUR5_00965_R5.1.1dpi2_3	hypothetical protein
CLAFUR5_00965	4	CLAFUR5_00965_R5.1.1dpi8_1	hypothetical protein
CLAFUR5_00965	4	CLAFUR5_00965_R5.1.2dpi8_1	hypothetical protein
CLAFUR5_00966	2	CLAFUR5_00966_R5.1.1dpi10_2	hypothetical protein
CLAFUR5_00966	2	CLAFUR5_00966_R5.1.1dpi14_1	hypothetical protein
CLAFUR5_00967	3	CLAFUR5_00967_R5.1.1dpi14_2	hypothetical protein		secreted	candidate effector
CLAFUR5_00967	3	CLAFUR5_00967_R5.1.2dpi14_2	hypothetical protein
CLAFUR5_00967	3	CLAFUR5_00967_R5.1.3dpi14_2	hypothetical protein		secreted	candidate effector
CLAFUR5_00972	2	CLAFUR5_00972_R5.1.1dpi10_2	Phenylacetate 2-hydroxylase
CLAFUR5_00972	2	CLAFUR5_00972_R5.1.2dpi12_3	Phenylacetate 2-hydroxylase
CLAFUR5_00980	2	CLAFUR5_00980_R5.1.1dpi12_2	hypothetical protein
CLAFUR5_00980	2	CLAFUR5_00980_R5.1.1dpi6_1	Baeyer-Villiger monooxygenase
CLAFUR5_00981	2	CLAFUR5_00981_R5.1.1dpi12_2	Acetyltransferase adrJ
CLAFUR5_00981	2	CLAFUR5_00981_R5.1.1dpi6_3	Acetyltransferase adrJ
CLAFUR5_00987	2	CLAFUR5_00987_R5.1.1dpi14_1	Triacylglycerol lipase ptl1
CLAFUR5_00987	2	CLAFUR5_00987_R5.2.1dpi6_2	DNA polymerase iota
CLAFUR5_00988	2	CLAFUR5_00988_R5.1.1dpi2_1	26S proteasome non-ATPase regulatory subunit 4 homolog
CLAFUR5_00988	2	CLAFUR5_00988_R5.1.1dpi6_3	26S proteasome non-ATPase regulatory subunit 4 homolog
CLAFUR5_00989	2	CLAFUR5_00989_R5.1.1dpi8_1	hypothetical protein
CLAFUR5_00989	2	CLAFUR5_00989_R5.1.1dpi8_3	hypothetical protein
CLAFUR5_00991	2	CLAFUR5_00991_R5.1.1dpi10_2	Isoaspartyl peptidase
CLAFUR5_00991	2	CLAFUR5_00991_R5.1.1dpi14_1	Putative isoaspartyl peptidase/L-asparaginase
CLAFUR5_00993	2	CLAFUR5_00993_R5.1.1dpi12_2	hypothetical protein
CLAFUR5_00993	2	CLAFUR5_00993_R5.1.1dpi12_3	hypothetical protein
CLAFUR5_00994	4	CLAFUR5_00994_R5.1.1dpi4_1	hypothetical protein
CLAFUR5_00994	4	CLAFUR5_00994_R5.1.1dpi6_3	hypothetical protein
CLAFUR5_00994	4	CLAFUR5_00994_R5.1.1dpi8_3	hypothetical protein
CLAFUR5_00994	4	CLAFUR5_00994_R5.1.2dpi6_2	hypothetical protein
CLAFUR5_00995	2	CLAFUR5_00995_R5.1.2dpi10_1	WHI2-like protein P4H10.16c
CLAFUR5_00995	2	CLAFUR5_00995_R5.2.1dpi6_1	Alcohol dehydrogenase 1
CLAFUR5_00997	3	CLAFUR5_00997_R5.1.1dpi12_2	General negative regulator of transcription subunit 4
CLAFUR5_00997	3	CLAFUR5_00997_R5.1.1dpi2_1	General negative regulator of transcription subunit 4
CLAFUR5_00997	3	CLAFUR5_00997_R5.1.2dpi12_2	General negative regulator of transcription subunit 4
CLAFUR5_01009	2	CLAFUR5_01009_R5.1.1dpi2_3	Protein phosphatase PP2A regulatory subunit B
CLAFUR5_01009	2	CLAFUR5_01009_R5.1.1dpi8_1	Protein phosphatase PP2A regulatory subunit B
CLAFUR5_01010	2	CLAFUR5_01010_R5.1.1dpi6_1	FAD-dependent monooxygenase OpS4
CLAFUR5_01010	2	CLAFUR5_01010_R5.1.2dpi10_1	FAD-dependent monooxygenase OpS4
CLAFUR5_01012	2	CLAFUR5_01012_R5.1.1dpi2_2	Mannan polymerase complexes subunit MNN9	GT62
CLAFUR5_01012	2	CLAFUR5_01012_R5.1.1dpi8_1	Mannan polymerase complexes subunit MNN9	GT62
CLAFUR5_01015	2	CLAFUR5_01015_R5.1.1dpi14_1	hypothetical protein
CLAFUR5_01015	2	CLAFUR5_01015_R5.1.1dpi6_1	hypothetical protein
CLAFUR5_01016	3	CLAFUR5_01016_R5.1.1dpi8_1	hypothetical protein
CLAFUR5_01016	3	CLAFUR5_01016_R5.1.2dpi10_2	hypothetical protein
CLAFUR5_01016	3	CLAFUR5_01016_R5.1.2dpi8_1	hypothetical protein
CLAFUR5_01017	3	CLAFUR5_01017_R5.1.1dpi10_3	hypothetical protein
CLAFUR5_01017	3	CLAFUR5_01017_R5.1.1dpi12_3	hypothetical protein
CLAFUR5_01017	3	CLAFUR5_01017_R5.1.2dpi6_2	hypothetical protein
CLAFUR5_01018	2	CLAFUR5_01018_R5.1.1dpi10_2	hypothetical protein
CLAFUR5_01018	2	CLAFUR5_01018_R5.1.2dpi12_2	hypothetical protein
CLAFUR5_01020	2	CLAFUR5_01020_R5.1.1dpi2_1	hypothetical protein
CLAFUR5_01020	2	CLAFUR5_01020_R5.1.2dpi10_1	hypothetical protein
CLAFUR5_01032	3	CLAFUR5_01032_R5.1.1dpi2_2	Bromodomain-containing factor 1
CLAFUR5_01032	3	CLAFUR5_01032_R5.1.2dpi10_3	Bromodomain-containing factor 1
CLAFUR5_01032	3	CLAFUR5_01032_R5.1.3dpi8_3	Bromodomain-containing factor 1
CLAFUR5_01034	2	CLAFUR5_01034_R5.1.1dpi10_1	hypothetical protein
CLAFUR5_01034	2	CLAFUR5_01034_R5.1.1dpi10_2	hypothetical protein
CLAFUR5_01038	2	CLAFUR5_01038_R5.1.1dpi2_2	ADP-ribosylation factor 6
CLAFUR5_01038	2	CLAFUR5_01038_R5.1.3dpi2_2	hypothetical protein
CLAFUR5_01042	3	CLAFUR5_01042_R5.1.1dpi10_2	hypothetical protein
CLAFUR5_01042	3	CLAFUR5_01042_R5.1.1dpi12_2	hypothetical protein
CLAFUR5_01042	3	CLAFUR5_01042_R5.1.3dpi10_2	hypothetical protein
CLAFUR5_01043	2	CLAFUR5_01043_R5.1.1dpi2_2	hypothetical protein
CLAFUR5_01043	2	CLAFUR5_01043_R5.1.1dpi6_1	hypothetical protein
CLAFUR5_01047	7	CLAFUR5_01047_R5.1.1dpi14_3	Free methionine-R-sulfoxide reductase
CLAFUR5_01047	7	CLAFUR5_01047_R5.1.1dpi6_3	hypothetical protein
CLAFUR5_01047	7	CLAFUR5_01047_R5.1.2dpi14_3	hypothetical protein
CLAFUR5_01047	7	CLAFUR5_01047_R5.1.2dpi6_1	Free methionine-R-sulfoxide reductase
CLAFUR5_01047	7	CLAFUR5_01047_R5.1.2dpi6_3	hypothetical protein
CLAFUR5_01047	7	CLAFUR5_01047_R5.1.3dpi6_2	Free methionine-R-sulfoxide reductase
CLAFUR5_01047	7	CLAFUR5_01047_R5.1.4dpi12_2	Free methionine-R-sulfoxide reductase
CLAFUR5_01048	3	CLAFUR5_01048_R5.1.2dpi6_3	hypothetical protein
CLAFUR5_01048	3	CLAFUR5_01048_R5.1.4dpi12_3	hypothetical protein
CLAFUR5_01048	3	CLAFUR5_01048_R5.1.4dpi14_1	hypothetical protein
CLAFUR5_01049	2	CLAFUR5_01049_R5.1.1dpi12_3	hypothetical protein
CLAFUR5_01049	2	CLAFUR5_01049_R5.1.1dpi2_3	hypothetical protein
CLAFUR5_01050	3	CLAFUR5_01050_R5.1.1dpi14_2	DNA polymerase alpha-associated DNA helicase A
CLAFUR5_01050	3	CLAFUR5_01050_R5.1.1dpi8_2	DNA polymerase alpha-associated DNA helicase A
CLAFUR5_01050	3	CLAFUR5_01050_R5.1.2dpi6_1	DNA polymerase alpha-associated DNA helicase A
CLAFUR5_01054	2	CLAFUR5_01054_R5.1.1dpi12_2	Putative acetyltransferase OgpAT
CLAFUR5_01054	2	CLAFUR5_01054_R5.1.1dpi2_1	Putative acetyltransferase OgpAT
CLAFUR5_01057	2	CLAFUR5_01057_R5.1.1dpi14_3	hypothetical protein
CLAFUR5_01057	2	CLAFUR5_01057_R5.1.1dpi2_1	hypothetical protein
CLAFUR5_01059	2	CLAFUR5_01059_R5.1.1dpi6_2	Uncharacterized protein YxjH
CLAFUR5_01059	2	CLAFUR5_01059_R5.1.1dpi8_1	Uncharacterized protein YxjH
CLAFUR5_01063	2	CLAFUR5_01063_R5.1.1dpi12_3	Glutamate--cysteine ligase
CLAFUR5_01063	2	CLAFUR5_01063_R5.1.1dpi4_3	Glutamate--cysteine ligase
CLAFUR5_01066	2	CLAFUR5_01066_R5.1.1dpi6_1	Probable NADP-dependent mannitol dehydrogenase
CLAFUR5_01066	2	CLAFUR5_01066_R5.1.2dpi6_2	Probable NADP-dependent mannitol dehydrogenase
CLAFUR5_01067	3	CLAFUR5_01067_R5.1.1dpi14_2	hypothetical protein
CLAFUR5_01067	3	CLAFUR5_01067_R5.1.2dpi10_3	hypothetical protein
CLAFUR5_01067	3	CLAFUR5_01067_R5.1.2dpi14_1	hypothetical protein
CLAFUR5_01068	4	CLAFUR5_01068_R5.1.1dpi14_3	MFS transporter prlL
CLAFUR5_01068	4	CLAFUR5_01068_R5.1.3dpi12_2	Uncharacterized transporter C1002.16c
CLAFUR5_01068	4	CLAFUR5_01068_R5.1.4dpi14_1	MFS transporter prlL
CLAFUR5_01068	4	CLAFUR5_01068_R5.1.5dpi12_3	MFS transporter prlL
CLAFUR5_01073	3	CLAFUR5_01073_R5.1.1dpi10_1	hypothetical protein
CLAFUR5_01073	3	CLAFUR5_01073_R5.1.1dpi2_1	hypothetical protein
CLAFUR5_01073	3	CLAFUR5_01073_R5.1.2dpi10_3	hypothetical protein
CLAFUR5_01075	2	CLAFUR5_01075_R5.1.1dpi12_2	hypothetical protein
CLAFUR5_01075	2	CLAFUR5_01075_R5.1.3dpi12_1	hypothetical protein
CLAFUR5_01078	2	CLAFUR5_01078_R5.1.1dpi10_3	hypothetical protein
CLAFUR5_01078	2	CLAFUR5_01078_R5.1.1dpi4_2	hypothetical protein		secreted
CLAFUR5_01081	6	CLAFUR5_01081_R5.1.1dpi14_1	hypothetical protein
CLAFUR5_01081	6	CLAFUR5_01081_R5.1.1dpi6_3	hypothetical protein
CLAFUR5_01081	6	CLAFUR5_01081_R5.1.3dpi10_3	hypothetical protein
CLAFUR5_01081	6	CLAFUR5_01081_R5.1.3dpi12_3	hypothetical protein
CLAFUR5_01081	6	CLAFUR5_01081_R5.1.5dpi14_3	hypothetical protein
CLAFUR5_01081	6	CLAFUR5_01081_R5.1.6dpi10_3	hypothetical protein
CLAFUR5_01082	2	CLAFUR5_01082_R5.1.1dpi14_2	tRNA (uracil-O(2)-)-methyltransferase
CLAFUR5_01082	2	CLAFUR5_01082_R5.1.1dpi2_2	tRNA (uracil-O(2)-)-methyltransferase
CLAFUR5_01084	2	CLAFUR5_01084_R5.1.1dpi6_1	hypothetical protein
CLAFUR5_01084	2	CLAFUR5_01084_R5.1.1dpi8_2	hypothetical protein
CLAFUR5_01089	2	CLAFUR5_01089_R5.1.1dpi12_1	tRNA-specific adenosine deaminase 1
CLAFUR5_01089	2	CLAFUR5_01089_R5.1.2dpi12_2	tRNA-specific adenosine deaminase 1
CLAFUR5_01091	2	CLAFUR5_01091_R5.1.1dpi12_3	Multidrug transporter TPO1_2
CLAFUR5_01091	2	CLAFUR5_01091_R5.1.2dpi12_3	Multidrug transporter TPO1_2
CLAFUR5_01096	2	CLAFUR5_01096_R5.1.1dpi14_3	hypothetical protein
CLAFUR5_01096	2	CLAFUR5_01096_R5.1.1dpi8_1	hypothetical protein
CLAFUR5_01098	2	CLAFUR5_01098_R5.1.1dpi10_2	UPF0588 membrane protein C20F10.02c
CLAFUR5_01098	2	CLAFUR5_01098_R5.2.1dpi8_3	Ribosomal RNA-processing protein 12
CLAFUR5_01104	2	CLAFUR5_01104_R5.1.1dpi10_2	Transcription factor ste11
CLAFUR5_01104	2	CLAFUR5_01104_R5.1.1dpi14_3	Transcription factor ste11
CLAFUR5_01106	2	CLAFUR5_01106_R5.1.1dpi2_1	hypothetical protein
CLAFUR5_01106	2	CLAFUR5_01106_R5.1.1dpi8_2	hypothetical protein
CLAFUR5_01107	2	CLAFUR5_01107_R5.1.1dpi2_2	hypothetical protein
CLAFUR5_01107	2	CLAFUR5_01107_R5.1.1dpi6_1	hypothetical protein
CLAFUR5_01112	3	CLAFUR5_01112_R5.1.1dpi10_2	hypothetical protein
CLAFUR5_01112	3	CLAFUR5_01112_R5.1.1dpi12_3	hypothetical protein
CLAFUR5_01112	3	CLAFUR5_01112_R5.1.1dpi2_1	hypothetical protein
CLAFUR5_01116	2	CLAFUR5_01116_R5.1.1dpi12_1	Uncharacterized protein C1683.06c
CLAFUR5_01116	2	CLAFUR5_01116_R5.1.2dpi6_2	Probable uridine nucleosidase 1
CLAFUR5_01117	2	CLAFUR5_01117_R5.1.1dpi2_3	Cx9C motif-containing protein 4, mitochondrial
CLAFUR5_01117	2	CLAFUR5_01117_R5.1.1dpi6_3	Cx9C motif-containing protein 4, mitochondrial
CLAFUR5_01118	2	CLAFUR5_01118_R5.1.1dpi2_1	Ubiquitin-like protein SMT3
CLAFUR5_01118	2	CLAFUR5_01118_R5.1.1dpi4_1	Ubiquitin-like protein SMT3
CLAFUR5_01121	2	CLAFUR5_01121_R5.1.1dpi14_2	Acyl-CoA dehydrogenase apdG
CLAFUR5_01121	2	CLAFUR5_01121_R5.1.1dpi2_1	Acyl-CoA dehydrogenase apdG
CLAFUR5_01122	2	CLAFUR5_01122_R5.1.1dpi14_3	hypothetical protein
CLAFUR5_01122	2	CLAFUR5_01122_R5.1.1dpi6_1	hypothetical protein
CLAFUR5_01130	2	CLAFUR5_01130_R5.1.2dpi10_2	hypothetical protein
CLAFUR5_01130	2	CLAFUR5_01130_R5.1.3dpi10_2	hypothetical protein
CLAFUR5_01134	2	CLAFUR5_01134_R5.1.1dpi10_2	O-acetyltransferase ptmV
CLAFUR5_01134	2	CLAFUR5_01134_R5.2.1dpi14_3	hypothetical protein
CLAFUR5_01135	3	CLAFUR5_01135_R5.1.1dpi10_2	hypothetical protein
CLAFUR5_01135	3	CLAFUR5_01135_R5.1.1dpi12_1	hypothetical protein
CLAFUR5_01135	3	CLAFUR5_01135_R5.1.2dpi8_1	hypothetical protein
CLAFUR5_01136	4	CLAFUR5_01136_R5.1.1dpi10_1	hypothetical protein
CLAFUR5_01136	4	CLAFUR5_01136_R5.1.1dpi10_2	hypothetical protein
CLAFUR5_01136	4	CLAFUR5_01136_R5.1.1dpi2_3	hypothetical protein
CLAFUR5_01136	4	CLAFUR5_01136_R5.1.2dpi8_1	hypothetical protein
CLAFUR5_01137	2	CLAFUR5_01137_R5.1.1dpi2_1	Mitochondrial metal transporter 2
CLAFUR5_01137	2	CLAFUR5_01137_R5.1.2dpi2_1	Mitochondrial metal transporter 2
CLAFUR5_01142	3	CLAFUR5_01142_R5.1.1dpi14_3	hypothetical protein
CLAFUR5_01142	3	CLAFUR5_01142_R5.1.1dpi2_2	hypothetical protein
CLAFUR5_01142	3	CLAFUR5_01142_R5.1.2dpi14_2	hypothetical protein
CLAFUR5_01143	2	CLAFUR5_01143_R5.1.2dpi12_1	tRNA N6-adenosine threonylcarbamoyltransferase, mitochondrial
CLAFUR5_01143	2	CLAFUR5_01143_R5.1.3dpi14_2	tRNA N6-adenosine threonylcarbamoyltransferase, mitochondrial
CLAFUR5_01144	2	CLAFUR5_01144_R5.1.1dpi12_3	Patatin-like phospholipase domain-containing protein NFIA_019760
CLAFUR5_01144	2	CLAFUR5_01144_R5.1.1dpi2_1	Patatin-like phospholipase domain-containing protein NFIA_019760
CLAFUR5_01145	2	CLAFUR5_01145_R5.1.1dpi10_3	Probable 3',5'-cyclic phosphodiesterase pde-4
CLAFUR5_01145	2	CLAFUR5_01145_R5.1.1dpi4_2	Probable 3',5'-cyclic phosphodiesterase pde-4
CLAFUR5_01146	2	CLAFUR5_01146_R5.1.1dpi2_2	hypothetical protein
CLAFUR5_01146	2	CLAFUR5_01146_R5.1.1dpi8_3	hypothetical protein
CLAFUR5_01154	3	CLAFUR5_01154_R5.1.1dpi10_1	hypothetical protein
CLAFUR5_01154	3	CLAFUR5_01154_R5.1.2dpi14_1	Cytidine deaminase
CLAFUR5_01154	3	CLAFUR5_01154_R5.1.2dpi2_3	Cytidine deaminase
CLAFUR5_01163	2	CLAFUR5_01163_R5.1.1dpi6_1	hypothetical protein
CLAFUR5_01163	2	CLAFUR5_01163_R5.1.1dpi8_1	hypothetical protein
CLAFUR5_01169	2	CLAFUR5_01169_R5.1.1dpi12_3	hypothetical protein
CLAFUR5_01169	2	CLAFUR5_01169_R5.1.1dpi4_2	hypothetical protein
CLAFUR5_01172	4	CLAFUR5_01172_R5.1.1dpi14_3	Uncharacterized permease C29B12.14c
CLAFUR5_01172	4	CLAFUR5_01172_R5.1.2dpi12_2	Uncharacterized permease C29B12.14c
CLAFUR5_01172	4	CLAFUR5_01172_R5.1.3dpi12_2	Uncharacterized permease C29B12.14c
CLAFUR5_01172	4	CLAFUR5_01172_R5.1.3dpi8_1	Uncharacterized permease C29B12.14c
CLAFUR5_01173	2	CLAFUR5_01173_R5.1.1dpi14_2	Transcription factor pbcR
CLAFUR5_01173	2	CLAFUR5_01173_R5.2.1dpi4_2	Dolichyl-diphosphooligosaccharide--protein glycosyltransferase subunit stt3	GT66
CLAFUR5_01174	3	CLAFUR5_01174_R5.1.1dpi12_2	Short-chain dehydrogenase/reductase VdtF
CLAFUR5_01174	3	CLAFUR5_01174_R5.1.1dpi6_2	Short-chain dehydrogenase/reductase VdtF
CLAFUR5_01174	3	CLAFUR5_01174_R5.1.2dpi14_3	Short-chain dehydrogenase/reductase VdtF
CLAFUR5_01175	2	CLAFUR5_01175_R5.1.1dpi2_1	Uncharacterized transcriptional regulatory protein C1327.01c
CLAFUR5_01175	2	CLAFUR5_01175_R5.1.1dpi6_1	Uncharacterized transcriptional regulatory protein C1327.01c
CLAFUR5_01184	3	CLAFUR5_01184_R5.1.1dpi14_1	hypothetical protein
CLAFUR5_01184	3	CLAFUR5_01184_R5.1.1dpi6_3	hypothetical protein
CLAFUR5_01184	3	CLAFUR5_01184_R5.1.1dpi8_1	hypothetical protein
CLAFUR5_01188	3	CLAFUR5_01188_R5.1.1dpi12_2	Chromobox protein homolog 5
CLAFUR5_01188	3	CLAFUR5_01188_R5.1.2dpi12_2	Chromobox protein homolog 5
CLAFUR5_01188	3	CLAFUR5_01188_R5.1.3dpi14_1	Chromobox protein homolog 5
CLAFUR5_01191	2	CLAFUR5_01191_R5.1.1dpi2_1	Probable importin subunit beta-4
CLAFUR5_01191	2	CLAFUR5_01191_R5.1.1dpi8_3	Probable importin subunit beta-4
CLAFUR5_01200	2	CLAFUR5_01200_R5.1.1dpi8_1	hypothetical protein
CLAFUR5_01200	2	CLAFUR5_01200_R5.1.2dpi10_1	hypothetical protein
CLAFUR5_01203	2	CLAFUR5_01203_R5.1.1dpi2_1	NAD-dependent protein deacetylase hst4
CLAFUR5_01203	2	CLAFUR5_01203_R5.1.1dpi8_3	hypothetical protein
CLAFUR5_01212	3	CLAFUR5_01212_R5.1.1dpi10_2	Tubulin gamma chain
CLAFUR5_01212	3	CLAFUR5_01212_R5.1.1dpi4_2	Tubulin gamma chain
CLAFUR5_01212	3	CLAFUR5_01212_R5.1.2dpi12_3	Tubulin gamma chain
CLAFUR5_01213	2	CLAFUR5_01213_R5.1.1dpi12_2	hypothetical protein
CLAFUR5_01213	2	CLAFUR5_01213_R5.1.1dpi2_1	hypothetical protein
CLAFUR5_01214	2	CLAFUR5_01214_R5.1.1dpi12_1	hypothetical protein
CLAFUR5_01214	2	CLAFUR5_01214_R5.1.1dpi2_1	hypothetical protein
CLAFUR5_01220	2	CLAFUR5_01220_R5.1.1dpi14_2	Uncharacterized protein C24H6.11c
CLAFUR5_01220	2	CLAFUR5_01220_R5.1.1dpi2_3	Uncharacterized protein C24H6.11c
CLAFUR5_01221	4	CLAFUR5_01221_R5.1.2dpi10_2	hypothetical protein
CLAFUR5_01221	4	CLAFUR5_01221_R5.1.2dpi6_2	hypothetical protein
CLAFUR5_01221	4	CLAFUR5_01221_R5.1.2dpi8_2	hypothetical protein
CLAFUR5_01221	4	CLAFUR5_01221_R5.1.3dpi14_3	hypothetical protein
CLAFUR5_01226	2	CLAFUR5_01226_R5.1.1dpi2_2	2,5-dichloro-2,5-cyclohexadiene-1,4-diol dehydrogenase
CLAFUR5_01226	2	CLAFUR5_01226_R5.1.1dpi8_1	2,5-dichloro-2,5-cyclohexadiene-1,4-diol dehydrogenase
CLAFUR5_01227	2	CLAFUR5_01227_R5.1.1dpi12_3	Glutathione S-transferase-like protein gedE
CLAFUR5_01227	2	CLAFUR5_01227_R5.1.1dpi8_1	Disulfide-bond oxidoreductase YfcG
CLAFUR5_01229	4	CLAFUR5_01229_R5.1.1dpi10_2	hypothetical protein
CLAFUR5_01229	4	CLAFUR5_01229_R5.1.2dpi10_2	hypothetical protein
CLAFUR5_01229	4	CLAFUR5_01229_R5.1.2dpi8_2	hypothetical protein
CLAFUR5_01229	4	CLAFUR5_01229_R5.1.3dpi14_1	hypothetical protein
CLAFUR5_01238	2	CLAFUR5_01238_R5.1.1dpi14_2	Lysine-specific demethylase JMJ30
CLAFUR5_01238	2	CLAFUR5_01238_R5.1.1dpi2_2	Lysine-specific demethylase JMJ30
CLAFUR5_01244	4	CLAFUR5_01244_R5.1.3dpi12_2	Uncharacterized transporter YIL166C
CLAFUR5_01244	4	CLAFUR5_01244_R5.1.4dpi10_3	Uncharacterized transporter YIL166C
CLAFUR5_01244	4	CLAFUR5_01244_R5.1.4dpi14_3	Uncharacterized transporter YIL166C
CLAFUR5_01244	4	CLAFUR5_01244_R5.1.5dpi10_2	Uncharacterized transporter YIL166C
CLAFUR5_01246	2	CLAFUR5_01246_R5.1.1dpi8_2	Frataxin homolog, mitochondrial
CLAFUR5_01246	2	CLAFUR5_01246_R5.1.4dpi6_1	Frataxin homolog, mitochondrial
CLAFUR5_01249	2	CLAFUR5_01249_R5.1.1dpi12_3	Uncharacterized transporter C3B8.04c
CLAFUR5_01249	2	CLAFUR5_01249_R5.1.1dpi4_2	Uncharacterized transporter C3B8.04c
CLAFUR5_01251	5	CLAFUR5_01251_R5.1.1dpi10_1	AP-1 complex subunit gamma-1
CLAFUR5_01251	5	CLAFUR5_01251_R5.1.1dpi12_3	hypothetical protein
CLAFUR5_01251	5	CLAFUR5_01251_R5.1.1dpi14_1	hypothetical protein		secreted
CLAFUR5_01251	5	CLAFUR5_01251_R5.1.2dpi14_3	AP-1 complex subunit gamma-1
CLAFUR5_01251	5	CLAFUR5_01251_R5.3.2dpi6_3	AP-1 complex subunit gamma-1
CLAFUR5_01253	3	CLAFUR5_01253_R5.1.1dpi4_3	hypothetical protein
CLAFUR5_01253	3	CLAFUR5_01253_R5.1.3dpi10_2	hypothetical protein
CLAFUR5_01253	3	CLAFUR5_01253_R5.1.3dpi8_3	hypothetical protein
CLAFUR5_01256	2	CLAFUR5_01256_R5.1.1dpi10_2	Putative sterigmatocystin biosynthesis monooxygenase stcW
CLAFUR5_01256	2	CLAFUR5_01256_R5.1.3dpi8_1	Putative sterigmatocystin biosynthesis monooxygenase stcW
CLAFUR5_01260	4	CLAFUR5_01260_R5.1.1dpi10_1	hypothetical protein		secreted
CLAFUR5_01260	4	CLAFUR5_01260_R5.1.2dpi10_1	hypothetical protein		secreted
CLAFUR5_01260	4	CLAFUR5_01260_R5.1.2dpi10_2	hypothetical protein		secreted
CLAFUR5_01260	4	CLAFUR5_01260_R5.1.2dpi4_2	hypothetical protein		secreted
CLAFUR5_01261	4	CLAFUR5_01261_R5.1.1dpi12_2	Rho-GTPase-activating protein 5
CLAFUR5_01261	4	CLAFUR5_01261_R5.1.2dpi14_2	Rho-GTPase-activating protein 5
CLAFUR5_01261	4	CLAFUR5_01261_R5.1.2dpi6_3	Rho-GTPase-activating protein 5
CLAFUR5_01261	4	CLAFUR5_01261_R5.2.1dpi8_3	hypothetical protein
CLAFUR5_01263	3	CLAFUR5_01263_R5.1.1dpi10_2	Translin-1
CLAFUR5_01263	3	CLAFUR5_01263_R5.1.1dpi6_1	Translin-1
CLAFUR5_01263	3	CLAFUR5_01263_R5.1.1dpi6_2	Translin-1
CLAFUR5_01265	2	CLAFUR5_01265_R5.1.1dpi2_1	Metapyrocatechase 2
CLAFUR5_01265	2	CLAFUR5_01265_R5.1.2dpi14_3	Metapyrocatechase 2
CLAFUR5_01275	2	CLAFUR5_01275_R5.1.1dpi10_1	DNA polymerase lambda
CLAFUR5_01275	2	CLAFUR5_01275_R5.1.2dpi14_3	DNA polymerase lambda
CLAFUR5_01281	2	CLAFUR5_01281_R5.1.1dpi12_1	hypothetical protein
CLAFUR5_01281	2	CLAFUR5_01281_R5.1.1dpi6_1	Glutaredoxin-like protein C5orf63 homolog
CLAFUR5_01285	2	CLAFUR5_01285_R5.1.1dpi6_1	hypothetical protein
CLAFUR5_01285	2	CLAFUR5_01285_R5.1.1dpi8_3	hypothetical protein
CLAFUR5_01286	3	CLAFUR5_01286_R5.1.1dpi14_1	Zinc finger CCCH domain-containing protein C337.12
CLAFUR5_01286	3	CLAFUR5_01286_R5.1.3dpi10_1	Zinc finger CCCH domain-containing protein C337.12
CLAFUR5_01286	3	CLAFUR5_01286_R5.1.3dpi14_1	Zinc finger CCCH domain-containing protein C337.12
CLAFUR5_01288	4	CLAFUR5_01288_R5.1.1dpi10_2	N-acetylglucosamine-6-phosphate deacetylase	CE9
CLAFUR5_01288	4	CLAFUR5_01288_R5.1.1dpi14_1	N-acetylglucosamine-6-phosphate deacetylase	CE9
CLAFUR5_01288	4	CLAFUR5_01288_R5.1.1dpi8_1	N-acetylglucosamine-6-phosphate deacetylase	CE9
CLAFUR5_01288	4	CLAFUR5_01288_R5.1.2dpi6_1	N-acetylglucosamine-6-phosphate deacetylase	CE9
CLAFUR5_01292	2	CLAFUR5_01292_R5.1.1dpi10_1	Cytoskeletal signaling protein slm1
CLAFUR5_01292	2	CLAFUR5_01292_R5.1.2dpi6_2	Cytoskeletal signaling protein slm1
CLAFUR5_01299	2	CLAFUR5_01299_R5.1.1dpi12_2	BolA-like protein 1
CLAFUR5_01299	2	CLAFUR5_01299_R5.1.1dpi2_1	BolA-like protein 1
CLAFUR5_01303	2	CLAFUR5_01303_R5.1.1dpi12_2	Oxidoreductase phnG
CLAFUR5_01303	2	CLAFUR5_01303_R5.1.2dpi12_2	Oxidoreductase phnG
CLAFUR5_01306	2	CLAFUR5_01306_R5.1.1dpi12_2	Copper resistance protein CRF1
CLAFUR5_01306	2	CLAFUR5_01306_R5.1.1dpi2_1	Copper resistance protein CRF1
CLAFUR5_01308	2	CLAFUR5_01308_R5.1.1dpi12_2	Putative SWI/SNF-related matrix-associated actin-dependent regulator of chromatin subfamily A member 3-like 1
CLAFUR5_01308	2	CLAFUR5_01308_R5.1.1dpi2_3	Putative SWI/SNF-related matrix-associated actin-dependent regulator of chromatin subfamily A member 3-like 1
CLAFUR5_01314	2	CLAFUR5_01314_R5.1.1dpi4_1	Satratoxin biosynthesis SC1 cluster protein 4
CLAFUR5_01314	2	CLAFUR5_01314_R5.1.1dpi8_3	Satratoxin biosynthesis SC1 cluster protein 4
CLAFUR5_01329	2	CLAFUR5_01329_R5.1.1dpi6_2	hypothetical protein
CLAFUR5_01329	2	CLAFUR5_01329_R5.1.1dpi8_1	hypothetical protein
CLAFUR5_01333	2	CLAFUR5_01333_R5.1.1dpi10_2	Myocardin-related transcription factor A
CLAFUR5_01333	2	CLAFUR5_01333_R5.1.1dpi2_3	Myocardin-related transcription factor A
CLAFUR5_01334	2	CLAFUR5_01334_R5.1.1dpi12_1	Tyrosine-protein phosphatase pmp1
CLAFUR5_01334	2	CLAFUR5_01334_R5.1.1dpi2_1	Tyrosine-protein phosphatase pmp1
CLAFUR5_01337	2	CLAFUR5_01337_R5.1.1dpi14_2	Multistep phosphorelay regulator 1
CLAFUR5_01337	2	CLAFUR5_01337_R5.1.1dpi4_3	hypothetical protein
CLAFUR5_01345	3	CLAFUR5_01345_R5.1.1dpi12_1	Vacuolar protein sorting-associated protein vps5
CLAFUR5_01345	3	CLAFUR5_01345_R5.1.1dpi8_2	Vacuolar protein sorting-associated protein vps5
CLAFUR5_01345	3	CLAFUR5_01345_R5.1.4dpi6_2	Vacuolar protein sorting-associated protein vps5
CLAFUR5_01346	2	CLAFUR5_01346_R5.1.1dpi2_1	hypothetical protein
CLAFUR5_01346	2	CLAFUR5_01346_R5.1.1dpi6_1	hypothetical protein
CLAFUR5_01347	3	CLAFUR5_01347_R5.1.1dpi12_1	hypothetical protein
CLAFUR5_01347	3	CLAFUR5_01347_R5.1.1dpi6_2	hypothetical protein
CLAFUR5_01347	3	CLAFUR5_01347_R5.1.2dpi10_2	hypothetical protein
CLAFUR5_01350	2	CLAFUR5_01350_R5.1.1dpi12_3	hypothetical protein
CLAFUR5_01350	2	CLAFUR5_01350_R5.1.2dpi12_3	hypothetical protein
CLAFUR5_01352	2	CLAFUR5_01352_R5.1.1dpi2_3	Uncharacterized RNA-binding protein C25G10.01
CLAFUR5_01352	2	CLAFUR5_01352_R5.1.2dpi6_3	Uncharacterized RNA-binding protein C25G10.01
CLAFUR5_01355	2	CLAFUR5_01355_R5.1.1dpi8_1	hypothetical protein
CLAFUR5_01355	2	CLAFUR5_01355_R5.1.1dpi8_2	hypothetical protein
CLAFUR5_01357	3	CLAFUR5_01357_R5.1.1dpi14_1	hypothetical protein
CLAFUR5_01357	3	CLAFUR5_01357_R5.1.1dpi8_2	hypothetical protein
CLAFUR5_01357	3	CLAFUR5_01357_R5.1.2dpi14_1	hypothetical protein
CLAFUR5_01362	2	CLAFUR5_01362_R5.1.1dpi10_2	hypothetical protein		secreted
CLAFUR5_01362	2	CLAFUR5_01362_R5.1.1dpi6_3	hypothetical protein
CLAFUR5_01363	2	CLAFUR5_01363_R5.1.1dpi14_3	Uncharacterized transporter YIL166C		secreted
CLAFUR5_01363	2	CLAFUR5_01363_R5.1.2dpi8_1	Uncharacterized transporter YIL166C
CLAFUR5_01368	3	CLAFUR5_01368_R5.1.1dpi10_2	Uncharacterized protein C21.03c
CLAFUR5_01368	3	CLAFUR5_01368_R5.1.1dpi14_2	hypothetical protein
CLAFUR5_01368	3	CLAFUR5_01368_R5.1.1dpi4_1	Uncharacterized protein C21.03c
CLAFUR5_01372	2	CLAFUR5_01372_R5.1.1dpi2_1	hypothetical protein
CLAFUR5_01372	2	CLAFUR5_01372_R5.1.1dpi6_2	hypothetical protein
CLAFUR5_01373	2	CLAFUR5_01373_R5.1.1dpi14_3	Peptidase M20 domain-containing protein 2
CLAFUR5_01373	2	CLAFUR5_01373_R5.1.2dpi14_2	Peptidase M20 domain-containing protein 2
CLAFUR5_01375	2	CLAFUR5_01375_R5.1.1dpi8_1	hypothetical protein
CLAFUR5_01375	2	CLAFUR5_01375_R5.1.2dpi8_3	hypothetical protein
CLAFUR5_01378	3	CLAFUR5_01378_R5.1.1dpi10_3	hypothetical protein
CLAFUR5_01378	3	CLAFUR5_01378_R5.1.1dpi2_1	hypothetical protein		secreted
CLAFUR5_01378	3	CLAFUR5_01378_R5.1.2dpi10_3	hypothetical protein
CLAFUR5_01391	3	CLAFUR5_01391_R5.1.1dpi10_1	hypothetical protein
CLAFUR5_01391	3	CLAFUR5_01391_R5.1.1dpi4_2	hypothetical protein
CLAFUR5_01391	3	CLAFUR5_01391_R5.1.2dpi10_1	hypothetical protein
CLAFUR5_01394	4	CLAFUR5_01394_R5.1.1dpi2_2	Charged multivesicular body protein 6
CLAFUR5_01394	4	CLAFUR5_01394_R5.1.2dpi10_2	Vacuolar protein sorting-associated protein 20
CLAFUR5_01394	4	CLAFUR5_01394_R5.1.2dpi6_2	hypothetical protein
CLAFUR5_01394	4	CLAFUR5_01394_R5.1.4dpi14_3	Charged multivesicular body protein 6
CLAFUR5_01399	2	CLAFUR5_01399_R5.1.1dpi2_1	Actin-related protein 2/3 complex subunit 4
CLAFUR5_01399	2	CLAFUR5_01399_R5.1.1dpi6_3	Actin-related protein 2/3 complex subunit 4
CLAFUR5_01405	3	CLAFUR5_01405_R5.1.1dpi10_2	Citrinin biosynthesis cluster MFS transporter mrr1
CLAFUR5_01405	3	CLAFUR5_01405_R5.1.1dpi14_1	Citrinin biosynthesis cluster MFS transporter mrr1
CLAFUR5_01405	3	CLAFUR5_01405_R5.1.3dpi14_1	Citrinin biosynthesis cluster MFS transporter mrr1
CLAFUR5_01406	2	CLAFUR5_01406_R5.1.1dpi10_2	hypothetical protein		secreted
CLAFUR5_01406	2	CLAFUR5_01406_R5.1.1dpi14_3	hypothetical protein		secreted
CLAFUR5_01411	2	CLAFUR5_01411_R5.1.1dpi10_1	Uncharacterized oxidoreductase TM_0325
CLAFUR5_01411	2	CLAFUR5_01411_R5.1.2dpi8_1	hypothetical protein
CLAFUR5_01417	2	CLAFUR5_01417_R5.1.1dpi14_2	hypothetical protein
CLAFUR5_01417	2	CLAFUR5_01417_R5.1.1dpi4_2	hypothetical protein
CLAFUR5_01422	2	CLAFUR5_01422_R5.1.1dpi14_1	hypothetical protein
CLAFUR5_01422	2	CLAFUR5_01422_R5.1.2dpi14_1	hypothetical protein
CLAFUR5_01434	3	CLAFUR5_01434_R5.1.1dpi14_1	hypothetical protein
CLAFUR5_01434	3	CLAFUR5_01434_R5.1.1dpi4_1	Homeobox protein YOX1
CLAFUR5_01434	3	CLAFUR5_01434_R5.1.2dpi14_2	Homeobox protein YOX1
CLAFUR5_01436	2	CLAFUR5_01436_R5.1.1dpi10_3	Pectate lyase H	PL3_2	secreted
CLAFUR5_01436	2	CLAFUR5_01436_R5.1.1dpi6_2	Pectate lyase H	PL3_2	secreted
CLAFUR5_01440	6	CLAFUR5_01440_R5.1.1dpi14_1	Pantothenate transporter liz1
CLAFUR5_01440	6	CLAFUR5_01440_R5.1.2dpi10_2	Pantothenate transporter liz1
CLAFUR5_01440	6	CLAFUR5_01440_R5.1.2dpi14_3	Pantothenate transporter liz1
CLAFUR5_01440	6	CLAFUR5_01440_R5.1.3dpi14_3	Pantothenate transporter liz1
CLAFUR5_01440	6	CLAFUR5_01440_R5.1.4dpi12_3	MFS transporter PfmaC
CLAFUR5_01440	6	CLAFUR5_01440_R5.2.2dpi10_3	Pantothenate transporter liz1
CLAFUR5_01441	3	CLAFUR5_01441_R5.1.1dpi10_2	Flavin-containing monooxygenase ustF2
CLAFUR5_01441	3	CLAFUR5_01441_R5.1.1dpi10_3	Flavin-containing monooxygenase ustF2
CLAFUR5_01441	3	CLAFUR5_01441_R5.1.1dpi14_2	Flavin-containing monooxygenase ustF2
CLAFUR5_01442	2	CLAFUR5_01442_R5.1.1dpi14_1	Uncharacterized WD repeat-containing protein C26H5.03
CLAFUR5_01442	2	CLAFUR5_01442_R5.1.2dpi4_3	Uncharacterized WD repeat-containing protein C26H5.03
CLAFUR5_01444	6	CLAFUR5_01444_R5.1.1dpi12_2	MFS-type transporter oryC
CLAFUR5_01444	6	CLAFUR5_01444_R5.1.1dpi14_3	MFS-type transporter oryC
CLAFUR5_01444	6	CLAFUR5_01444_R5.1.2dpi12_1	MFS-type transporter oryC
CLAFUR5_01444	6	CLAFUR5_01444_R5.1.3dpi10_1	MFS-type transporter oryC
CLAFUR5_01444	6	CLAFUR5_01444_R5.1.3dpi14_1	MFS-type transporter oryC
CLAFUR5_01444	6	CLAFUR5_01444_R5.1.4dpi8_1	MFS-type transporter oryC
CLAFUR5_01446	2	CLAFUR5_01446_R5.1.1dpi2_2	GPI transamidase component PIG-S homolog
CLAFUR5_01446	2	CLAFUR5_01446_R5.1.1dpi8_3	GPI transamidase component PIG-S homolog
CLAFUR5_01447	4	CLAFUR5_01447_R5.1.1dpi10_1	hypothetical protein
CLAFUR5_01447	4	CLAFUR5_01447_R5.1.2dpi10_1	hypothetical protein
CLAFUR5_01447	4	CLAFUR5_01447_R5.1.3dpi10_1	hypothetical protein
CLAFUR5_01447	4	CLAFUR5_01447_R5.1.3dpi14_1	hypothetical protein
CLAFUR5_01449	2	CLAFUR5_01449_R5.1.1dpi10_2	hypothetical protein
CLAFUR5_01449	2	CLAFUR5_01449_R5.1.1dpi4_1	hypothetical protein
CLAFUR5_01452	4	CLAFUR5_01452_R5.1.1dpi14_3	hypothetical protein
CLAFUR5_01452	4	CLAFUR5_01452_R5.1.2dpi14_3	hypothetical protein
CLAFUR5_01452	4	CLAFUR5_01452_R5.1.3dpi10_2	hypothetical protein
CLAFUR5_01452	4	CLAFUR5_01452_R5.1.3dpi8_1	hypothetical protein
CLAFUR5_01458	2	CLAFUR5_01458_R5.1.1dpi14_1	hypothetical protein
CLAFUR5_01458	2	CLAFUR5_01458_R5.1.2dpi14_1	hypothetical protein
CLAFUR5_01467	2	CLAFUR5_01467_R5.1.2dpi14_1	hypothetical protein
CLAFUR5_01467	2	CLAFUR5_01467_R5.1.2dpi14_3	hypothetical protein
CLAFUR5_01469	3	CLAFUR5_01469_R5.1.1dpi12_3	Putative transcriptional regulatory protein YJL206C
CLAFUR5_01469	3	CLAFUR5_01469_R5.1.1dpi14_3	Putative transcriptional regulatory protein YJL206C
CLAFUR5_01469	3	CLAFUR5_01469_R5.1.1dpi6_1	Putative transcriptional regulatory protein YJL206C
CLAFUR5_01472	2	CLAFUR5_01472_R5.1.1dpi12_3	hypothetical protein
CLAFUR5_01472	2	CLAFUR5_01472_R5.1.1dpi14_1	hypothetical protein
CLAFUR5_01474	2	CLAFUR5_01474_R5.1.1dpi12_3	Chromatin modification-related protein eaf3
CLAFUR5_01474	2	CLAFUR5_01474_R5.1.1dpi4_3	Chromatin modification-related protein eaf3
CLAFUR5_01478	4	CLAFUR5_01478_R5.1.1dpi10_2	hypothetical protein
CLAFUR5_01478	4	CLAFUR5_01478_R5.1.1dpi14_1	hypothetical protein		secreted
CLAFUR5_01478	4	CLAFUR5_01478_R5.1.2dpi14_1	hypothetical protein		secreted
CLAFUR5_01478	4	CLAFUR5_01478_R5.1.4dpi12_1	hypothetical protein		secreted
CLAFUR5_01481	2	CLAFUR5_01481_R5.1.1dpi6_2	hypothetical protein
CLAFUR5_01481	2	CLAFUR5_01481_R5.1.2dpi6_3	hypothetical protein
CLAFUR5_01487	3	CLAFUR5_01487_R5.1.1dpi10_3	G2-specific protein kinase nimA
CLAFUR5_01487	3	CLAFUR5_01487_R5.1.1dpi12_3	G2-specific protein kinase nim-1
CLAFUR5_01487	3	CLAFUR5_01487_R5.1.1dpi4_3	G2-specific protein kinase nim-1
CLAFUR5_01488	6	CLAFUR5_01488_R5.1.1dpi14_2	hypothetical protein
CLAFUR5_01488	6	CLAFUR5_01488_R5.1.2dpi14_2	BTB/POZ domain-containing protein 3
CLAFUR5_01488	6	CLAFUR5_01488_R5.1.2dpi8_2	BTB/POZ domain-containing protein 3
CLAFUR5_01488	6	CLAFUR5_01488_R5.1.3dpi12_1	BTB/POZ domain-containing protein 3
CLAFUR5_01488	6	CLAFUR5_01488_R5.1.3dpi6_1	BTB/POZ domain-containing protein 3
CLAFUR5_01488	6	CLAFUR5_01488_R5.1.4dpi10_3	hypothetical protein
CLAFUR5_01490	2	CLAFUR5_01490_R5.1.1dpi10_2	hypothetical protein
CLAFUR5_01490	2	CLAFUR5_01490_R5.1.1dpi6_2	hypothetical protein
CLAFUR5_01493	2	CLAFUR5_01493_R5.1.1dpi14_3	hypothetical protein
CLAFUR5_01493	2	CLAFUR5_01493_R5.1.1dpi2_1	hypothetical protein
CLAFUR5_01494	2	CLAFUR5_01494_R5.1.1dpi14_3	hypothetical protein
CLAFUR5_01494	2	CLAFUR5_01494_R5.1.4dpi8_3	hypothetical protein
CLAFUR5_01495	2	CLAFUR5_01495_R5.1.1dpi10_2	hypothetical protein
CLAFUR5_01495	2	CLAFUR5_01495_R5.1.2dpi8_1	hypothetical protein
CLAFUR5_01502	2	CLAFUR5_01502_R5.1.1dpi14_3	hypothetical protein
CLAFUR5_01502	2	CLAFUR5_01502_R5.1.1dpi6_1	Iron-sulfur protein IND1
CLAFUR5_01503	2	CLAFUR5_01503_R5.1.2dpi8_1	Beta-glucosidase 1	GH3	secreted
CLAFUR5_01503	2	CLAFUR5_01503_R5.1.2dpi8_2	Probable beta-glucosidase A	GH3	secreted
CLAFUR5_01506	3	CLAFUR5_01506_R5.1.1dpi12_1	Cat eye syndrome critical region protein 2 homolog
CLAFUR5_01506	3	CLAFUR5_01506_R5.1.2dpi6_1	Cat eye syndrome critical region protein 2 homolog
CLAFUR5_01506	3	CLAFUR5_01506_R5.1.3dpi8_2	hypothetical protein
CLAFUR5_01507	3	CLAFUR5_01507_R5.1.1dpi14_1	Solute carrier family 40 member 1
CLAFUR5_01507	3	CLAFUR5_01507_R5.1.1dpi6_2	Solute carrier family 40 member 1
CLAFUR5_01507	3	CLAFUR5_01507_R5.1.2dpi6_2	Solute carrier family 40 member 1
CLAFUR5_01508	2	CLAFUR5_01508_R5.1.1dpi14_3	hypothetical protein
CLAFUR5_01508	2	CLAFUR5_01508_R5.1.3dpi8_1	hypothetical protein
CLAFUR5_01512	2	CLAFUR5_01512_R5.1.2dpi10_2	Putative epoxide hydrolase
CLAFUR5_01512	2	CLAFUR5_01512_R5.1.3dpi10_2	Juvenile hormone epoxide hydrolase 1
CLAFUR5_01514	2	CLAFUR5_01514_R5.1.1dpi10_1	Cytochrome P450 monooxygenase lcsI
CLAFUR5_01514	2	CLAFUR5_01514_R5.1.2dpi4_2	Cytochrome P450 monooxygenase lcsI
CLAFUR5_01518	2	CLAFUR5_01518_R5.1.1dpi14_3	U4/U6 small nuclear ribonucleoprotein Prp31
CLAFUR5_01518	2	CLAFUR5_01518_R5.1.2dpi14_3	hypothetical protein
CLAFUR5_01520	2	CLAFUR5_01520_R5.1.1dpi10_2	hypothetical protein
CLAFUR5_01520	2	CLAFUR5_01520_R5.1.1dpi2_2	hypothetical protein
CLAFUR5_01522	5	CLAFUR5_01522_R5.1.1dpi10_1	hypothetical protein		secreted	candidate effector
CLAFUR5_01522	5	CLAFUR5_01522_R5.1.1dpi10_3	hypothetical protein
CLAFUR5_01522	5	CLAFUR5_01522_R5.1.2dpi14_3	hypothetical protein		secreted	candidate effector
CLAFUR5_01522	5	CLAFUR5_01522_R5.1.2dpi2_1	hypothetical protein		secreted	candidate effector
CLAFUR5_01522	5	CLAFUR5_01522_R5.1.3dpi10_2	hypothetical protein
CLAFUR5_01532	2	CLAFUR5_01532_R5.1.1dpi14_3	Golgi SNAP receptor complex member 1
CLAFUR5_01532	2	CLAFUR5_01532_R5.1.1dpi4_3	Golgi SNAP receptor complex member 1
CLAFUR5_01537	2	CLAFUR5_01537_R5.1.1dpi2_1	Exosome complex component rrp43
CLAFUR5_01537	2	CLAFUR5_01537_R5.1.1dpi8_2	Exosome complex component rrp43
CLAFUR5_01540	2	CLAFUR5_01540_R5.1.1dpi12_2	Autophagy-related protein 13
CLAFUR5_01540	2	CLAFUR5_01540_R5.1.1dpi4_3	Autophagy-related protein 13
CLAFUR5_01541	2	CLAFUR5_01541_R5.1.1dpi6_2	Cyclohexanone 1,2-monooxygenase
CLAFUR5_01541	2	CLAFUR5_01541_R5.1.1dpi8_2	Baeyer-Villiger monooxygenase
CLAFUR5_01544	3	CLAFUR5_01544_R5.1.1dpi10_2	Peptidyl-prolyl cis-trans isomerase-like 1
CLAFUR5_01544	3	CLAFUR5_01544_R5.1.1dpi12_3	Peptidyl-prolyl cis-trans isomerase-like 1
CLAFUR5_01544	3	CLAFUR5_01544_R5.1.1dpi4_1	Peptidyl-prolyl cis-trans isomerase-like 1
CLAFUR5_01545	6	CLAFUR5_01545_R5.1.1dpi10_1	Glutathione-independent formaldehyde dehydrogenase
CLAFUR5_01545	6	CLAFUR5_01545_R5.1.1dpi2_2	Uncharacterized zinc-type alcohol dehydrogenase-like protein YycR
CLAFUR5_01545	6	CLAFUR5_01545_R5.1.3dpi14_2	Uncharacterized zinc-type alcohol dehydrogenase-like protein YycR
CLAFUR5_01545	6	CLAFUR5_01545_R5.1.3dpi8_2	Uncharacterized zinc-type alcohol dehydrogenase-like protein YycR
CLAFUR5_01545	6	CLAFUR5_01545_R5.1.4dpi10_2	Uncharacterized zinc-type alcohol dehydrogenase-like protein YycR
CLAFUR5_01545	6	CLAFUR5_01545_R5.1.5dpi12_1	Glutathione-independent formaldehyde dehydrogenase
CLAFUR5_01550	3	CLAFUR5_01550_R5.1.1dpi14_2	hypothetical protein
CLAFUR5_01550	3	CLAFUR5_01550_R5.1.1dpi14_3	hypothetical protein
CLAFUR5_01550	3	CLAFUR5_01550_R5.1.1dpi6_2	hypothetical protein
CLAFUR5_01551	2	CLAFUR5_01551_R5.1.1dpi12_1	N-alpha-acetyltransferase 40
CLAFUR5_01551	2	CLAFUR5_01551_R5.1.1dpi2_2	N-alpha-acetyltransferase 40
CLAFUR5_01552	2	CLAFUR5_01552_R5.1.1dpi10_2	hypothetical protein
CLAFUR5_01552	2	CLAFUR5_01552_R5.1.1dpi8_1	hypothetical protein
CLAFUR5_01554	2	CLAFUR5_01554_R5.1.1dpi4_2	Phosphatidylinositol glycan anchor biosynthesis class U protein
CLAFUR5_01554	2	CLAFUR5_01554_R5.1.2dpi14_1	hypothetical protein
CLAFUR5_01555	2	CLAFUR5_01555_R5.1.1dpi6_3	hypothetical protein
CLAFUR5_01555	2	CLAFUR5_01555_R5.1.2dpi8_2	COP9 signalosome complex subunit 4
CLAFUR5_01557	3	CLAFUR5_01557_R5.1.1dpi14_2	Tyrosine--tRNA ligase, mitochondrial
CLAFUR5_01557	3	CLAFUR5_01557_R5.1.1dpi2_3	Tyrosine--tRNA ligase, mitochondrial
CLAFUR5_01557	3	CLAFUR5_01557_R5.1.2dpi14_2	Tyrosine--tRNA ligase, mitochondrial
CLAFUR5_01559	3	CLAFUR5_01559_R5.1.1dpi14_3	hypothetical protein
CLAFUR5_01559	3	CLAFUR5_01559_R5.1.1dpi2_1	hypothetical protein
CLAFUR5_01559	3	CLAFUR5_01559_R5.1.1dpi2_3	hypothetical protein
CLAFUR5_01560	2	CLAFUR5_01560_R5.1.1dpi2_1	hypothetical protein
CLAFUR5_01560	2	CLAFUR5_01560_R5.1.2dpi12_2	hypothetical protein
CLAFUR5_01563	2	CLAFUR5_01563_R5.1.1dpi14_3	hypothetical protein
CLAFUR5_01563	2	CLAFUR5_01563_R5.1.1dpi2_3	hypothetical protein
CLAFUR5_01565	2	CLAFUR5_01565_R5.1.1dpi12_1	hypothetical protein
CLAFUR5_01565	2	CLAFUR5_01565_R5.1.2dpi14_3	hypothetical protein
CLAFUR5_01574	2	CLAFUR5_01574_R5.1.1dpi14_1	Uncharacterized methyltransferase C1347.09
CLAFUR5_01574	2	CLAFUR5_01574_R5.1.1dpi6_1	Uncharacterized methyltransferase C1347.09
CLAFUR5_01576	4	CLAFUR5_01576_R5.1.1dpi14_3	hypothetical protein
CLAFUR5_01576	4	CLAFUR5_01576_R5.1.1dpi2_2	hypothetical protein
CLAFUR5_01576	4	CLAFUR5_01576_R5.1.1dpi8_2	hypothetical protein
CLAFUR5_01576	4	CLAFUR5_01576_R5.1.1dpi8_3	hypothetical protein
CLAFUR5_01580	4	CLAFUR5_01580_R5.1.1dpi8_2	hypothetical protein		secreted	candidate effector
CLAFUR5_01580	4	CLAFUR5_01580_R5.1.2dpi12_2	hypothetical protein
CLAFUR5_01580	4	CLAFUR5_01580_R5.1.3dpi10_2	hypothetical protein		secreted	candidate effector
CLAFUR5_01580	4	CLAFUR5_01580_R5.1.3dpi12_3	hypothetical protein
CLAFUR5_01583	2	CLAFUR5_01583_R5.1.1dpi2_1	Triacylglycerol lipase 4
CLAFUR5_01583	2	CLAFUR5_01583_R5.1.1dpi8_3	Triacylglycerol lipase 4
CLAFUR5_01584	3	CLAFUR5_01584_R5.1.1dpi10_3	hypothetical protein
CLAFUR5_01584	3	CLAFUR5_01584_R5.1.1dpi14_1	hypothetical protein
CLAFUR5_01584	3	CLAFUR5_01584_R5.1.2dpi8_1	hypothetical protein
CLAFUR5_01590	2	CLAFUR5_01590_R5.1.1dpi2_3	Mitochondrial import inner membrane translocase subunit tim14
CLAFUR5_01590	2	CLAFUR5_01590_R5.1.1dpi6_2	Mitochondrial import inner membrane translocase subunit tim14
CLAFUR5_01596	2	CLAFUR5_01596_R5.1.1dpi14_2	Vacuolar iron transporter cccA
CLAFUR5_01596	2	CLAFUR5_01596_R5.1.1dpi2_3	Vacuolar iron transporter cccA
CLAFUR5_01597	2	CLAFUR5_01597_R5.1.1dpi12_2	Probable acid phosphatase
CLAFUR5_01597	2	CLAFUR5_01597_R5.1.1dpi2_3	Probable acid phosphatase		secreted	candidate effector
CLAFUR5_01599	2	CLAFUR5_01599_R5.1.1dpi12_1	hypothetical protein
CLAFUR5_01599	2	CLAFUR5_01599_R5.1.2dpi8_3	hypothetical protein
CLAFUR5_01600	2	CLAFUR5_01600_R5.1.1dpi14_1	hypothetical protein
CLAFUR5_01600	2	CLAFUR5_01600_R5.1.2dpi14_1	hypothetical protein
CLAFUR5_01602	2	CLAFUR5_01602_R5.1.1dpi2_3	N-alpha-acetyltransferase 50
CLAFUR5_01602	2	CLAFUR5_01602_R5.1.1dpi8_1	N-alpha-acetyltransferase 50
CLAFUR5_01606	2	CLAFUR5_01606_R5.1.1dpi14_1	General amino acid permease AGP2
CLAFUR5_01606	2	CLAFUR5_01606_R5.1.1dpi2_3	General amino acid permease AGP2
CLAFUR5_01609	2	CLAFUR5_01609_R5.1.1dpi12_1	Ecp28-1		secreted	candidate effector
CLAFUR5_01609	2	CLAFUR5_01609_R5.1.1dpi2_1	Ecp28-1		secreted	candidate effector
CLAFUR5_01612	2	CLAFUR5_01612_R5.1.1dpi12_1	hypothetical protein
CLAFUR5_01612	2	CLAFUR5_01612_R5.1.1dpi6_3	hypothetical protein
CLAFUR5_01614	2	CLAFUR5_01614_R5.1.1dpi14_3	Ribonucleases P/MRP protein subunit pop1
CLAFUR5_01614	2	CLAFUR5_01614_R5.1.2dpi6_1	Ribonucleases P/MRP protein subunit pop1
CLAFUR5_01616	2	CLAFUR5_01616_R5.1.1dpi10_2	hypothetical protein
CLAFUR5_01616	2	CLAFUR5_01616_R5.1.1dpi14_2	hypothetical protein
CLAFUR5_01620	2	CLAFUR5_01620_R5.1.1dpi10_1	hypothetical protein
CLAFUR5_01620	2	CLAFUR5_01620_R5.1.2dpi14_1	hypothetical protein
CLAFUR5_01621	3	CLAFUR5_01621_R5.1.1dpi10_1	hypothetical protein
CLAFUR5_01621	3	CLAFUR5_01621_R5.1.2dpi14_3	hypothetical protein
CLAFUR5_01621	3	CLAFUR5_01621_R5.1.3dpi12_2	hypothetical protein
CLAFUR5_01624	2	CLAFUR5_01624_R5.1.1dpi10_2	hypothetical protein
CLAFUR5_01624	2	CLAFUR5_01624_R5.1.1dpi6_1	hypothetical protein
CLAFUR5_01629	2	CLAFUR5_01629_R5.1.1dpi14_3	Mitochondrial dicarboxylate transporter
CLAFUR5_01629	2	CLAFUR5_01629_R5.1.2dpi8_1	Mitochondrial dicarboxylate transporter
CLAFUR5_01630	2	CLAFUR5_01630_R5.1.1dpi10_2	Protein transport protein SEC61 subunit alpha
CLAFUR5_01630	2	CLAFUR5_01630_R5.1.2dpi2_2	Protein transport protein SEC61 subunit alpha
CLAFUR5_01631	2	CLAFUR5_01631_R5.1.1dpi2_2	Origin recognition complex subunit 1
CLAFUR5_01631	2	CLAFUR5_01631_R5.1.1dpi8_3	Origin recognition complex subunit 1
CLAFUR5_01639	2	CLAFUR5_01639_R5.1.1dpi10_1	hypothetical protein
CLAFUR5_01639	2	CLAFUR5_01639_R5.1.2dpi8_1	hypothetical protein
CLAFUR5_01643	2	CLAFUR5_01643_R5.1.1dpi10_3	hypothetical protein
CLAFUR5_01643	2	CLAFUR5_01643_R5.1.1dpi2_3	hypothetical protein
CLAFUR5_01645	2	CLAFUR5_01645_R5.1.1dpi10_2	ATP-dependent RNA helicase SUB2
CLAFUR5_01645	2	CLAFUR5_01645_R5.1.2dpi10_2	ATP-dependent RNA helicase sub2
CLAFUR5_01646	2	CLAFUR5_01646_R5.1.1dpi2_2	Exoglucanase	GH7	secreted
CLAFUR5_01646	2	CLAFUR5_01646_R5.1.2dpi12_1	Probable 1,4-beta-D-glucan cellobiohydrolase A		secreted	candidate effector
CLAFUR5_01650	2	CLAFUR5_01650_R5.1.1dpi2_2	N-carbamoyl-L-amino-acid hydrolase
CLAFUR5_01650	2	CLAFUR5_01650_R5.1.1dpi8_2	hypothetical protein
CLAFUR5_01652	3	CLAFUR5_01652_R5.1.1dpi14_1	Polyprenol reductase 2
CLAFUR5_01652	3	CLAFUR5_01652_R5.1.2dpi12_3	Polyprenol reductase 2
CLAFUR5_01652	3	CLAFUR5_01652_R5.1.2dpi6_2	Polyprenol reductase 2
CLAFUR5_01662	2	CLAFUR5_01662_R5.1.1dpi10_1	NmrA-like family domain-containing protein 1
CLAFUR5_01662	2	CLAFUR5_01662_R5.1.1dpi2_1	NmrA-like family domain-containing protein 1
CLAFUR5_01665	2	CLAFUR5_01665_R5.1.1dpi12_3	Diacylglycerol pyrophosphate phosphatase 1
CLAFUR5_01665	2	CLAFUR5_01665_R5.1.2dpi14_1	Diacylglycerol pyrophosphate phosphatase 1
CLAFUR5_01668	2	CLAFUR5_01668_R5.1.1dpi10_3	hypothetical protein
CLAFUR5_01668	2	CLAFUR5_01668_R5.1.1dpi2_1	hypothetical protein
CLAFUR5_01672	2	CLAFUR5_01672_R5.1.1dpi10_1	hypothetical protein
CLAFUR5_01672	2	CLAFUR5_01672_R5.1.1dpi12_3	hypothetical protein
CLAFUR5_01674	2	CLAFUR5_01674_R5.1.1dpi10_2	hypothetical protein
CLAFUR5_01674	2	CLAFUR5_01674_R5.2.2dpi10_1	Multidrug resistance protein fnx1
CLAFUR5_01680	2	CLAFUR5_01680_R5.1.1dpi12_1	hypothetical protein
CLAFUR5_01680	2	CLAFUR5_01680_R5.1.1dpi4_2	hypothetical protein
CLAFUR5_01687	3	CLAFUR5_01687_R5.1.1dpi14_1	Laccase abr2	AA1
CLAFUR5_01687	3	CLAFUR5_01687_R5.1.2dpi14_3	Laccase abr2	AA1
CLAFUR5_01687	3	CLAFUR5_01687_R5.1.3dpi14_3	hypothetical protein
CLAFUR5_01689	2	CLAFUR5_01689_R5.1.1dpi10_2	Protein transport protein SSO2
CLAFUR5_01689	2	CLAFUR5_01689_R5.1.1dpi2_1	Protein transport protein SSO2
CLAFUR5_01691	2	CLAFUR5_01691_R5.1.1dpi2_1	tRNA wybutosine-synthesizing protein 3
CLAFUR5_01691	2	CLAFUR5_01691_R5.1.1dpi6_3	tRNA wybutosine-synthesizing protein 3
CLAFUR5_01694	2	CLAFUR5_01694_R5.1.1dpi10_3	hypothetical protein
CLAFUR5_01694	2	CLAFUR5_01694_R5.1.1dpi2_2	hypothetical protein
CLAFUR5_01695	3	CLAFUR5_01695_R5.1.1dpi2_2	Malonate--CoA ligase ACSF3, mitochondrial
CLAFUR5_01695	3	CLAFUR5_01695_R5.1.3dpi14_1	Malonate--CoA ligase ACSF3, mitochondrial
CLAFUR5_01695	3	CLAFUR5_01695_R5.1.5dpi14_1	Malonate--CoA ligase ACSF3, mitochondrial
CLAFUR5_01699	2	CLAFUR5_01699_R5.1.1dpi2_2	Cytochrome P450 monooxygenase psoD
CLAFUR5_01699	2	CLAFUR5_01699_R5.1.1dpi6_3	Cytochrome P450 monooxygenase 253
CLAFUR5_01704	3	CLAFUR5_01704_R5.1.1dpi10_1	hypothetical protein
CLAFUR5_01704	3	CLAFUR5_01704_R5.1.1dpi10_2	hypothetical protein
CLAFUR5_01704	3	CLAFUR5_01704_R5.1.2dpi12_2	hypothetical protein
CLAFUR5_01713	4	CLAFUR5_01713_R5.1.1dpi8_1	Uncharacterized MFS-type transporter SPBC409.08
CLAFUR5_01713	4	CLAFUR5_01713_R5.1.1dpi8_2	Major facilitator superfamily multidrug transporter mdrA
CLAFUR5_01713	4	CLAFUR5_01713_R5.1.2dpi10_3	Major facilitator superfamily multidrug transporter mdrA
CLAFUR5_01713	4	CLAFUR5_01713_R5.1.3dpi8_1	Major facilitator superfamily multidrug transporter mdrA
CLAFUR5_01718	2	CLAFUR5_01718_R5.1.1dpi10_1	hypothetical protein
CLAFUR5_01718	2	CLAFUR5_01718_R5.1.1dpi4_3	hypothetical protein
CLAFUR5_01725	2	CLAFUR5_01725_R5.1.1dpi14_1	ATP-dependent DNA helicase II subunit 2
CLAFUR5_01725	2	CLAFUR5_01725_R5.1.1dpi2_1	ATP-dependent DNA helicase II subunit 2
CLAFUR5_01727	4	CLAFUR5_01727_R5.1.1dpi14_2	General alpha-glucoside permease
CLAFUR5_01727	4	CLAFUR5_01727_R5.1.2dpi10_2	Maltose permease MAL61
CLAFUR5_01727	4	CLAFUR5_01727_R5.1.2dpi14_2	Maltose permease MAL61
CLAFUR5_01727	4	CLAFUR5_01727_R5.1.3dpi14_2	General alpha-glucoside permease
CLAFUR5_01732	2	CLAFUR5_01732_R5.1.1dpi12_2	Phosphorus acquisition-controlling protein
CLAFUR5_01732	2	CLAFUR5_01732_R5.1.1dpi2_2	Phosphorus acquisition-controlling protein
CLAFUR5_01733	2	CLAFUR5_01733_R5.1.1dpi2_1	Guanine nucleotide-binding protein subunit gamma
CLAFUR5_01733	2	CLAFUR5_01733_R5.1.1dpi4_3	Guanine nucleotide-binding protein subunit gamma
CLAFUR5_01735	2	CLAFUR5_01735_R5.1.1dpi2_1	hypothetical protein
CLAFUR5_01735	2	CLAFUR5_01735_R5.1.2dpi10_3	hypothetical protein
CLAFUR5_01740	1	CLAFUR5_01740_R5.1.1dpi12_2	Cytochrome P450 monooxygenase AOL_s00215g282
CLAFUR5_01741	2	CLAFUR5_01741_R5.1.1dpi10_2	Cytochrome P450 monooxygenase patH
CLAFUR5_01741	2	CLAFUR5_01741_R5.1.2dpi12_3	Cytochrome P450 monooxygenase patH
CLAFUR5_01744	2	CLAFUR5_01744_R5.1.1dpi10_2	Zinc finger transcription factor ace1
CLAFUR5_01744	2	CLAFUR5_01744_R5.1.3dpi8_1	Zinc finger transcription factor ace1
CLAFUR5_01746	2	CLAFUR5_01746_R5.1.1dpi10_1	Uncharacterized protein YJR141W
CLAFUR5_01746	2	CLAFUR5_01746_R5.1.1dpi4_1	Uncharacterized protein YJR141W
CLAFUR5_01755	2	CLAFUR5_01755_R5.1.1dpi14_3	hypothetical protein
CLAFUR5_01755	2	CLAFUR5_01755_R5.1.1dpi6_1	SET domain-containing protein 8
CLAFUR5_01760	3	CLAFUR5_01760_R5.1.1dpi12_2	Cell division cycle-related protein res2/pct1
CLAFUR5_01760	3	CLAFUR5_01760_R5.1.1dpi4_3	hypothetical protein
CLAFUR5_01760	3	CLAFUR5_01760_R5.1.1dpi6_1	Cell division cycle-related protein res2/pct1
CLAFUR5_01765	4	CLAFUR5_01765_R5.1.1dpi12_2	hypothetical protein
CLAFUR5_01765	4	CLAFUR5_01765_R5.1.1dpi4_3	hypothetical protein
CLAFUR5_01765	4	CLAFUR5_01765_R5.1.1dpi6_1	hypothetical protein
CLAFUR5_01765	4	CLAFUR5_01765_R5.1.2dpi8_2	hypothetical protein
CLAFUR5_01771	4	CLAFUR5_01771_R5.1.1dpi12_1	Protein N-terminal and lysine N-methyltransferase efm7
CLAFUR5_01771	4	CLAFUR5_01771_R5.1.1dpi12_3	Protein N-terminal and lysine N-methyltransferase efm7
CLAFUR5_01771	4	CLAFUR5_01771_R5.1.1dpi6_1	Protein N-terminal and lysine N-methyltransferase efm7
CLAFUR5_01771	4	CLAFUR5_01771_R5.1.1dpi6_2	Protein N-terminal and lysine N-methyltransferase efm7
CLAFUR5_01774	2	CLAFUR5_01774_R5.1.2dpi12_1	hypothetical protein
CLAFUR5_01774	2	CLAFUR5_01774_R5.1.2dpi6_1	hypothetical protein
CLAFUR5_01776	2	CLAFUR5_01776_R5.1.1dpi10_2	Putative purine permease C1399.01c
CLAFUR5_01776	2	CLAFUR5_01776_R5.1.1dpi12_2	Putative purine permease C1399.01c
CLAFUR5_01777	2	CLAFUR5_01777_R5.1.1dpi12_2	Serine/threonine-protein kinase HSL1
CLAFUR5_01777	2	CLAFUR5_01777_R5.1.2dpi14_1	Serine/threonine-protein kinase HSL1
CLAFUR5_01779	2	CLAFUR5_01779_R5.1.1dpi10_2	Cell fusion protein cfr1
CLAFUR5_01779	2	CLAFUR5_01779_R5.1.1dpi2_1	Cell fusion protein cfr1
CLAFUR5_01781	6	CLAFUR5_01781_R5.1.1dpi12_3	hypothetical protein
CLAFUR5_01781	6	CLAFUR5_01781_R5.1.1dpi8_3	hypothetical protein
CLAFUR5_01781	6	CLAFUR5_01781_R5.1.2dpi2_2	hypothetical protein
CLAFUR5_01781	6	CLAFUR5_01781_R5.1.2dpi8_3	hypothetical protein
CLAFUR5_01781	6	CLAFUR5_01781_R5.1.3dpi8_1	hypothetical protein
CLAFUR5_01781	6	CLAFUR5_01781_R5.1.4dpi12_3	hypothetical protein
CLAFUR5_01782	5	CLAFUR5_01782_R5.1.1dpi14_1	hypothetical protein
CLAFUR5_01782	5	CLAFUR5_01782_R5.1.1dpi14_3	hypothetical protein
CLAFUR5_01782	5	CLAFUR5_01782_R5.1.2dpi14_3	hypothetical protein
CLAFUR5_01782	5	CLAFUR5_01782_R5.1.2dpi8_1	hypothetical protein		secreted
CLAFUR5_01782	5	CLAFUR5_01782_R5.1.3dpi14_2	hypothetical protein
CLAFUR5_01788	2	CLAFUR5_01788_R5.1.1dpi12_3	F-box/LRR-repeat protein 2
CLAFUR5_01788	2	CLAFUR5_01788_R5.1.1dpi8_1	F-box/LRR-repeat protein 2
CLAFUR5_01790	4	CLAFUR5_01790_R5.1.1dpi14_1	Serine/threonine-protein kinase ppk6
CLAFUR5_01790	4	CLAFUR5_01790_R5.1.2dpi14_1	Serine/threonine-protein kinase ppk6
CLAFUR5_01790	4	CLAFUR5_01790_R5.1.3dpi12_3	Serine/threonine-protein kinase ppk6
CLAFUR5_01790	4	CLAFUR5_01790_R5.1.3dpi6_1	Serine/threonine-protein kinase ppk6
CLAFUR5_01792	2	CLAFUR5_01792_R5.1.1dpi10_1	Ran-specific GTPase-activating protein 30
CLAFUR5_01792	2	CLAFUR5_01792_R5.1.1dpi2_2	Ran-specific GTPase-activating protein 30
CLAFUR5_01802	2	CLAFUR5_01802_R5.1.1dpi12_1	hypothetical protein
CLAFUR5_01802	2	CLAFUR5_01802_R5.1.1dpi8_3	hypothetical protein
CLAFUR5_01808	4	CLAFUR5_01808_R5.1.1dpi12_2	hypothetical protein
CLAFUR5_01808	4	CLAFUR5_01808_R5.1.1dpi14_3	hypothetical protein		secreted	candidate effector
CLAFUR5_01808	4	CLAFUR5_01808_R5.1.1dpi8_1	hypothetical protein		secreted	candidate effector
CLAFUR5_01808	4	CLAFUR5_01808_R5.1.2dpi14_2	hypothetical protein
CLAFUR5_01809	3	CLAFUR5_01809_R5.1.1dpi12_2	Probable sterol O-acyltransferase 2
CLAFUR5_01809	3	CLAFUR5_01809_R5.1.2dpi12_2	Probable sterol O-acyltransferase 2
CLAFUR5_01809	3	CLAFUR5_01809_R5.1.3dpi12_2	Probable sterol O-acyltransferase 2
CLAFUR5_01810	2	CLAFUR5_01810_R5.1.1dpi10_2	Uncharacterized MFS-type transporter C1271.10c
CLAFUR5_01810	2	CLAFUR5_01810_R5.1.1dpi6_2	Uncharacterized MFS-type transporter C1271.10c
CLAFUR5_01815	2	CLAFUR5_01815_R5.1.1dpi10_2	hypothetical protein
CLAFUR5_01815	2	CLAFUR5_01815_R5.1.1dpi14_1	hypothetical protein
CLAFUR5_01818	5	CLAFUR5_01818_R5.1.1dpi14_1	Short chain dehydrogenase/reductase dpchG
CLAFUR5_01818	5	CLAFUR5_01818_R5.1.2dpi14_1	Short chain dehydrogenase/reductase dpchG
CLAFUR5_01818	5	CLAFUR5_01818_R5.1.2dpi14_3	Short chain dehydrogenase/reductase dpchG
CLAFUR5_01818	5	CLAFUR5_01818_R5.1.3dpi12_1	hypothetical protein
CLAFUR5_01818	5	CLAFUR5_01818_R5.1.3dpi6_1	Short chain dehydrogenase/reductase dpchG
CLAFUR5_01822	2	CLAFUR5_01822_R5.1.1dpi14_3	hypothetical protein
CLAFUR5_01822	2	CLAFUR5_01822_R5.1.1dpi2_2	hypothetical protein
CLAFUR5_01825	2	CLAFUR5_01825_R5.1.1dpi2_2	hypothetical protein
CLAFUR5_01825	2	CLAFUR5_01825_R5.1.1dpi4_3	Uncharacterized protein C663.15c
CLAFUR5_01827	2	CLAFUR5_01827_R5.1.1dpi14_2	Glucan 1,3-beta-glucosidase 3	GH5_49
CLAFUR5_01827	2	CLAFUR5_01827_R5.1.1dpi2_3	Glucan 1,3-beta-glucosidase 3	GH5_49
CLAFUR5_01842	4	CLAFUR5_01842_R5.1.2dpi14_1	MFS-type transporter dbaD
CLAFUR5_01842	4	CLAFUR5_01842_R5.1.3dpi10_2	MFS-type transporter dbaD
CLAFUR5_01842	4	CLAFUR5_01842_R5.1.3dpi14_1	MFS-type transporter dbaD
CLAFUR5_01842	4	CLAFUR5_01842_R5.1.4dpi12_2	MFS-type transporter dbaD
CLAFUR5_01843	2	CLAFUR5_01843_R5.1.1dpi10_2	FACT complex subunit pob3
CLAFUR5_01843	2	CLAFUR5_01843_R5.1.1dpi2_1	FACT complex subunit pob3
CLAFUR5_01846	2	CLAFUR5_01846_R5.1.1dpi10_1	Major facilitator-type transporter hxnZ
CLAFUR5_01846	2	CLAFUR5_01846_R5.1.1dpi6_2	MFS siderochrome iron transporter 1
CLAFUR5_01849	2	CLAFUR5_01849_R5.1.1dpi14_2	hypothetical protein
CLAFUR5_01849	2	CLAFUR5_01849_R5.1.1dpi6_2	Geranylgeranyl transferase type-2 subunit alpha
CLAFUR5_01851	2	CLAFUR5_01851_R5.1.1dpi12_2	hypothetical protein
CLAFUR5_01851	2	CLAFUR5_01851_R5.1.1dpi14_1	hypothetical protein
CLAFUR5_01853	3	CLAFUR5_01853_R5.1.1dpi10_2	Alanine--glyoxylate aminotransferase 1
CLAFUR5_01853	3	CLAFUR5_01853_R5.1.1dpi2_1	Alanine--glyoxylate aminotransferase 1
CLAFUR5_01853	3	CLAFUR5_01853_R5.1.2dpi10_2	Alanine--glyoxylate aminotransferase 1
CLAFUR5_01857	2	CLAFUR5_01857_R5.1.1dpi10_1	Probable prefoldin subunit 5
CLAFUR5_01857	2	CLAFUR5_01857_R5.1.1dpi2_3	Probable prefoldin subunit 5
CLAFUR5_01861	2	CLAFUR5_01861_R5.1.1dpi14_1	hypothetical protein
CLAFUR5_01861	2	CLAFUR5_01861_R5.1.4dpi14_1	hypothetical protein
CLAFUR5_01864	7	CLAFUR5_01864_R5.1.1dpi14_3	hypothetical protein
CLAFUR5_01864	7	CLAFUR5_01864_R5.1.1dpi2_2	hypothetical protein
CLAFUR5_01864	7	CLAFUR5_01864_R5.1.1dpi8_1	hypothetical protein
CLAFUR5_01864	7	CLAFUR5_01864_R5.1.2dpi8_1	hypothetical protein
CLAFUR5_01864	7	CLAFUR5_01864_R5.1.4dpi14_3	hypothetical protein
CLAFUR5_01864	7	CLAFUR5_01864_R5.1.5dpi10_3	hypothetical protein
CLAFUR5_01864	7	CLAFUR5_01864_R5.1.5dpi8_2	hypothetical protein
CLAFUR5_01866	2	CLAFUR5_01866_R5.1.1dpi2_1	GrpE protein homolog, mitochondrial
CLAFUR5_01866	2	CLAFUR5_01866_R5.1.1dpi4_1	GrpE protein homolog, mitochondrial
CLAFUR5_01868	2	CLAFUR5_01868_R5.1.2dpi10_2	Cytochrome P450 monooxygenase lcsI
CLAFUR5_01868	2	CLAFUR5_01868_R5.1.2dpi14_1	Cytochrome P450 monooxygenase lcsI
CLAFUR5_01877	2	CLAFUR5_01877_R5.1.1dpi12_1	hypothetical protein
CLAFUR5_01877	2	CLAFUR5_01877_R5.1.1dpi14_1	hypothetical protein
CLAFUR5_01878	2	CLAFUR5_01878_R5.1.1dpi14_2	Putative DNA glycosylase At3g47830
CLAFUR5_01878	2	CLAFUR5_01878_R5.1.1dpi2_1	Putative DNA glycosylase At3g47830
CLAFUR5_01882	2	CLAFUR5_01882_R5.1.1dpi2_1	Fumarate hydratase, mitochondrial
CLAFUR5_01882	2	CLAFUR5_01882_R5.1.2dpi10_2	Fumarate hydratase, mitochondrial
CLAFUR5_01883	2	CLAFUR5_01883_R5.1.1dpi10_1	hypothetical protein
CLAFUR5_01883	2	CLAFUR5_01883_R5.1.1dpi6_2	Meiotic expression up-regulated protein 26
CLAFUR5_01886	5	CLAFUR5_01886_R5.1.1dpi14_1	hypothetical protein
CLAFUR5_01886	5	CLAFUR5_01886_R5.1.1dpi14_2	hypothetical protein
CLAFUR5_01886	5	CLAFUR5_01886_R5.1.1dpi14_3	hypothetical protein
CLAFUR5_01886	5	CLAFUR5_01886_R5.1.1dpi6_3	hypothetical protein
CLAFUR5_01886	5	CLAFUR5_01886_R5.1.2dpi14_1	hypothetical protein
CLAFUR5_01887	2	CLAFUR5_01887_R5.1.1dpi10_3	Protein EFR3
CLAFUR5_01887	2	CLAFUR5_01887_R5.1.2dpi10_1	Protein EFR3
CLAFUR5_01891	3	CLAFUR5_01891_R5.1.1dpi10_2	hypothetical protein
CLAFUR5_01891	3	CLAFUR5_01891_R5.1.1dpi2_3	hypothetical protein
CLAFUR5_01891	3	CLAFUR5_01891_R5.1.1dpi4_3	hypothetical protein
CLAFUR5_01893	2	CLAFUR5_01893_R5.1.1dpi12_1	1-phosphatidylinositol phosphodiesterase
CLAFUR5_01893	2	CLAFUR5_01893_R5.1.1dpi2_2	1-phosphatidylinositol phosphodiesterase
CLAFUR5_01894	4	CLAFUR5_01894_R5.1.2dpi10_2	hypothetical protein		secreted	candidate effector
CLAFUR5_01894	4	CLAFUR5_01894_R5.1.2dpi12_2	hypothetical protein		secreted	candidate effector
CLAFUR5_01894	4	CLAFUR5_01894_R5.1.3dpi10_1	hypothetical protein		secreted	candidate effector
CLAFUR5_01894	4	CLAFUR5_01894_R5.1.4dpi10_2	hypothetical protein		secreted	candidate effector
CLAFUR5_01895	2	CLAFUR5_01895_R5.1.1dpi12_1	Monothiol glutaredoxin-3
CLAFUR5_01895	2	CLAFUR5_01895_R5.1.1dpi2_1	Monothiol glutaredoxin-3
CLAFUR5_01900	2	CLAFUR5_01900_R5.1.1dpi12_3	hypothetical protein
CLAFUR5_01900	2	CLAFUR5_01900_R5.1.1dpi8_2	hypothetical protein
CLAFUR5_01903	2	CLAFUR5_01903_R5.1.1dpi10_2	3-oxoacyl-[acyl-carrier-protein] reductase MabA
CLAFUR5_01903	2	CLAFUR5_01903_R5.1.2dpi6_1	3-oxoacyl-[acyl-carrier-protein] reductase MabA
CLAFUR5_01912	3	CLAFUR5_01912_R5.1.1dpi14_2	hypothetical protein
CLAFUR5_01912	3	CLAFUR5_01912_R5.1.1dpi2_3	hypothetical protein
CLAFUR5_01912	3	CLAFUR5_01912_R5.1.2dpi14_2	hypothetical protein
CLAFUR5_01916	2	CLAFUR5_01916_R5.1.1dpi12_1	hypothetical protein
CLAFUR5_01916	2	CLAFUR5_01916_R5.1.1dpi14_1	hypothetical protein
CLAFUR5_01919	2	CLAFUR5_01919_R5.1.1dpi10_2	hypothetical protein
CLAFUR5_01919	2	CLAFUR5_01919_R5.1.1dpi6_1	Uncharacterized protein AFUA_4G10530
CLAFUR5_01920	4	CLAFUR5_01920_R5.1.1dpi14_1	hypothetical protein
CLAFUR5_01920	4	CLAFUR5_01920_R5.1.1dpi2_1	hypothetical protein
CLAFUR5_01920	4	CLAFUR5_01920_R5.1.1dpi4_1	hypothetical protein
CLAFUR5_01920	4	CLAFUR5_01920_R5.1.1dpi6_3	hypothetical protein
CLAFUR5_01922	2	CLAFUR5_01922_R5.1.1dpi14_1	Cytochrome P450 monooxygenase pkfB
CLAFUR5_01922	2	CLAFUR5_01922_R5.1.1dpi14_3	Pisatin demethylase
CLAFUR5_01931	2	CLAFUR5_01931_R5.1.1dpi10_2	hypothetical protein	AA11	secreted	candidate effector
CLAFUR5_01931	2	CLAFUR5_01931_R5.1.1dpi4_1	hypothetical protein	AA11	secreted	candidate effector
CLAFUR5_01935	2	CLAFUR5_01935_R5.1.1dpi2_1	Probable prefoldin subunit 1
CLAFUR5_01935	2	CLAFUR5_01935_R5.1.1dpi8_2	hypothetical protein
CLAFUR5_01936	2	CLAFUR5_01936_R5.1.1dpi14_3	Alkaline ceramidase 3
CLAFUR5_01936	2	CLAFUR5_01936_R5.1.1dpi2_1	Alkaline ceramidase 3
CLAFUR5_01937	5	CLAFUR5_01937_R5.1.1dpi14_2	Cutinase transcription factor 1 beta
CLAFUR5_01937	5	CLAFUR5_01937_R5.1.1dpi8_1	Cutinase transcription factor 1 beta
CLAFUR5_01937	5	CLAFUR5_01937_R5.1.2dpi8_1	Cutinase transcription factor 1 beta
CLAFUR5_01937	5	CLAFUR5_01937_R5.1.3dpi10_3	Cutinase transcription factor 1 beta
CLAFUR5_01937	5	CLAFUR5_01937_R5.2.1dpi12_2	hypothetical protein
CLAFUR5_01941	3	CLAFUR5_01941_R5.1.1dpi12_3	Uncharacterized protein YfhR
CLAFUR5_01941	3	CLAFUR5_01941_R5.1.2dpi12_3	Uncharacterized protein YfhR
CLAFUR5_01941	3	CLAFUR5_01941_R5.2.1dpi10_1	hypothetical protein
CLAFUR5_01958	3	CLAFUR5_01958_R5.1.1dpi10_2	Very-long-chain 3-oxoacyl-CoA reductase
CLAFUR5_01958	3	CLAFUR5_01958_R5.1.2dpi14_1	Very-long-chain 3-oxoacyl-CoA reductase
CLAFUR5_01958	3	CLAFUR5_01958_R5.1.2dpi8_1	Very-long-chain 3-oxoacyl-CoA reductase
CLAFUR5_01963	2	CLAFUR5_01963_R5.1.1dpi4_2	Probable DNA primase large subunit
CLAFUR5_01963	2	CLAFUR5_01963_R5.1.1dpi6_2	Probable DNA primase large subunit
CLAFUR5_01964	4	CLAFUR5_01964_R5.1.1dpi12_1	ATP-dependent RNA helicase DBP8
CLAFUR5_01964	4	CLAFUR5_01964_R5.1.1dpi12_3	ATP-dependent RNA helicase dbp8
CLAFUR5_01964	4	CLAFUR5_01964_R5.1.1dpi6_3	ATP-dependent RNA helicase dbp8
CLAFUR5_01964	4	CLAFUR5_01964_R5.1.2dpi4_2	ATP-dependent RNA helicase dbp8
CLAFUR5_01967	2	CLAFUR5_01967_R5.1.1dpi14_2	hypothetical protein
CLAFUR5_01967	2	CLAFUR5_01967_R5.1.1dpi2_1	hypothetical protein
CLAFUR5_01971	2	CLAFUR5_01971_R5.1.1dpi14_1	hypothetical protein
CLAFUR5_01971	2	CLAFUR5_01971_R5.1.2dpi6_2	hypothetical protein		secreted
CLAFUR5_01978	3	CLAFUR5_01978_R5.1.1dpi14_3	hypothetical protein
CLAFUR5_01978	3	CLAFUR5_01978_R5.1.2dpi12_2	hypothetical protein
CLAFUR5_01978	3	CLAFUR5_01978_R5.1.3dpi12_2	hypothetical protein
CLAFUR5_01979	2	CLAFUR5_01979_R5.1.1dpi14_2	hypothetical protein
CLAFUR5_01979	2	CLAFUR5_01979_R5.1.1dpi6_1	hypothetical protein
CLAFUR5_01988	2	CLAFUR5_01988_R5.1.1dpi8_2	hypothetical protein
CLAFUR5_01988	2	CLAFUR5_01988_R5.1.2dpi8_2	hypothetical protein
CLAFUR5_02008	2	CLAFUR5_02008_R5.1.1dpi4_2	Uncharacterized J domain-containing protein C3E7.11c
CLAFUR5_02008	2	CLAFUR5_02008_R5.1.1dpi4_3	Uncharacterized J domain-containing protein C4H3.01
CLAFUR5_02010	5	CLAFUR5_02010_R5.1.1dpi12_3	hypothetical protein		secreted
CLAFUR5_02010	5	CLAFUR5_02010_R5.1.1dpi8_2	hypothetical protein		secreted
CLAFUR5_02010	5	CLAFUR5_02010_R5.1.2dpi12_2	hypothetical protein
CLAFUR5_02010	5	CLAFUR5_02010_R5.1.2dpi12_3	hypothetical protein
CLAFUR5_02010	5	CLAFUR5_02010_R5.1.3dpi6_3	hypothetical protein		secreted	candidate effector
CLAFUR5_02015	4	CLAFUR5_02015_R5.1.1dpi10_2	DNA mismatch repair protein msh6
CLAFUR5_02015	4	CLAFUR5_02015_R5.1.1dpi6_1	DNA mismatch repair protein msh6
CLAFUR5_02015	4	CLAFUR5_02015_R5.1.2dpi10_2	DNA mismatch repair protein MSH6
CLAFUR5_02015	4	CLAFUR5_02015_R5.1.2dpi14_1	DNA mismatch repair protein MSH6
CLAFUR5_02019	5	CLAFUR5_02019_R5.1.1dpi14_2	Probable diacetyl reductase [(R)-acetoin forming] 2
CLAFUR5_02019	5	CLAFUR5_02019_R5.1.1dpi2_3	Probable diacetyl reductase [(R)-acetoin forming] 2
CLAFUR5_02019	5	CLAFUR5_02019_R5.1.2dpi12_1	Probable diacetyl reductase [(R)-acetoin forming] 2
CLAFUR5_02019	5	CLAFUR5_02019_R5.1.3dpi12_3	Probable diacetyl reductase [(R)-acetoin forming] 2
CLAFUR5_02019	5	CLAFUR5_02019_R5.1.3dpi14_1	Probable diacetyl reductase [(R)-acetoin forming] 2
CLAFUR5_02025	2	CLAFUR5_02025_R5.1.1dpi6_1	hypothetical protein
CLAFUR5_02025	2	CLAFUR5_02025_R5.1.1dpi6_3	hypothetical protein
CLAFUR5_02026	2	CLAFUR5_02026_R5.1.1dpi6_3	Dolichyl-phosphate-mannose--protein mannosyltransferase 4	GT39
CLAFUR5_02026	2	CLAFUR5_02026_R5.1.2dpi2_2	Dolichyl-phosphate-mannose--protein mannosyltransferase 4	GT39
CLAFUR5_02027	2	CLAFUR5_02027_R5.1.1dpi2_2	Glutarate-semialdehyde dehydrogenase
CLAFUR5_02027	2	CLAFUR5_02027_R5.1.2dpi10_3	Glutarate-semialdehyde dehydrogenase
CLAFUR5_02032	3	CLAFUR5_02032_R5.1.1dpi10_3	Zinc-regulated transporter 2
CLAFUR5_02032	3	CLAFUR5_02032_R5.1.1dpi12_3	Zinc-regulated transporter 2
CLAFUR5_02032	3	CLAFUR5_02032_R5.1.1dpi6_1	Zinc-regulated transporter 2
CLAFUR5_02033	3	CLAFUR5_02033_R5.1.1dpi2_1	Short chain dehydrogenase atnD
CLAFUR5_02033	3	CLAFUR5_02033_R5.1.1dpi8_3	Short chain dehydrogenase atnD
CLAFUR5_02033	3	CLAFUR5_02033_R5.1.2dpi8_3	Short chain dehydrogenase atnD
CLAFUR5_02037	2	CLAFUR5_02037_R5.1.1dpi2_1	Uncharacterized protein C553.06		secreted
CLAFUR5_02037	2	CLAFUR5_02037_R5.1.1dpi8_3	hypothetical protein
CLAFUR5_02045	3	CLAFUR5_02045_R5.1.1dpi4_2	hypothetical protein
CLAFUR5_02045	3	CLAFUR5_02045_R5.1.1dpi8_1	Interferon-induced GTP-binding protein Mx1
CLAFUR5_02045	3	CLAFUR5_02045_R5.1.2dpi14_1	Interferon-induced GTP-binding protein Mx1
CLAFUR5_02048	3	CLAFUR5_02048_R5.1.1dpi10_2	hypothetical protein
CLAFUR5_02048	3	CLAFUR5_02048_R5.1.1dpi10_3	hypothetical protein
CLAFUR5_02048	3	CLAFUR5_02048_R5.1.1dpi8_3	hypothetical protein
CLAFUR5_02049	3	CLAFUR5_02049_R5.1.1dpi10_2	Putative transcription initiation factor TFIID 111 kDa subunit
CLAFUR5_02049	3	CLAFUR5_02049_R5.1.1dpi14_2	Putative transcription initiation factor TFIID 111 kDa subunit
CLAFUR5_02049	3	CLAFUR5_02049_R5.1.1dpi2_2	Putative transcription initiation factor TFIID 111 kDa subunit
CLAFUR5_02053	2	CLAFUR5_02053_R5.1.1dpi6_3	40S ribosomal protein S6-B
CLAFUR5_02053	2	CLAFUR5_02053_R5.2.1dpi6_1	Ribose-phosphate pyrophosphokinase 2
CLAFUR5_02059	2	CLAFUR5_02059_R5.1.1dpi10_2	Ubiquitin-conjugating enzyme E2 Z
CLAFUR5_02059	2	CLAFUR5_02059_R5.1.1dpi8_1	Ubiquitin-conjugating enzyme E2 Z
CLAFUR5_02060	3	CLAFUR5_02060_R5.1.1dpi14_2	Replication factor C subunit 5
CLAFUR5_02060	3	CLAFUR5_02060_R5.1.1dpi6_1	Replication factor C subunit 5
CLAFUR5_02060	3	CLAFUR5_02060_R5.1.2dpi14_2	Replication factor C subunit 5
CLAFUR5_02061	2	CLAFUR5_02061_R5.1.1dpi14_1	hypothetical protein
CLAFUR5_02061	2	CLAFUR5_02061_R5.1.2dpi10_2	hypothetical protein
CLAFUR5_02063	2	CLAFUR5_02063_R5.1.1dpi14_3	Low glucose sensor SNF3
CLAFUR5_02063	2	CLAFUR5_02063_R5.1.1dpi2_1	Low glucose sensor SNF3
CLAFUR5_02065	3	CLAFUR5_02065_R5.1.1dpi10_2	hypothetical protein		secreted
CLAFUR5_02065	3	CLAFUR5_02065_R5.1.2dpi10_1	hypothetical protein		secreted
CLAFUR5_02065	3	CLAFUR5_02065_R5.1.2dpi2_1	hypothetical protein		secreted
CLAFUR5_02066	2	CLAFUR5_02066_R5.1.1dpi4_3	Methyltransferase pytC
CLAFUR5_02066	2	CLAFUR5_02066_R5.1.1dpi8_2	hypothetical protein
CLAFUR5_02072	2	CLAFUR5_02072_R5.1.1dpi14_2	hypothetical protein
CLAFUR5_02072	2	CLAFUR5_02072_R5.1.1dpi2_2	hypothetical protein
CLAFUR5_02074	2	CLAFUR5_02074_R5.1.1dpi2_1	Inositol transporter 1
CLAFUR5_02074	2	CLAFUR5_02074_R5.1.1dpi8_1	Inositol transporter 1
CLAFUR5_02075	2	CLAFUR5_02075_R5.1.1dpi6_1	Sedoheptulose 1,7-bisphosphatase
CLAFUR5_02075	2	CLAFUR5_02075_R5.1.1dpi8_2	Sedoheptulose 1,7-bisphosphatase
CLAFUR5_02076	3	CLAFUR5_02076_R5.1.1dpi6_1	Meiotically up-regulated gene 72 protein
CLAFUR5_02076	3	CLAFUR5_02076_R5.1.1dpi6_3	Meiotically up-regulated gene 72 protein
CLAFUR5_02076	3	CLAFUR5_02076_R5.1.2dpi6_3	Meiotically up-regulated gene 72 protein
CLAFUR5_02081	3	CLAFUR5_02081_R5.1.1dpi14_2	hypothetical protein
CLAFUR5_02081	3	CLAFUR5_02081_R5.1.1dpi14_3	Meiotic recombination protein rec8
CLAFUR5_02081	3	CLAFUR5_02081_R5.1.2dpi10_2	Meiotic recombination protein rec8
CLAFUR5_02084	3	CLAFUR5_02084_R5.1.1dpi10_1	Kinesin-like protein bimC
CLAFUR5_02084	3	CLAFUR5_02084_R5.1.1dpi2_1	Kinesin-like protein bimC
CLAFUR5_02084	3	CLAFUR5_02084_R5.1.2dpi12_1	Kinesin-like protein bimC
CLAFUR5_02092	6	CLAFUR5_02092_R5.1.2dpi10_2	Nascent polypeptide-associated complex subunit beta
CLAFUR5_02092	6	CLAFUR5_02092_R5.1.2dpi14_2	Nascent polypeptide-associated complex subunit beta
CLAFUR5_02092	6	CLAFUR5_02092_R5.1.2dpi6_2	Nascent polypeptide-associated complex subunit beta
CLAFUR5_02092	6	CLAFUR5_02092_R5.1.2dpi6_3	Nascent polypeptide-associated complex subunit beta
CLAFUR5_02092	6	CLAFUR5_02092_R5.2.1dpi10_3	Short-chain dehydrogenase TIC 32, chloroplastic
CLAFUR5_02092	6	CLAFUR5_02092_R5.2.2dpi10_3	Short-chain dehydrogenase TIC 32, chloroplastic
CLAFUR5_02093	3	CLAFUR5_02093_R5.1.1dpi10_2	Beta-glucosidase 1B	GH1
CLAFUR5_02093	3	CLAFUR5_02093_R5.1.2dpi12_1	hypothetical protein		secreted	candidate effector
CLAFUR5_02093	3	CLAFUR5_02093_R5.1.2dpi2_3	Beta-glucosidase 1B	GH1	secreted
CLAFUR5_02095	3	CLAFUR5_02095_R5.1.2dpi14_1	Dehydrogenase	AA3_2
CLAFUR5_02095	3	CLAFUR5_02095_R5.2.1dpi10_3	Dehydrogenase citC
CLAFUR5_02095	3	CLAFUR5_02095_R5.2.1dpi14_2	Oxygen-dependent choline dehydrogenase
CLAFUR5_02096	2	CLAFUR5_02096_R5.1.1dpi10_2	ER-derived vesicles protein ERV14
CLAFUR5_02096	2	CLAFUR5_02096_R5.1.2dpi10_2	ER-derived vesicles protein ERV14
CLAFUR5_02097	2	CLAFUR5_02097_R5.1.1dpi6_3	Methionine aminopeptidase 1
CLAFUR5_02097	2	CLAFUR5_02097_R5.1.2dpi4_3	Methionine aminopeptidase 1
CLAFUR5_02098	2	CLAFUR5_02098_R5.1.1dpi12_3	Kynurenine 3-monooxygenase
CLAFUR5_02098	2	CLAFUR5_02098_R5.1.2dpi12_3	Kynurenine 3-monooxygenase
CLAFUR5_02101	4	CLAFUR5_02101_R5.1.1dpi10_2	Probable galactinol--sucrose galactosyltransferase 6	GH36
CLAFUR5_02101	4	CLAFUR5_02101_R5.1.3dpi14_1	Probable galactinol--sucrose galactosyltransferase 6	GH36
CLAFUR5_02101	4	CLAFUR5_02101_R5.1.4dpi14_1	Probable galactinol--sucrose galactosyltransferase 6	GH36
CLAFUR5_02101	4	CLAFUR5_02101_R5.1.5dpi8_1	Probable galactinol--sucrose galactosyltransferase 6	GH36
CLAFUR5_02102	2	CLAFUR5_02102_R5.1.1dpi10_2	Obg-like ATPase 1
CLAFUR5_02102	2	CLAFUR5_02102_R5.1.2dpi6_1	Obg-like ATPase 1
CLAFUR5_02105	2	CLAFUR5_02105_R5.1.1dpi14_1	hypothetical protein	AA12
CLAFUR5_02105	2	CLAFUR5_02105_R5.1.2dpi14_1	hypothetical protein
CLAFUR5_02108	2	CLAFUR5_02108_R5.1.1dpi10_3	Beta-mannosidase A		secreted	candidate effector
CLAFUR5_02108	2	CLAFUR5_02108_R5.1.1dpi2_1	Beta-mannosidase A	GH2	secreted
CLAFUR5_02111	2	CLAFUR5_02111_R5.1.1dpi2_2	Bilirubin oxidase	AA1	secreted
CLAFUR5_02111	2	CLAFUR5_02111_R5.1.2dpi8_3	Bilirubin oxidase		secreted
CLAFUR5_02113	2	CLAFUR5_02113_R5.1.2dpi4_3	hypothetical protein
CLAFUR5_02113	2	CLAFUR5_02113_R5.1.2dpi8_3	hypothetical protein
CLAFUR5_02115	2	CLAFUR5_02115_R5.1.1dpi8_2	hypothetical protein
CLAFUR5_02115	2	CLAFUR5_02115_R5.1.2dpi10_2	hypothetical protein
CLAFUR5_02118	3	CLAFUR5_02118_R5.1.1dpi10_2	3-hydroxybenzoate 4-monooxygenase
CLAFUR5_02118	3	CLAFUR5_02118_R5.1.2dpi10_1	3-hydroxybenzoate 4-monooxygenase
CLAFUR5_02118	3	CLAFUR5_02118_R5.2.1dpi14_3	Mechanosensitive ion channel protein Msy2
CLAFUR5_02120	2	CLAFUR5_02120_R5.1.1dpi12_2	hypothetical protein
CLAFUR5_02120	2	CLAFUR5_02120_R5.1.2dpi6_1	hypothetical protein
CLAFUR5_02123	3	CLAFUR5_02123_R5.1.1dpi10_1	hypothetical protein
CLAFUR5_02123	3	CLAFUR5_02123_R5.1.1dpi8_1	hypothetical protein
CLAFUR5_02123	3	CLAFUR5_02123_R5.1.2dpi14_3	hypothetical protein
CLAFUR5_02130	2	CLAFUR5_02130_R5.1.1dpi4_1	Endosomal protein P24B		secreted	candidate effector
CLAFUR5_02130	2	CLAFUR5_02130_R5.1.2dpi2_1	Endosomal protein P24B		secreted	candidate effector
CLAFUR5_02134	2	CLAFUR5_02134_R5.1.1dpi10_2	hypothetical protein
CLAFUR5_02134	2	CLAFUR5_02134_R5.1.1dpi2_3	hypothetical protein
CLAFUR5_02138	3	CLAFUR5_02138_R5.1.1dpi8_3	hypothetical protein
CLAFUR5_02138	3	CLAFUR5_02138_R5.1.3dpi10_1	hypothetical protein
CLAFUR5_02138	3	CLAFUR5_02138_R5.1.3dpi8_3	hypothetical protein
CLAFUR5_02139	3	CLAFUR5_02139_R5.1.1dpi10_2	Poly [ADP-ribose] polymerase 2
CLAFUR5_02139	3	CLAFUR5_02139_R5.1.2dpi12_3	Poly [ADP-ribose] polymerase 2
CLAFUR5_02139	3	CLAFUR5_02139_R5.1.2dpi8_2	Poly [ADP-ribose] polymerase 2
CLAFUR5_02144	2	CLAFUR5_02144_R5.1.1dpi12_3	hypothetical protein
CLAFUR5_02144	2	CLAFUR5_02144_R5.1.1dpi4_1	hypothetical protein
CLAFUR5_02150	4	CLAFUR5_02150_R5.1.1dpi10_2	Uncharacterized amino-acid permease PB24D3.02c
CLAFUR5_02150	4	CLAFUR5_02150_R5.1.1dpi10_3	Uncharacterized amino-acid permease PB24D3.02c
CLAFUR5_02150	4	CLAFUR5_02150_R5.1.1dpi12_2	Uncharacterized amino-acid permease PB24D3.02c
CLAFUR5_02150	4	CLAFUR5_02150_R5.1.1dpi2_3	Uncharacterized amino-acid permease PB24D3.02c
CLAFUR5_02156	4	CLAFUR5_02156_R5.1.1dpi12_1	hypothetical protein
CLAFUR5_02156	4	CLAFUR5_02156_R5.1.2dpi12_1	hypothetical protein
CLAFUR5_02156	4	CLAFUR5_02156_R5.1.3dpi10_2	hypothetical protein
CLAFUR5_02156	4	CLAFUR5_02156_R5.1.3dpi14_2	hypothetical protein
CLAFUR5_02169	4	CLAFUR5_02169_R5.1.1dpi12_2	hypothetical protein
CLAFUR5_02169	4	CLAFUR5_02169_R5.1.1dpi14_3	hypothetical protein
CLAFUR5_02169	4	CLAFUR5_02169_R5.1.2dpi12_2	hypothetical protein
CLAFUR5_02169	4	CLAFUR5_02169_R5.1.2dpi14_3	hypothetical protein
CLAFUR5_02170	2	CLAFUR5_02170_R5.1.1dpi12_2	hypothetical protein
CLAFUR5_02170	2	CLAFUR5_02170_R5.1.1dpi6_2	hypothetical protein
CLAFUR5_02173	2	CLAFUR5_02173_R5.1.1dpi2_1	hypothetical protein
CLAFUR5_02173	2	CLAFUR5_02173_R5.1.1dpi8_3	hypothetical protein
CLAFUR5_02177	2	CLAFUR5_02177_R5.1.1dpi6_1	L-fucose-proton symporter
CLAFUR5_02177	2	CLAFUR5_02177_R5.2.1dpi2_3	hypothetical protein
CLAFUR5_02185	2	CLAFUR5_02185_R5.1.1dpi10_2	hypothetical protein
CLAFUR5_02185	2	CLAFUR5_02185_R5.1.2dpi10_1	hypothetical protein
CLAFUR5_02187	3	CLAFUR5_02187_R5.1.1dpi2_1	hypothetical protein
CLAFUR5_02187	3	CLAFUR5_02187_R5.1.1dpi8_1	hypothetical protein
CLAFUR5_02187	3	CLAFUR5_02187_R5.1.2dpi12_2	hypothetical protein
CLAFUR5_02192	2	CLAFUR5_02192_R5.1.1dpi2_2	Probable quinate permease
CLAFUR5_02192	2	CLAFUR5_02192_R5.1.1dpi8_2	Probable quinate permease
CLAFUR5_02194	3	CLAFUR5_02194_R5.1.1dpi14_1	hypothetical protein
CLAFUR5_02194	3	CLAFUR5_02194_R5.1.1dpi6_3	hypothetical protein
CLAFUR5_02194	3	CLAFUR5_02194_R5.1.2dpi6_3	hypothetical protein
CLAFUR5_02199	3	CLAFUR5_02199_R5.1.1dpi10_2	hypothetical protein
CLAFUR5_02199	3	CLAFUR5_02199_R5.1.1dpi12_3	hypothetical protein
CLAFUR5_02199	3	CLAFUR5_02199_R5.1.1dpi6_2	hypothetical protein
CLAFUR5_02202	2	CLAFUR5_02202_R5.1.1dpi6_3	High-affinity nicotinic acid transporter
CLAFUR5_02202	2	CLAFUR5_02202_R5.1.2dpi2_1	High-affinity nicotinic acid transporter
CLAFUR5_02207	2	CLAFUR5_02207_R5.1.1dpi4_3	ML-236A carboxylate methylbutanoyltransferase mlcH
CLAFUR5_02207	2	CLAFUR5_02207_R5.1.2dpi2_1	ML-236A carboxylate methylbutanoyltransferase mlcH
CLAFUR5_02213	2	CLAFUR5_02213_R5.1.1dpi2_2	hypothetical protein
CLAFUR5_02213	2	CLAFUR5_02213_R5.1.1dpi2_3	hypothetical protein
CLAFUR5_02215	4	CLAFUR5_02215_R5.1.1dpi14_2	hypothetical protein
CLAFUR5_02215	4	CLAFUR5_02215_R5.1.1dpi4_2	hypothetical protein
CLAFUR5_02215	4	CLAFUR5_02215_R5.1.2dpi12_3	hypothetical protein
CLAFUR5_02215	4	CLAFUR5_02215_R5.1.3dpi10_1	hypothetical protein
CLAFUR5_02216	2	CLAFUR5_02216_R5.1.1dpi14_1	hypothetical protein
CLAFUR5_02216	2	CLAFUR5_02216_R5.1.1dpi6_3	hypothetical protein
CLAFUR5_02217	3	CLAFUR5_02217_R5.1.1dpi10_2	Ras guanine nucleotide exchange factor I
CLAFUR5_02217	3	CLAFUR5_02217_R5.1.1dpi4_3	Ras guanine nucleotide exchange factor I
CLAFUR5_02217	3	CLAFUR5_02217_R5.1.1dpi6_2	Ras guanine nucleotide exchange factor I
CLAFUR5_02222	2	CLAFUR5_02222_R5.1.1dpi4_3	High-affinity nicotinic acid transporter
CLAFUR5_02222	2	CLAFUR5_02222_R5.1.1dpi6_2	Uncharacterized transporter C1683.12
CLAFUR5_02227	2	CLAFUR5_02227_R5.1.1dpi10_3	hypothetical protein
CLAFUR5_02227	2	CLAFUR5_02227_R5.1.1dpi2_3	hypothetical protein
CLAFUR5_02229	2	CLAFUR5_02229_R5.1.1dpi14_2	hypothetical protein
CLAFUR5_02229	2	CLAFUR5_02229_R5.1.1dpi6_2	hypothetical protein
CLAFUR5_02238	2	CLAFUR5_02238_R5.1.1dpi14_1	hypothetical protein
CLAFUR5_02238	2	CLAFUR5_02238_R5.1.2dpi14_1	hypothetical protein
CLAFUR5_02239	2	CLAFUR5_02239_R5.1.1dpi10_2	hypothetical protein
CLAFUR5_02239	2	CLAFUR5_02239_R5.1.1dpi2_2	hypothetical protein
CLAFUR5_02263	2	CLAFUR5_02263_R5.1.1dpi10_3	Uncharacterized membrane protein YCR023C
CLAFUR5_02263	2	CLAFUR5_02263_R5.1.1dpi2_3	Uncharacterized membrane protein YCR023C
CLAFUR5_02268	3	CLAFUR5_02268_R5.1.1dpi12_1	hypothetical protein
CLAFUR5_02268	3	CLAFUR5_02268_R5.1.2dpi12_1	Purine nucleoside permease
CLAFUR5_02268	3	CLAFUR5_02268_R5.1.3dpi10_2	hypothetical protein
CLAFUR5_02270	2	CLAFUR5_02270_R5.1.2dpi12_3	hypothetical protein
CLAFUR5_02270	2	CLAFUR5_02270_R5.1.2dpi8_1	hypothetical protein
CLAFUR5_02272	2	CLAFUR5_02272_R5.1.1dpi10_3	hypothetical protein
CLAFUR5_02272	2	CLAFUR5_02272_R5.1.1dpi6_3	hypothetical protein
CLAFUR5_02273	3	CLAFUR5_02273_R5.1.1dpi2_1	F-box/WD repeat-containing protein 1A
CLAFUR5_02273	3	CLAFUR5_02273_R5.1.1dpi6_1	F-box/WD repeat-containing protein 1A
CLAFUR5_02273	3	CLAFUR5_02273_R5.1.1dpi8_1	F-box/WD repeat-containing protein 1A
CLAFUR5_02276	3	CLAFUR5_02276_R5.1.1dpi10_2	Glycogenin-1	GT8
CLAFUR5_02276	3	CLAFUR5_02276_R5.1.2dpi10_3	hypothetical protein
CLAFUR5_02276	3	CLAFUR5_02276_R5.1.2dpi4_3	Glycogenin-1	GT8
CLAFUR5_02278	4	CLAFUR5_02278_R5.1.1dpi12_1	hypothetical protein
CLAFUR5_02278	4	CLAFUR5_02278_R5.1.1dpi12_2	hypothetical protein
CLAFUR5_02278	4	CLAFUR5_02278_R5.1.1dpi14_1	hypothetical protein
CLAFUR5_02278	4	CLAFUR5_02278_R5.1.2dpi6_2	hypothetical protein
CLAFUR5_02293	2	CLAFUR5_02293_R5.1.1dpi2_1	Uncharacterized protein YIL156W-B
CLAFUR5_02293	2	CLAFUR5_02293_R5.1.2dpi14_2	Uncharacterized protein YIL156W-B
CLAFUR5_02297	3	CLAFUR5_02297_R5.1.1dpi12_2	hypothetical protein
CLAFUR5_02297	3	CLAFUR5_02297_R5.1.1dpi14_1	hypothetical protein
CLAFUR5_02297	3	CLAFUR5_02297_R5.1.2dpi12_2	hypothetical protein
CLAFUR5_02299	2	CLAFUR5_02299_R5.1.1dpi4_3	N-terminal acetyltransferase B complex catalytic subunit naa20
CLAFUR5_02299	2	CLAFUR5_02299_R5.1.1dpi8_2	N-terminal acetyltransferase B complex catalytic subunit naa20
CLAFUR5_02307	2	CLAFUR5_02307_R5.1.2dpi14_2	hypothetical protein
CLAFUR5_02307	2	CLAFUR5_02307_R5.1.2dpi6_1	hypothetical protein
CLAFUR5_02319	4	CLAFUR5_02319_R5.1.1dpi12_2	hypothetical protein
CLAFUR5_02319	4	CLAFUR5_02319_R5.1.1dpi2_1	hypothetical protein
CLAFUR5_02319	4	CLAFUR5_02319_R5.1.2dpi14_3	hypothetical protein
CLAFUR5_02319	4	CLAFUR5_02319_R5.1.3dpi10_2	hypothetical protein
CLAFUR5_02323	2	CLAFUR5_02323_R5.1.1dpi14_1	hypothetical protein
CLAFUR5_02323	2	CLAFUR5_02323_R5.1.1dpi6_3	hypothetical protein
CLAFUR5_02332	2	CLAFUR5_02332_R5.1.1dpi12_3	hypothetical protein
CLAFUR5_02332	2	CLAFUR5_02332_R5.1.2dpi10_2	hypothetical protein
CLAFUR5_02333	2	CLAFUR5_02333_R5.1.1dpi2_1	Isocitrate dehydrogenase [NAD] subunit 2, mitochondrial
CLAFUR5_02333	2	CLAFUR5_02333_R5.1.1dpi6_2	Isocitrate dehydrogenase [NAD] subunit 2, mitochondrial
CLAFUR5_02334	3	CLAFUR5_02334_R5.1.1dpi14_2	Exocyst complex component SEC5
CLAFUR5_02334	3	CLAFUR5_02334_R5.1.1dpi6_1	hypothetical protein
CLAFUR5_02334	3	CLAFUR5_02334_R5.1.1dpi8_2	hypothetical protein
CLAFUR5_02335	2	CLAFUR5_02335_R5.1.2dpi10_2	Probable U6 snRNA-associated Sm-like protein LSm4
CLAFUR5_02335	2	CLAFUR5_02335_R5.1.3dpi14_3	Probable U6 snRNA-associated Sm-like protein LSm4
CLAFUR5_02336	2	CLAFUR5_02336_R5.1.1dpi12_2	MFS-type transporter oryC
CLAFUR5_02336	2	CLAFUR5_02336_R5.1.2dpi8_1	MFS-type transporter oryC		secreted
CLAFUR5_02337	3	CLAFUR5_02337_R5.1.1dpi14_3	hypothetical protein		secreted	candidate effector
CLAFUR5_02337	3	CLAFUR5_02337_R5.2.1dpi10_1	Beta-galactosidase	GH42	secreted
CLAFUR5_02337	3	CLAFUR5_02337_R5.2.2dpi12_2	Beta-galactosidase BgaA	GH42	secreted
CLAFUR5_02343	2	CLAFUR5_02343_R5.1.2dpi12_2	hypothetical protein
CLAFUR5_02343	2	CLAFUR5_02343_R5.1.3dpi10_1	hypothetical protein
CLAFUR5_02347	2	CLAFUR5_02347_R5.1.1dpi2_1	Norsolorinic acid reductase A
CLAFUR5_02347	2	CLAFUR5_02347_R5.1.1dpi4_2	Norsolorinic acid reductase A
CLAFUR5_02349	3	CLAFUR5_02349_R5.1.1dpi10_2	hypothetical protein
CLAFUR5_02349	3	CLAFUR5_02349_R5.1.1dpi2_2	hypothetical protein
CLAFUR5_02349	3	CLAFUR5_02349_R5.1.2dpi10_2	hypothetical protein
CLAFUR5_02357	3	CLAFUR5_02357_R5.1.1dpi10_2	DNA repair protein rad5
CLAFUR5_02357	3	CLAFUR5_02357_R5.1.1dpi14_1	DNA repair protein RAD5
CLAFUR5_02357	3	CLAFUR5_02357_R5.1.1dpi4_1	DNA repair protein RAD5
CLAFUR5_02365	2	CLAFUR5_02365_R5.1.1dpi12_1	Importin subunit beta-1
CLAFUR5_02365	2	CLAFUR5_02365_R5.1.2dpi4_1	Importin subunit beta-1
CLAFUR5_02375	2	CLAFUR5_02375_R5.1.1dpi14_3	hypothetical protein
CLAFUR5_02375	2	CLAFUR5_02375_R5.1.1dpi4_2	hypothetical protein
CLAFUR5_02376	2	CLAFUR5_02376_R5.1.1dpi2_1	hypothetical protein
CLAFUR5_02376	2	CLAFUR5_02376_R5.1.1dpi8_2	hypothetical protein
CLAFUR5_02385	2	CLAFUR5_02385_R5.1.1dpi10_2	hypothetical protein
CLAFUR5_02385	2	CLAFUR5_02385_R5.1.2dpi10_2	hypothetical protein
CLAFUR5_02386	2	CLAFUR5_02386_R5.1.1dpi4_2	Cytochrome P450 61
CLAFUR5_02386	2	CLAFUR5_02386_R5.1.1dpi4_3	Cytochrome P450 61
CLAFUR5_02389	2	CLAFUR5_02389_R5.1.1dpi4_1	hypothetical protein
CLAFUR5_02389	2	CLAFUR5_02389_R5.1.1dpi8_2	hypothetical protein
CLAFUR5_02394	2	CLAFUR5_02394_R5.1.1dpi4_2	hypothetical protein
CLAFUR5_02394	2	CLAFUR5_02394_R5.1.1dpi8_2	hypothetical protein
CLAFUR5_02396	2	CLAFUR5_02396_R5.1.1dpi10_2	hypothetical protein
CLAFUR5_02396	2	CLAFUR5_02396_R5.1.2dpi10_2	hypothetical protein
CLAFUR5_02404	2	CLAFUR5_02404_R5.1.1dpi12_2	Phosphatidylserine decarboxylase proenzyme 1, mitochondrial
CLAFUR5_02404	2	CLAFUR5_02404_R5.1.1dpi2_1	Phosphatidylserine decarboxylase proenzyme 1, mitochondrial
CLAFUR5_02407	2	CLAFUR5_02407_R5.1.1dpi12_2	hypothetical protein
CLAFUR5_02407	2	CLAFUR5_02407_R5.1.1dpi14_1	hypothetical protein
CLAFUR5_02409	2	CLAFUR5_02409_R5.1.1dpi8_1	hypothetical protein
CLAFUR5_02409	2	CLAFUR5_02409_R5.1.4dpi12_2	hypothetical protein
CLAFUR5_02410	2	CLAFUR5_02410_R5.1.1dpi14_3	hypothetical protein
CLAFUR5_02410	2	CLAFUR5_02410_R5.1.2dpi12_2	N-glycosidase R617
CLAFUR5_02414	2	CLAFUR5_02414_R5.1.1dpi2_1	hypothetical protein
CLAFUR5_02414	2	CLAFUR5_02414_R5.1.1dpi8_3	hypothetical protein
CLAFUR5_02415	3	CLAFUR5_02415_R5.1.1dpi10_2	Transcription factor SWI6
CLAFUR5_02415	3	CLAFUR5_02415_R5.1.1dpi6_3	hypothetical protein
CLAFUR5_02415	3	CLAFUR5_02415_R5.1.2dpi4_3	Transcription factor SWI6
CLAFUR5_02435	3	CLAFUR5_02435_R5.1.1dpi12_3	hypothetical protein
CLAFUR5_02435	3	CLAFUR5_02435_R5.1.1dpi14_1	hypothetical protein
CLAFUR5_02435	3	CLAFUR5_02435_R5.1.1dpi14_3	hypothetical protein
CLAFUR5_02438	2	CLAFUR5_02438_R5.1.1dpi10_3	hypothetical protein
CLAFUR5_02438	2	CLAFUR5_02438_R5.1.1dpi6_2	Cut9-interacting protein scn1
CLAFUR5_02443	3	CLAFUR5_02443_R5.1.1dpi6_1	Taurine hydroxylase-like protein SAT17
CLAFUR5_02443	3	CLAFUR5_02443_R5.1.1dpi8_3	hypothetical protein
CLAFUR5_02443	3	CLAFUR5_02443_R5.1.2dpi12_3	Taurine hydroxylase-like protein SAT17
CLAFUR5_02451	4	CLAFUR5_02451_R5.1.1dpi14_1	hypothetical protein
CLAFUR5_02451	4	CLAFUR5_02451_R5.1.2dpi10_2	hypothetical protein
CLAFUR5_02451	4	CLAFUR5_02451_R5.1.2dpi14_1	hypothetical protein
CLAFUR5_02451	4	CLAFUR5_02451_R5.1.3dpi10_2	hypothetical protein
CLAFUR5_02471	2	CLAFUR5_02471_R5.1.1dpi10_2	hypothetical protein
CLAFUR5_02471	2	CLAFUR5_02471_R5.1.1dpi4_3	hypothetical protein
CLAFUR5_02473	2	CLAFUR5_02473_R5.1.1dpi4_1	Benzoylformate decarboxylase
CLAFUR5_02473	2	CLAFUR5_02473_R5.1.1dpi8_2	Benzoylformate decarboxylase
CLAFUR5_02474	2	CLAFUR5_02474_R5.1.1dpi12_1	Protein GVP36
CLAFUR5_02474	2	CLAFUR5_02474_R5.1.1dpi2_1	Protein GVP36
CLAFUR5_02486	2	CLAFUR5_02486_R5.1.1dpi12_2	hypothetical protein
CLAFUR5_02486	2	CLAFUR5_02486_R5.2.1dpi14_1	hypothetical protein
CLAFUR5_02490	2	CLAFUR5_02490_R5.1.1dpi12_1	GTP-binding protein gtr2
CLAFUR5_02490	2	CLAFUR5_02490_R5.1.2dpi14_2	GTP-binding protein gtr2
CLAFUR5_02491	2	CLAFUR5_02491_R5.1.1dpi10_2	Heat shock 70 kDa protein 12B
CLAFUR5_02491	2	CLAFUR5_02491_R5.1.2dpi10_3	Heat shock 70 kDa protein 12B
CLAFUR5_02492	4	CLAFUR5_02492_R5.1.1dpi14_3	Poly(A) polymerase pla1
CLAFUR5_02492	4	CLAFUR5_02492_R5.1.1dpi4_1	Poly(A) polymerase pla1
CLAFUR5_02492	4	CLAFUR5_02492_R5.1.2dpi14_3	Poly(A) polymerase pla1
CLAFUR5_02492	4	CLAFUR5_02492_R5.1.3dpi12_3	Poly(A) polymerase pla1
CLAFUR5_02498	3	CLAFUR5_02498_R5.1.1dpi10_2	Quinate permease
CLAFUR5_02498	3	CLAFUR5_02498_R5.1.1dpi12_3	Quinate permease
CLAFUR5_02498	3	CLAFUR5_02498_R5.1.2dpi10_1	Quinate permease
CLAFUR5_02500	2	CLAFUR5_02500_R5.1.1dpi12_2	hypothetical protein
CLAFUR5_02500	2	CLAFUR5_02500_R5.1.1dpi4_3	hypothetical protein
CLAFUR5_02506	2	CLAFUR5_02506_R5.1.1dpi10_1	hypothetical protein
CLAFUR5_02506	2	CLAFUR5_02506_R5.1.1dpi10_3	hypothetical protein
CLAFUR5_02508	2	CLAFUR5_02508_R5.1.1dpi14_3	hypothetical protein
CLAFUR5_02508	2	CLAFUR5_02508_R5.1.1dpi4_3	hypothetical protein
CLAFUR5_02516	2	CLAFUR5_02516_R5.1.1dpi2_2	SAGA complex subunit spt20
CLAFUR5_02516	2	CLAFUR5_02516_R5.1.2dpi14_3	SAGA complex subunit spt20
CLAFUR5_02517	3	CLAFUR5_02517_R5.1.1dpi10_2	hypothetical protein
CLAFUR5_02517	3	CLAFUR5_02517_R5.1.1dpi12_1	hypothetical protein
CLAFUR5_02517	3	CLAFUR5_02517_R5.1.1dpi8_1	hypothetical protein
CLAFUR5_02520	2	CLAFUR5_02520_R5.1.1dpi8_2	Uncharacterized protein YNL108C
CLAFUR5_02520	2	CLAFUR5_02520_R5.1.2dpi6_1	Transcription factor tau 55 kDa subunit
CLAFUR5_02521	2	CLAFUR5_02521_R5.1.1dpi14_2	hypothetical protein
CLAFUR5_02521	2	CLAFUR5_02521_R5.1.2dpi14_2	hypothetical protein
CLAFUR5_02524	2	CLAFUR5_02524_R5.1.1dpi10_3	hypothetical protein		secreted
CLAFUR5_02524	2	CLAFUR5_02524_R5.1.2dpi12_3	hypothetical protein		secreted
CLAFUR5_02529	2	CLAFUR5_02529_R5.1.1dpi10_2	hypothetical protein
CLAFUR5_02529	2	CLAFUR5_02529_R5.1.1dpi4_3	hypothetical protein
CLAFUR5_02530	3	CLAFUR5_02530_R5.1.1dpi12_3	hypothetical protein
CLAFUR5_02530	3	CLAFUR5_02530_R5.1.1dpi14_2	hypothetical protein		secreted
CLAFUR5_02530	3	CLAFUR5_02530_R5.1.2dpi14_2	hypothetical protein		secreted
CLAFUR5_02533	2	CLAFUR5_02533_R5.1.1dpi10_2	hypothetical protein
CLAFUR5_02533	2	CLAFUR5_02533_R5.1.1dpi8_1	hypothetical protein
CLAFUR5_02535	2	CLAFUR5_02535_R5.1.1dpi12_1	Protein transport protein SEC22
CLAFUR5_02535	2	CLAFUR5_02535_R5.1.1dpi6_1	Protein transport protein sec22
CLAFUR5_02536	4	CLAFUR5_02536_R5.1.1dpi8_3	hypothetical protein
CLAFUR5_02536	4	CLAFUR5_02536_R5.1.2dpi10_1	Elongator complex protein 5
CLAFUR5_02536	4	CLAFUR5_02536_R5.2.2dpi10_3	hypothetical protein
CLAFUR5_02536	4	CLAFUR5_02536_R5.3.1dpi12_2	U4/U6.U5 small nuclear ribonucleoprotein 27 kDa protein
CLAFUR5_02537	2	CLAFUR5_02537_R5.1.1dpi14_3	Polysaccharide monooxygenase Cel61a	AA9	secreted
CLAFUR5_02537	2	CLAFUR5_02537_R5.1.1dpi8_1	Polysaccharide monooxygenase Cel61a	AA9	secreted
CLAFUR5_02539	2	CLAFUR5_02539_R5.1.1dpi12_3	hypothetical protein
CLAFUR5_02539	2	CLAFUR5_02539_R5.1.1dpi14_3	hypothetical protein
CLAFUR5_02546	2	CLAFUR5_02546_R5.1.1dpi10_2	hypothetical protein
CLAFUR5_02546	2	CLAFUR5_02546_R5.1.1dpi6_3	hypothetical protein
CLAFUR5_02555	2	CLAFUR5_02555_R5.1.1dpi14_1	hypothetical protein
CLAFUR5_02555	2	CLAFUR5_02555_R5.1.1dpi14_2	hypothetical protein
CLAFUR5_02565	3	CLAFUR5_02565_R5.1.1dpi12_2	Beta-galactosidase	GH2
CLAFUR5_02565	3	CLAFUR5_02565_R5.1.1dpi6_3	Beta-galactosidase	GH2
CLAFUR5_02565	3	CLAFUR5_02565_R5.1.2dpi12_2	Beta-galactosidase	GH2
CLAFUR5_02569	2	CLAFUR5_02569_R5.1.1dpi12_3	hypothetical protein
CLAFUR5_02569	2	CLAFUR5_02569_R5.1.1dpi6_2	hypothetical protein
CLAFUR5_02571	2	CLAFUR5_02571_R5.1.1dpi14_1	hypothetical protein
CLAFUR5_02571	2	CLAFUR5_02571_R5.1.1dpi4_3	hypothetical protein
CLAFUR5_02573	2	CLAFUR5_02573_R5.1.1dpi8_1	Aldehyde reductase 2
CLAFUR5_02573	2	CLAFUR5_02573_R5.1.2dpi4_3	NAD-dependent epimerase/dehydratase terH
CLAFUR5_02577	2	CLAFUR5_02577_R5.1.1dpi14_1	UPF0659 protein C216.03
CLAFUR5_02577	2	CLAFUR5_02577_R5.1.1dpi2_1	UPF0659 protein C216.03
CLAFUR5_02582	2	CLAFUR5_02582_R5.1.1dpi12_1	hypothetical protein
CLAFUR5_02582	2	CLAFUR5_02582_R5.1.2dpi14_3	hypothetical protein
CLAFUR5_02584	3	CLAFUR5_02584_R5.1.1dpi10_3	hypothetical protein
CLAFUR5_02584	3	CLAFUR5_02584_R5.1.2dpi10_1	hypothetical protein
CLAFUR5_02584	3	CLAFUR5_02584_R5.1.2dpi12_1	hypothetical protein
CLAFUR5_02589	2	CLAFUR5_02589_R5.1.1dpi10_3	hypothetical protein
CLAFUR5_02589	2	CLAFUR5_02589_R5.1.3dpi10_2	hypothetical protein
CLAFUR5_02590	2	CLAFUR5_02590_R5.1.1dpi2_3	CTD kinase subunit beta
CLAFUR5_02590	2	CLAFUR5_02590_R5.1.1dpi8_2	hypothetical protein
CLAFUR5_02591	2	CLAFUR5_02591_R5.1.1dpi4_3	Chitin synthase 6	GT2
CLAFUR5_02591	2	CLAFUR5_02591_R5.1.2dpi2_1	Chitin synthase 6	GT2
CLAFUR5_02592	2	CLAFUR5_02592_R5.1.1dpi6_3	Chitin synthase 5
CLAFUR5_02592	2	CLAFUR5_02592_R5.1.2dpi2_1	Chitin synthase 5	GT2
CLAFUR5_02594	2	CLAFUR5_02594_R5.1.1dpi10_3	hypothetical protein
CLAFUR5_02594	2	CLAFUR5_02594_R5.1.1dpi6_2	hypothetical protein
CLAFUR5_02596	2	CLAFUR5_02596_R5.1.1dpi2_3	Altered inheritance of mitochondria protein 32
CLAFUR5_02596	2	CLAFUR5_02596_R5.1.1dpi8_3	hypothetical protein
CLAFUR5_02600	2	CLAFUR5_02600_R5.1.1dpi12_2	hypothetical protein
CLAFUR5_02600	2	CLAFUR5_02600_R5.1.1dpi6_3	hypothetical protein
CLAFUR5_02603	3	CLAFUR5_02603_R5.1.1dpi14_3	Endo-beta-1,4-glucanase B	GH5_5	secreted	candidate effector
CLAFUR5_02603	3	CLAFUR5_02603_R5.1.1dpi6_3	Probable endo-beta-1,4-glucanase B	GH5_5	secreted
CLAFUR5_02603	3	CLAFUR5_02603_R5.1.1dpi8_1	Endo-beta-1,4-glucanase B	GH5_5	secreted	candidate effector
CLAFUR5_02608	2	CLAFUR5_02608_R5.1.1dpi12_1	hypothetical protein
CLAFUR5_02608	2	CLAFUR5_02608_R5.1.1dpi2_1	hypothetical protein
CLAFUR5_02612	2	CLAFUR5_02612_R5.1.1dpi12_2	L-2,3-butanediol dehydrogenase
CLAFUR5_02612	2	CLAFUR5_02612_R5.1.2dpi10_1	L-2,3-butanediol dehydrogenase
CLAFUR5_02616	2	CLAFUR5_02616_R5.1.1dpi12_3	RNA polymerase I-specific transcription initiation factor rrn7
CLAFUR5_02616	2	CLAFUR5_02616_R5.1.2dpi6_3	RNA polymerase I-specific transcription initiation factor rrn7
CLAFUR5_02619	2	CLAFUR5_02619_R5.1.1dpi12_3	Rho GTPase-activating protein 15
CLAFUR5_02619	2	CLAFUR5_02619_R5.1.1dpi4_3	Rho GTPase-activating protein 15
CLAFUR5_02621	2	CLAFUR5_02621_R5.1.1dpi12_2	hypothetical protein
CLAFUR5_02621	2	CLAFUR5_02621_R5.1.1dpi6_1	Post-transcriptional regulator MKT1
CLAFUR5_02624	4	CLAFUR5_02624_R5.1.1dpi14_1	Protein PLM2
CLAFUR5_02624	4	CLAFUR5_02624_R5.1.2dpi14_2	Protein PLM2
CLAFUR5_02624	4	CLAFUR5_02624_R5.1.2dpi8_3	Protein PLM2
CLAFUR5_02624	4	CLAFUR5_02624_R5.1.3dpi14_1	Protein PLM2
CLAFUR5_02627	2	CLAFUR5_02627_R5.1.1dpi4_1	Nitrate reductase [NADPH]
CLAFUR5_02627	2	CLAFUR5_02627_R5.1.1dpi8_3	Nitrate reductase [NADPH]
CLAFUR5_02636	2	CLAFUR5_02636_R5.1.1dpi12_1	hypothetical protein
CLAFUR5_02636	2	CLAFUR5_02636_R5.1.2dpi6_1	hypothetical protein
CLAFUR5_02638	3	CLAFUR5_02638_R5.1.1dpi12_3	Enolase-phosphatase E1
CLAFUR5_02638	3	CLAFUR5_02638_R5.1.1dpi14_2	hypothetical protein
CLAFUR5_02638	3	CLAFUR5_02638_R5.1.1dpi6_1	Enolase-phosphatase E1
CLAFUR5_02644	3	CLAFUR5_02644_R5.1.1dpi6_1	Putative urea carboxylase
CLAFUR5_02644	3	CLAFUR5_02644_R5.1.2dpi10_3	Putative urea carboxylase
CLAFUR5_02644	3	CLAFUR5_02644_R5.1.2dpi4_3	Putative urea carboxylase
CLAFUR5_02645	3	CLAFUR5_02645_R5.1.1dpi8_1	Lactam utilization protein lamB
CLAFUR5_02645	3	CLAFUR5_02645_R5.1.2dpi12_1	Lactam utilization protein lamB
CLAFUR5_02645	3	CLAFUR5_02645_R5.1.2dpi8_1	Lactam utilization protein lamB
CLAFUR5_02648	3	CLAFUR5_02648_R5.1.1dpi10_1	Putative epoxide hydrolase
CLAFUR5_02648	3	CLAFUR5_02648_R5.1.1dpi12_3	Putative epoxide hydrolase
CLAFUR5_02648	3	CLAFUR5_02648_R5.1.1dpi2_1	Putative epoxide hydrolase
CLAFUR5_02653	2	CLAFUR5_02653_R5.1.1dpi6_1	Probable alpha/beta-glucosidase agdC	GH31_1	secreted
CLAFUR5_02653	2	CLAFUR5_02653_R5.1.1dpi6_3	Probable alpha/beta-glucosidase agdC		secreted	candidate effector
CLAFUR5_02654	2	CLAFUR5_02654_R5.1.1dpi12_2	hypothetical protein
CLAFUR5_02654	2	CLAFUR5_02654_R5.1.1dpi4_2	hypothetical protein
CLAFUR5_02656	2	CLAFUR5_02656_R5.1.1dpi2_1	hypothetical protein
CLAFUR5_02656	2	CLAFUR5_02656_R5.1.2dpi4_2	hypothetical protein
CLAFUR5_02658	4	CLAFUR5_02658_R5.1.1dpi10_2	hypothetical protein		secreted
CLAFUR5_02658	4	CLAFUR5_02658_R5.1.1dpi12_1	hypothetical protein		secreted	candidate effector
CLAFUR5_02658	4	CLAFUR5_02658_R5.1.1dpi6_2	hypothetical protein		secreted	candidate effector
CLAFUR5_02658	4	CLAFUR5_02658_R5.1.1dpi8_2	hypothetical protein		secreted	candidate effector
CLAFUR5_02663	2	CLAFUR5_02663_R5.1.1dpi10_3	hypothetical protein
CLAFUR5_02663	2	CLAFUR5_02663_R5.1.1dpi2_3	hypothetical protein
CLAFUR5_02664	2	CLAFUR5_02664_R5.1.1dpi14_2	hypothetical protein
CLAFUR5_02664	2	CLAFUR5_02664_R5.1.1dpi6_1	hypothetical protein
CLAFUR5_02665	2	CLAFUR5_02665_R5.1.1dpi2_1	hypothetical protein
CLAFUR5_02665	2	CLAFUR5_02665_R5.1.2dpi10_3	hypothetical protein
CLAFUR5_02669	3	CLAFUR5_02669_R5.1.1dpi12_2	MFS transporter prlL
CLAFUR5_02669	3	CLAFUR5_02669_R5.1.1dpi12_3	MFS transporter prlL
CLAFUR5_02669	3	CLAFUR5_02669_R5.1.2dpi12_3	hypothetical protein
CLAFUR5_02670	2	CLAFUR5_02670_R5.1.1dpi10_2	Histidine protein kinase NIK1
CLAFUR5_02670	2	CLAFUR5_02670_R5.1.2dpi6_2	Histidine protein kinase NIK1
CLAFUR5_02671	3	CLAFUR5_02671_R5.1.1dpi10_2	hypothetical protein
CLAFUR5_02671	3	CLAFUR5_02671_R5.1.1dpi4_3	hypothetical protein
CLAFUR5_02671	3	CLAFUR5_02671_R5.1.2dpi12_3	hypothetical protein
CLAFUR5_02686	2	CLAFUR5_02686_R5.1.1dpi14_1	hypothetical protein
CLAFUR5_02686	2	CLAFUR5_02686_R5.1.1dpi2_1	hypothetical protein
CLAFUR5_02690	3	CLAFUR5_02690_R5.1.1dpi12_1	hypothetical protein
CLAFUR5_02690	3	CLAFUR5_02690_R5.1.1dpi14_3	hypothetical protein
CLAFUR5_02690	3	CLAFUR5_02690_R5.1.1dpi4_2	hypothetical protein
CLAFUR5_02691	2	CLAFUR5_02691_R5.1.1dpi14_3	Probable 3-hydroxyisobutyrate dehydrogenase, mitochondrial
CLAFUR5_02691	2	CLAFUR5_02691_R5.1.3dpi6_3	hypothetical protein
CLAFUR5_02692	2	CLAFUR5_02692_R5.1.1dpi10_2	hypothetical protein
CLAFUR5_02692	2	CLAFUR5_02692_R5.1.1dpi4_3	hypothetical protein
CLAFUR5_02695	3	CLAFUR5_02695_R5.1.1dpi14_2	hypothetical protein
CLAFUR5_02695	3	CLAFUR5_02695_R5.1.1dpi8_1	hypothetical protein
CLAFUR5_02695	3	CLAFUR5_02695_R5.1.2dpi6_1	hypothetical protein
CLAFUR5_02699	2	CLAFUR5_02699_R5.1.1dpi14_1	Versatile peroxidase VPL1	AA2
CLAFUR5_02699	2	CLAFUR5_02699_R5.1.1dpi8_1	Versatile peroxidase VPL1	AA2	secreted
CLAFUR5_02707	2	CLAFUR5_02707_R5.1.1dpi10_1	Nicotinamidase
CLAFUR5_02707	2	CLAFUR5_02707_R5.1.1dpi14_1	hypothetical protein
CLAFUR5_02713	3	CLAFUR5_02713_R5.1.1dpi10_1	hypothetical protein
CLAFUR5_02713	3	CLAFUR5_02713_R5.1.1dpi10_2	hypothetical protein
CLAFUR5_02713	3	CLAFUR5_02713_R5.1.2dpi10_2	hypothetical protein
CLAFUR5_02718	2	CLAFUR5_02718_R5.1.1dpi4_2	Membrane protein TMS1
CLAFUR5_02718	2	CLAFUR5_02718_R5.1.1dpi6_1	Membrane protein TMS1
CLAFUR5_02719	2	CLAFUR5_02719_R5.1.1dpi8_3	hypothetical protein
CLAFUR5_02719	2	CLAFUR5_02719_R5.1.2dpi14_3	hypothetical protein
CLAFUR5_02720	2	CLAFUR5_02720_R5.1.1dpi14_2	hypothetical protein
CLAFUR5_02720	2	CLAFUR5_02720_R5.1.1dpi2_1	hypothetical protein
CLAFUR5_02721	4	CLAFUR5_02721_R5.1.1dpi14_1	hypothetical protein
CLAFUR5_02721	4	CLAFUR5_02721_R5.1.2dpi12_2	hypothetical protein
CLAFUR5_02721	4	CLAFUR5_02721_R5.1.2dpi8_1	hypothetical protein
CLAFUR5_02721	4	CLAFUR5_02721_R5.1.3dpi8_1	hypothetical protein
CLAFUR5_02723	3	CLAFUR5_02723_R5.1.1dpi12_2	hypothetical protein		secreted	candidate effector
CLAFUR5_02723	3	CLAFUR5_02723_R5.1.1dpi2_2	Lipase B		secreted
CLAFUR5_02723	3	CLAFUR5_02723_R5.1.1dpi8_3	Lipase B		secreted	candidate effector
CLAFUR5_02724	2	CLAFUR5_02724_R5.1.1dpi10_2	Heat shock protein hsp88
CLAFUR5_02724	2	CLAFUR5_02724_R5.1.2dpi6_1	Heat shock protein hsp88
CLAFUR5_02732	3	CLAFUR5_02732_R5.1.1dpi12_3	Probable NADH dehydrogenase
CLAFUR5_02732	3	CLAFUR5_02732_R5.1.1dpi6_1	hypothetical protein
CLAFUR5_02732	3	CLAFUR5_02732_R5.1.2dpi14_3	Probable NADH dehydrogenase
CLAFUR5_02735	3	CLAFUR5_02735_R5.1.1dpi14_1	hypothetical protein
CLAFUR5_02735	3	CLAFUR5_02735_R5.1.1dpi2_2	hypothetical protein
CLAFUR5_02735	3	CLAFUR5_02735_R5.1.2dpi10_1	hypothetical protein
CLAFUR5_02746	2	CLAFUR5_02746_R5.1.1dpi10_3	hypothetical protein
CLAFUR5_02746	2	CLAFUR5_02746_R5.1.1dpi6_2	hypothetical protein
CLAFUR5_02754	4	CLAFUR5_02754_R5.1.1dpi14_2	hypothetical protein		secreted	candidate effector
CLAFUR5_02754	4	CLAFUR5_02754_R5.1.2dpi10_2	hypothetical protein
CLAFUR5_02754	4	CLAFUR5_02754_R5.1.2dpi12_1	hypothetical protein		secreted
CLAFUR5_02754	4	CLAFUR5_02754_R5.2.1dpi6_2	hypothetical protein
CLAFUR5_02755	2	CLAFUR5_02755_R5.1.1dpi14_1	hypothetical protein
CLAFUR5_02755	2	CLAFUR5_02755_R5.1.2dpi4_2	hypothetical protein
CLAFUR5_02759	3	CLAFUR5_02759_R5.1.1dpi8_1	Anaphase-promoting complex subunit 10
CLAFUR5_02759	3	CLAFUR5_02759_R5.1.2dpi8_2	Anaphase-promoting complex subunit 10
CLAFUR5_02759	3	CLAFUR5_02759_R5.1.3dpi6_3	Anaphase-promoting complex subunit 10
CLAFUR5_02760	2	CLAFUR5_02760_R5.1.1dpi12_1	hypothetical protein
CLAFUR5_02760	2	CLAFUR5_02760_R5.1.1dpi4_3	Enhancer of mRNA-decapping protein 3
CLAFUR5_02761	2	CLAFUR5_02761_R5.1.1dpi8_1	Short-chain dehydrogenase/reductase VdtF
CLAFUR5_02761	2	CLAFUR5_02761_R5.1.2dpi14_3	Short-chain dehydrogenase/reductase VdtF
CLAFUR5_02763	2	CLAFUR5_02763_R5.1.1dpi12_2	Potassium transport protein 1
CLAFUR5_02763	2	CLAFUR5_02763_R5.1.1dpi4_3	Potassium transport protein 1
CLAFUR5_02765	2	CLAFUR5_02765_R5.1.1dpi6_1	Iron transport multicopper oxidase fetC	AA1_2	secreted
CLAFUR5_02765	2	CLAFUR5_02765_R5.1.2dpi6_1	Iron transport multicopper oxidase fetC	AA1_2	secreted
CLAFUR5_02766	2	CLAFUR5_02766_R5.1.2dpi12_1	High affinity iron permease ftrA
CLAFUR5_02766	2	CLAFUR5_02766_R5.1.2dpi6_1	High affinity iron permease ftrA
CLAFUR5_02772	2	CLAFUR5_02772_R5.1.1dpi14_2	hypothetical protein
CLAFUR5_02772	2	CLAFUR5_02772_R5.1.1dpi8_1	hypothetical protein
CLAFUR5_02776	2	CLAFUR5_02776_R5.1.1dpi12_2	hypothetical protein
CLAFUR5_02776	2	CLAFUR5_02776_R5.1.1dpi8_3	hypothetical protein
CLAFUR5_02790	2	CLAFUR5_02790_R5.1.1dpi14_1	hypothetical protein
CLAFUR5_02790	2	CLAFUR5_02790_R5.1.3dpi14_3	High-affinity glucose transporter
CLAFUR5_02796	3	CLAFUR5_02796_R5.1.1dpi10_2	hypothetical protein
CLAFUR5_02796	3	CLAFUR5_02796_R5.1.1dpi12_3	hypothetical protein
CLAFUR5_02796	3	CLAFUR5_02796_R5.1.1dpi4_3	hypothetical protein
CLAFUR5_02797	3	CLAFUR5_02797_R5.1.1dpi12_2	hypothetical protein
CLAFUR5_02797	3	CLAFUR5_02797_R5.1.1dpi12_3	hypothetical protein
CLAFUR5_02797	3	CLAFUR5_02797_R5.1.4dpi14_1	hypothetical protein
CLAFUR5_02798	2	CLAFUR5_02798_R5.1.1dpi10_2	Short-chain dehydrogenase/reductase prx7
CLAFUR5_02798	2	CLAFUR5_02798_R5.1.2dpi10_2	Short-chain dehydrogenase/reductase prx7
CLAFUR5_02800	3	CLAFUR5_02800_R5.1.1dpi10_2	hypothetical protein
CLAFUR5_02800	3	CLAFUR5_02800_R5.1.1dpi6_2	hypothetical protein
CLAFUR5_02800	3	CLAFUR5_02800_R5.1.1dpi8_2	hypothetical protein
CLAFUR5_02803	3	CLAFUR5_02803_R5.1.1dpi10_2	FAD-dependent monooxygenase sdcF
CLAFUR5_02803	3	CLAFUR5_02803_R5.1.2dpi10_2	FAD-dependent monooxygenase sdcF	AA7
CLAFUR5_02803	3	CLAFUR5_02803_R5.1.2dpi14_1	FAD-dependent monooxygenase sdcF	AA7
CLAFUR5_02805	2	CLAFUR5_02805_R5.1.1dpi10_2	Alkali-sensitive linkage protein 1	GH128
CLAFUR5_02805	2	CLAFUR5_02805_R5.1.1dpi6_1	Alkali-sensitive linkage protein 1	GH128	secreted	candidate effector
CLAFUR5_02812	2	CLAFUR5_02812_R5.1.1dpi14_3	hypothetical protein
CLAFUR5_02812	2	CLAFUR5_02812_R5.1.1dpi6_2	hypothetical protein
CLAFUR5_02822	2	CLAFUR5_02822_R5.1.2dpi10_2	Trafficking protein particle complex subunit 10
CLAFUR5_02822	2	CLAFUR5_02822_R5.1.3dpi10_2	Trafficking protein particle complex subunit 10
CLAFUR5_02830	2	CLAFUR5_02830_R5.1.1dpi14_3	Ribosome assembly protein 1
CLAFUR5_02830	2	CLAFUR5_02830_R5.1.1dpi6_1	Ribosome assembly protein 1
CLAFUR5_02847	2	CLAFUR5_02847_R5.1.1dpi10_3	Pre-rRNA-processing protein las1
CLAFUR5_02847	2	CLAFUR5_02847_R5.1.1dpi2_1	Pre-rRNA-processing protein las1
CLAFUR5_02849	3	CLAFUR5_02849_R5.1.1dpi12_1	Hephaestin-like protein		secreted
CLAFUR5_02849	3	CLAFUR5_02849_R5.1.1dpi14_1	Hephaestin-like protein		secreted
CLAFUR5_02849	3	CLAFUR5_02849_R5.1.1dpi6_1	Hephaestin-like protein		secreted
CLAFUR5_02850	3	CLAFUR5_02850_R5.1.1dpi14_1	hypothetical protein
CLAFUR5_02850	3	CLAFUR5_02850_R5.1.2dpi12_2	hypothetical protein
CLAFUR5_02850	3	CLAFUR5_02850_R5.1.3dpi8_1	hypothetical protein
CLAFUR5_02852	3	CLAFUR5_02852_R5.1.1dpi10_2	Peroxisomal membrane protein PMP47A
CLAFUR5_02852	3	CLAFUR5_02852_R5.1.1dpi2_1	Peroxisomal membrane protein PMP47B
CLAFUR5_02852	3	CLAFUR5_02852_R5.1.1dpi6_2	Peroxisomal membrane protein PMP47A
CLAFUR5_02859	2	CLAFUR5_02859_R5.1.1dpi12_1	GTPase-activating protein GYP7
CLAFUR5_02859	2	CLAFUR5_02859_R5.1.1dpi2_1	GTPase-activating protein GYP7
CLAFUR5_02862	2	CLAFUR5_02862_R5.1.1dpi10_1	Formate dehydrogenase
CLAFUR5_02862	2	CLAFUR5_02862_R5.1.1dpi8_1	Formate dehydrogenase
CLAFUR5_02864	2	CLAFUR5_02864_R5.1.1dpi4_1	Glutathione S-transferase 1
CLAFUR5_02864	2	CLAFUR5_02864_R5.1.1dpi8_1	Glutathione S-transferase 1
CLAFUR5_02873	2	CLAFUR5_02873_R5.1.1dpi14_3	Siderophore iron transporter 1
CLAFUR5_02873	2	CLAFUR5_02873_R5.1.4dpi14_3	Siderophore iron transporter 1
CLAFUR5_02880	3	CLAFUR5_02880_R5.1.1dpi10_1	hypothetical protein
CLAFUR5_02880	3	CLAFUR5_02880_R5.1.1dpi6_1	tRNA (carboxymethyluridine(34)-5-O)-methyltransferase
CLAFUR5_02880	3	CLAFUR5_02880_R5.1.1dpi8_3	tRNA (carboxymethyluridine(34)-5-O)-methyltransferase
CLAFUR5_02897	3	CLAFUR5_02897_R5.1.1dpi10_2	hypothetical protein
CLAFUR5_02897	3	CLAFUR5_02897_R5.1.1dpi4_3	hypothetical protein
CLAFUR5_02897	3	CLAFUR5_02897_R5.1.3dpi14_3	hypothetical protein
CLAFUR5_02898	4	CLAFUR5_02898_R5.1.1dpi10_2	hypothetical protein
CLAFUR5_02898	4	CLAFUR5_02898_R5.1.1dpi14_2	hypothetical protein
CLAFUR5_02898	4	CLAFUR5_02898_R5.1.2dpi12_2	hypothetical protein
CLAFUR5_02898	4	CLAFUR5_02898_R5.1.3dpi10_1	hypothetical protein
CLAFUR5_02914	2	CLAFUR5_02914_R5.1.1dpi12_2	Uncharacterized RING finger protein P32A8.03c
CLAFUR5_02914	2	CLAFUR5_02914_R5.1.1dpi2_1	Uncharacterized RING finger protein P32A8.03c
CLAFUR5_02916	2	CLAFUR5_02916_R5.1.1dpi4_3	DNA repair protein RAD5A
CLAFUR5_02916	2	CLAFUR5_02916_R5.1.2dpi12_1	DNA repair protein RAD5A
CLAFUR5_02919	3	CLAFUR5_02919_R5.1.1dpi10_1	Putative beta-glucuronidase	GH2	secreted
CLAFUR5_02919	3	CLAFUR5_02919_R5.1.1dpi14_1	Putative beta-glucuronidase	GH2	secreted
CLAFUR5_02919	3	CLAFUR5_02919_R5.1.1dpi2_1	Putative beta-glucuronidase	GH2	secreted
CLAFUR5_02920	3	CLAFUR5_02920_R5.1.1dpi10_3	hypothetical protein
CLAFUR5_02920	3	CLAFUR5_02920_R5.1.1dpi12_2	hypothetical protein
CLAFUR5_02920	3	CLAFUR5_02920_R5.1.1dpi2_1	hypothetical protein
CLAFUR5_02923	2	CLAFUR5_02923_R5.1.1dpi14_1	hypothetical protein
CLAFUR5_02923	2	CLAFUR5_02923_R5.1.1dpi14_2	hypothetical protein
CLAFUR5_02927	2	CLAFUR5_02927_R5.1.1dpi2_1	Ran-specific GTPase-activating protein 1
CLAFUR5_02927	2	CLAFUR5_02927_R5.1.1dpi2_2	hypothetical protein
CLAFUR5_02932	2	CLAFUR5_02932_R5.1.1dpi10_1	Protection of telomeres protein 1
CLAFUR5_02932	2	CLAFUR5_02932_R5.1.1dpi2_1	Protection of telomeres protein 1
CLAFUR5_02933	2	CLAFUR5_02933_R5.1.1dpi12_2	Uncharacterized protein C32A11.02c
CLAFUR5_02933	2	CLAFUR5_02933_R5.1.1dpi2_2	Uncharacterized protein C32A11.02c
CLAFUR5_02939	2	CLAFUR5_02939_R5.1.1dpi10_2	Probable glycosidase C21B10.07	GH16_1
CLAFUR5_02939	2	CLAFUR5_02939_R5.1.1dpi14_3	Probable glycosidase C21B10.07	GH16_1
CLAFUR5_02942	2	CLAFUR5_02942_R5.1.2dpi12_1	hypothetical protein
CLAFUR5_02942	2	CLAFUR5_02942_R5.1.2dpi6_3	hypothetical protein
CLAFUR5_02946	2	CLAFUR5_02946_R5.1.1dpi14_1	hypothetical protein		secreted	candidate effector
CLAFUR5_02946	2	CLAFUR5_02946_R5.1.1dpi2_3	hypothetical protein		secreted	candidate effector
CLAFUR5_02948	2	CLAFUR5_02948_R5.1.1dpi14_2	Endoribonuclease ysh1
CLAFUR5_02948	2	CLAFUR5_02948_R5.1.1dpi4_1	Endoribonuclease ysh1
[truncated: 6,718 more rows]
