# Supplementary material for: Transcriptome analysis of two isolates of the tomato pathogen Cladosporium fulvum, uncovers genome-wide patterns of alternative splicing during a host infection cycle
Source: PLoS Pathog. 2024 Dec 18;20(12):e1012791. doi: 10.1371/journal.ppat.1012791 (PMC11694984; doi:10.1371/journal.ppat.1012791)
Supplement: S13 Table — (XLSX) [file ppat.1012791.s033.xlsx]

## Sheet: S13 Table
S13 Table. Functional annotation of the protein isoforms that are produced by alternatively spliced (AS) genes of Cladosporium fulvum isolate Race 5. The table contains only the AS genes that produce multiple (i.e. more than one) distinct protein isoforms. The table shows the number (No.) of unique protein isoforms putatively produced by the AS gene, the functional annotations of the encoded prot…
Gene ID	No. of unique protein isoforms in isolate Race 4	Isoform ID	Functional annotations	CAZymes	Secreted proteins	Candidate effectors
CLAFUR5_00001	2	CLAFUR5_00001_R4.1.1dpi12_1	hypothetical protein
CLAFUR5_00001	2	CLAFUR5_00001_R4.1.1dpi4_1	hypothetical protein		secreted	candidate effector
CLAFUR5_00003	2	CLAFUR5_00003_R4.1.1dpi12_1	hypothetical protein
CLAFUR5_00003	2	CLAFUR5_00003_R4.1.3dpi12_1	hypothetical protein
CLAFUR5_00008	2	CLAFUR5_00008_R4.1.1dpi12_1	hypothetical protein
CLAFUR5_00008	2	CLAFUR5_00008_R4.1.2dpi8_2	tRNA (guanine(10)-N2)-methyltransferase
CLAFUR5_00015	5	CLAFUR5_00015_R4.1.1dpi2_2	L-saccharopine oxidase
CLAFUR5_00015	5	CLAFUR5_00015_R4.1.2dpi10_1	L-pipecolate oxidase
CLAFUR5_00015	5	CLAFUR5_00015_R4.1.2dpi14_1	L-saccharopine oxidase
CLAFUR5_00015	5	CLAFUR5_00015_R4.1.2dpi14_3	L-saccharopine oxidase
CLAFUR5_00015	5	CLAFUR5_00015_R4.1.3dpi14_3	L-saccharopine oxidase
CLAFUR5_00022	2	CLAFUR5_00022_R4.1.1dpi14_2	Probable endo-1,3(4)-beta-glucanase AO090023000083	GH16_1
CLAFUR5_00022	2	CLAFUR5_00022_R4.1.3dpi12_2	Probable endo-1,3(4)-beta-glucanase AO090023000083	GH16_1
CLAFUR5_00025	4	CLAFUR5_00025_R4.1.1dpi12_2	N amino acid transport system protein
CLAFUR5_00025	4	CLAFUR5_00025_R4.1.2dpi10_1	N amino acid transport system protein
CLAFUR5_00025	4	CLAFUR5_00025_R4.1.2dpi12_2	N amino acid transport system protein
CLAFUR5_00025	4	CLAFUR5_00025_R4.1.2dpi14_2	N amino acid transport system protein
CLAFUR5_00029	2	CLAFUR5_00029_R4.1.1dpi14_2	hypothetical protein
CLAFUR5_00029	2	CLAFUR5_00029_R4.1.1dpi2_2	hypothetical protein
CLAFUR5_00038	2	CLAFUR5_00038_R4.1.1dpi14_1	Peroxisomal biogenesis factor 6
CLAFUR5_00038	2	CLAFUR5_00038_R4.1.1dpi2_1	Peroxisomal biogenesis factor 6
CLAFUR5_00042	2	CLAFUR5_00042_R4.1.1dpi10_2	Heterokaryon incompatibility protein 6, OR allele
CLAFUR5_00042	2	CLAFUR5_00042_R4.1.1dpi2_1	Heterokaryon incompatibility protein 6, OR allele
CLAFUR5_00052	3	CLAFUR5_00052_R4.1.1dpi12_2	Probable ubiquitin fusion degradation protein C12B10.01c
CLAFUR5_00052	3	CLAFUR5_00052_R4.1.1dpi2_2	hypothetical protein
CLAFUR5_00052	3	CLAFUR5_00052_R4.1.2dpi2_3	Probable ubiquitin fusion degradation protein C12B10.01c
CLAFUR5_00053	2	CLAFUR5_00053_R4.1.1dpi14_1	Hydroxyacid-oxoacid transhydrogenase, mitochondrial
CLAFUR5_00053	2	CLAFUR5_00053_R4.1.1dpi2_1	Hydroxyacid-oxoacid transhydrogenase, mitochondrial
CLAFUR5_00056	2	CLAFUR5_00056_R4.1.1dpi14_2	hypothetical protein
CLAFUR5_00056	2	CLAFUR5_00056_R4.2.1dpi12_1	Vacuolar protein sorting-associated protein 9a
CLAFUR5_00057	2	CLAFUR5_00057_R4.1.1dpi6_3	Asparagine synthetase domain-containing protein C4F6.11c
CLAFUR5_00057	2	CLAFUR5_00057_R4.1.2dpi12_1	Asparagine synthetase domain-containing protein 1
CLAFUR5_00062	3	CLAFUR5_00062_R4.1.1dpi2_3	hypothetical protein
CLAFUR5_00062	3	CLAFUR5_00062_R4.1.2dpi10_2	hypothetical protein
CLAFUR5_00062	3	CLAFUR5_00062_R4.1.3dpi14_1	hypothetical protein
CLAFUR5_00064	3	CLAFUR5_00064_R4.1.1dpi14_2	hypothetical protein		secreted	candidate effector
CLAFUR5_00064	3	CLAFUR5_00064_R4.1.2dpi10_2	hypothetical protein		secreted	candidate effector
CLAFUR5_00064	3	CLAFUR5_00064_R4.1.3dpi8_2	hypothetical protein		secreted	candidate effector
CLAFUR5_00065	2	CLAFUR5_00065_R4.1.1dpi2_1	Ecp23		secreted	candidate effector
CLAFUR5_00065	2	CLAFUR5_00065_R4.1.2dpi8_2	Ecp23		secreted	candidate effector
CLAFUR5_00067	2	CLAFUR5_00067_R4.1.1dpi2_3	Heterokaryon incompatibility protein 6, OR allele
CLAFUR5_00067	2	CLAFUR5_00067_R4.1.2dpi4_3	hypothetical protein
CLAFUR5_00072	2	CLAFUR5_00072_R4.1.1dpi12_2	hypothetical protein
CLAFUR5_00072	2	CLAFUR5_00072_R4.1.1dpi14_3	hypothetical protein
CLAFUR5_00074	2	CLAFUR5_00074_R4.1.1dpi10_1	hypothetical protein
CLAFUR5_00074	2	CLAFUR5_00074_R4.1.2dpi14_3	hypothetical protein
CLAFUR5_00076	3	CLAFUR5_00076_R4.1.1dpi14_1	hypothetical protein
CLAFUR5_00076	3	CLAFUR5_00076_R4.1.2dpi14_1	hypothetical protein
CLAFUR5_00076	3	CLAFUR5_00076_R4.2.1dpi12_2	hypothetical protein
CLAFUR5_00084	3	CLAFUR5_00084_R4.1.1dpi8_1	Phenol 2-monooxygenase
CLAFUR5_00084	3	CLAFUR5_00084_R4.1.2dpi14_2	2,4-dichlorophenol 6-monooxygenase
CLAFUR5_00084	3	CLAFUR5_00084_R4.1.4dpi10_2	2,4-dichlorophenol 6-monooxygenase
CLAFUR5_00085	2	CLAFUR5_00085_R4.1.1dpi14_1	Synembryn-like protein C3E7.04c
CLAFUR5_00085	2	CLAFUR5_00085_R4.1.4dpi10_1	Synembryn-like protein C3E7.04c
CLAFUR5_00090	2	CLAFUR5_00090_R4.1.1dpi2_1	Ecp58-1		secreted	candidate effector
CLAFUR5_00090	2	CLAFUR5_00090_R4.1.1dpi8_2	Ecp58-1		secreted
CLAFUR5_00093	8	CLAFUR5_00093_R4.1.1dpi14_3	Oxidase ustYa
CLAFUR5_00093	8	CLAFUR5_00093_R4.1.1dpi4_3	Oxidase ustYa
CLAFUR5_00093	8	CLAFUR5_00093_R4.1.2dpi12_2	Oxidase ustYa
CLAFUR5_00093	8	CLAFUR5_00093_R4.1.2dpi14_2	Oxidase ustYa
CLAFUR5_00093	8	CLAFUR5_00093_R4.1.3dpi10_3	Oxidase ustYa
CLAFUR5_00093	8	CLAFUR5_00093_R4.1.3dpi12_1	Oxidase ustYa
CLAFUR5_00093	8	CLAFUR5_00093_R4.1.3dpi14_2	Oxidase ustYa
CLAFUR5_00093	8	CLAFUR5_00093_R4.1.5dpi6_2	Oxidase ustYa
CLAFUR5_00095	2	CLAFUR5_00095_R4.1.1dpi14_2	hypothetical protein
CLAFUR5_00095	2	CLAFUR5_00095_R4.1.2dpi2_1	Translation machinery-associated protein 22
CLAFUR5_00100	5	CLAFUR5_00100_R4.1.1dpi14_2	hypothetical protein
CLAFUR5_00100	5	CLAFUR5_00100_R4.1.1dpi6_3	hypothetical protein
CLAFUR5_00100	5	CLAFUR5_00100_R4.1.2dpi14_2	hypothetical protein		secreted	candidate effector
CLAFUR5_00100	5	CLAFUR5_00100_R4.1.3dpi10_2	hypothetical protein		secreted	candidate effector
CLAFUR5_00100	5	CLAFUR5_00100_R4.1.3dpi14_2	hypothetical protein
CLAFUR5_00107	3	CLAFUR5_00107_R4.1.1dpi10_2	MFS siderochrome iron transporter 1
CLAFUR5_00107	3	CLAFUR5_00107_R4.1.2dpi8_2	hypothetical protein
CLAFUR5_00107	3	CLAFUR5_00107_R4.1.3dpi8_2	Uncharacterized MFS-type transporter PB1E7.08c
CLAFUR5_00108	2	CLAFUR5_00108_R4.1.1dpi2_1	Putative transporter C543.05c
CLAFUR5_00108	2	CLAFUR5_00108_R4.1.1dpi6_1	Putative transporter C543.05c
CLAFUR5_00109	2	CLAFUR5_00109_R4.1.1dpi14_1	hypothetical protein
CLAFUR5_00109	2	CLAFUR5_00109_R4.1.1dpi4_3	hypothetical protein
CLAFUR5_00124	2	CLAFUR5_00124_R4.1.1dpi12_1	hypothetical protein
CLAFUR5_00124	2	CLAFUR5_00124_R4.1.1dpi2_2	hypothetical protein
CLAFUR5_00125	2	CLAFUR5_00125_R4.1.1dpi14_2	hypothetical protein
CLAFUR5_00125	2	CLAFUR5_00125_R4.1.1dpi14_3	Protein transport protein SFT2
CLAFUR5_00127	3	CLAFUR5_00127_R4.1.1dpi10_2	Protein gar2
CLAFUR5_00127	3	CLAFUR5_00127_R4.1.2dpi10_2	Protein gar2
CLAFUR5_00127	3	CLAFUR5_00127_R4.1.2dpi2_3	Protein gar2
CLAFUR5_00138	2	CLAFUR5_00138_R4.1.1dpi8_2	Methyltransferase pytC
CLAFUR5_00138	2	CLAFUR5_00138_R4.1.2dpi2_1	Methyltransferase pytC
CLAFUR5_00148	3	CLAFUR5_00148_R4.1.2dpi14_1	hypothetical protein
CLAFUR5_00148	3	CLAFUR5_00148_R4.1.2dpi14_2	hypothetical protein
CLAFUR5_00148	3	CLAFUR5_00148_R4.1.3dpi14_2	hypothetical protein
CLAFUR5_00154	2	CLAFUR5_00154_R4.1.1dpi12_2	hypothetical protein
CLAFUR5_00154	2	CLAFUR5_00154_R4.1.1dpi2_1	hypothetical protein
CLAFUR5_00157	3	CLAFUR5_00157_R4.1.1dpi10_1	Uncharacterized transporter C460.05
CLAFUR5_00157	3	CLAFUR5_00157_R4.1.1dpi14_1	MFS-type transporter cnsL
CLAFUR5_00157	3	CLAFUR5_00157_R4.1.1dpi14_2	hypothetical protein
CLAFUR5_00158	2	CLAFUR5_00158_R4.1.1dpi14_1	FAD-binding monooxygenase aflW
CLAFUR5_00158	2	CLAFUR5_00158_R4.1.1dpi14_2	FAD-binding monooxygenase moxY
CLAFUR5_00159	2	CLAFUR5_00159_R4.1.1dpi6_2	hypothetical protein
CLAFUR5_00159	2	CLAFUR5_00159_R4.1.2dpi12_2	hypothetical protein
CLAFUR5_00160	3	CLAFUR5_00160_R4.1.1dpi12_2	Fusaric acid cluster transcription factor FUB12
CLAFUR5_00160	3	CLAFUR5_00160_R4.1.1dpi14_3	hypothetical protein
CLAFUR5_00160	3	CLAFUR5_00160_R4.1.1dpi8_2	Fusaric acid cluster transcription factor FUB12
CLAFUR5_00164	3	CLAFUR5_00164_R4.1.1dpi10_2	Phenylacetyl-CoA ligase epaB
CLAFUR5_00164	3	CLAFUR5_00164_R4.1.1dpi14_1	Phenylacetyl-CoA ligase epaB
CLAFUR5_00164	3	CLAFUR5_00164_R4.2.1dpi12_3	hypothetical protein
CLAFUR5_00165	2	CLAFUR5_00165_R4.1.1dpi14_1	hypothetical protein
CLAFUR5_00165	2	CLAFUR5_00165_R4.2.1dpi12_2	hypothetical protein
CLAFUR5_00172	2	CLAFUR5_00172_R4.1.1dpi12_1	Tripeptidyl-peptidase sed1		secreted	candidate effector
CLAFUR5_00172	2	CLAFUR5_00172_R4.1.1dpi4_1	hypothetical protein
CLAFUR5_00182	2	CLAFUR5_00182_R4.1.1dpi12_2	hypothetical protein
CLAFUR5_00182	2	CLAFUR5_00182_R4.1.2dpi14_1	hypothetical protein
CLAFUR5_00193	3	CLAFUR5_00193_R4.1.1dpi14_2	hypothetical protein
CLAFUR5_00193	3	CLAFUR5_00193_R4.1.1dpi8_2	hypothetical protein
CLAFUR5_00193	3	CLAFUR5_00193_R4.1.2dpi8_2	hypothetical protein
CLAFUR5_00206	4	CLAFUR5_00206_R4.1.1dpi14_2	hypothetical protein
CLAFUR5_00206	4	CLAFUR5_00206_R4.1.2dpi14_2	hypothetical protein
CLAFUR5_00206	4	CLAFUR5_00206_R4.1.2dpi14_3	hypothetical protein
CLAFUR5_00206	4	CLAFUR5_00206_R4.1.2dpi8_2	hypothetical protein
CLAFUR5_00213	2	CLAFUR5_00213_R4.1.1dpi14_3	hypothetical protein
CLAFUR5_00213	2	CLAFUR5_00213_R4.1.1dpi2_2	hypothetical protein
CLAFUR5_00223	2	CLAFUR5_00223_R4.1.1dpi14_2	DNA ligase 1
CLAFUR5_00223	2	CLAFUR5_00223_R4.1.1dpi6_1	DNA ligase 1
CLAFUR5_00225	2	CLAFUR5_00225_R4.1.1dpi14_1	Cell differentiation protein rcd1
CLAFUR5_00225	2	CLAFUR5_00225_R4.2.1dpi14_2	Formamidopyrimidine-DNA glycosylase
CLAFUR5_00233	2	CLAFUR5_00233_R4.1.1dpi10_2	U6 snRNA-associated Sm-like protein LSm8
CLAFUR5_00233	2	CLAFUR5_00233_R4.1.1dpi2_1	U6 snRNA-associated Sm-like protein LSm8
CLAFUR5_00240	2	CLAFUR5_00240_R4.1.1dpi12_1	hypothetical protein
CLAFUR5_00240	2	CLAFUR5_00240_R4.1.1dpi14_1	hypothetical protein
CLAFUR5_00246	3	CLAFUR5_00246_R4.1.1dpi12_2	hypothetical protein
CLAFUR5_00246	3	CLAFUR5_00246_R4.1.1dpi4_2	hypothetical protein
CLAFUR5_00246	3	CLAFUR5_00246_R4.1.1dpi8_2	hypothetical protein
CLAFUR5_00249	2	CLAFUR5_00249_R4.1.2dpi4_2	DnaJ homolog subfamily C member 7 homolog
CLAFUR5_00249	2	CLAFUR5_00249_R4.2.1dpi8_2	hypothetical protein
CLAFUR5_00260	2	CLAFUR5_00260_R4.1.1dpi12_2	hypothetical protein
CLAFUR5_00260	2	CLAFUR5_00260_R4.1.2dpi12_3	hypothetical protein
CLAFUR5_00261	2	CLAFUR5_00261_R4.1.1dpi14_2	Calcium-transporting ATPase 2
CLAFUR5_00261	2	CLAFUR5_00261_R4.1.1dpi2_1	Calcium-transporting ATPase 2
CLAFUR5_00269	2	CLAFUR5_00269_R4.1.1dpi14_1	hypothetical protein
CLAFUR5_00269	2	CLAFUR5_00269_R4.1.1dpi14_3	hypothetical protein
CLAFUR5_00274	2	CLAFUR5_00274_R4.1.1dpi2_1	Positive regulator of purine utilization
CLAFUR5_00274	2	CLAFUR5_00274_R4.1.1dpi8_2	Positive regulator of purine utilization
CLAFUR5_00280	3	CLAFUR5_00280_R4.1.1dpi10_1	LIM domain-containing protein C4F6.12
CLAFUR5_00280	3	CLAFUR5_00280_R4.1.1dpi8_2	LIM domain-containing protein C4F6.12
CLAFUR5_00280	3	CLAFUR5_00280_R4.1.2dpi6_1	LIM domain-containing protein C4F6.12
CLAFUR5_00282	2	CLAFUR5_00282_R4.1.1dpi2_1	hypothetical protein		secreted	candidate effector
CLAFUR5_00282	2	CLAFUR5_00282_R4.1.2dpi8_3	hypothetical protein		secreted	candidate effector
CLAFUR5_00284	2	CLAFUR5_00284_R4.1.2dpi12_2	hypothetical protein
CLAFUR5_00284	2	CLAFUR5_00284_R4.1.2dpi14_2	hypothetical protein
CLAFUR5_00286	2	CLAFUR5_00286_R4.1.1dpi14_1	hypothetical protein
CLAFUR5_00286	2	CLAFUR5_00286_R4.1.2dpi4_3	hypothetical protein
CLAFUR5_00287	3	CLAFUR5_00287_R4.1.1dpi10_1	hypothetical protein
CLAFUR5_00287	3	CLAFUR5_00287_R4.1.1dpi14_2	hypothetical protein
CLAFUR5_00287	3	CLAFUR5_00287_R4.1.1dpi6_3	hypothetical protein
CLAFUR5_00288	2	CLAFUR5_00288_R4.1.1dpi2_1	DNA polymerase epsilon subunit D
CLAFUR5_00288	2	CLAFUR5_00288_R4.1.1dpi8_3	hypothetical protein
CLAFUR5_00292	2	CLAFUR5_00292_R4.1.1dpi12_1	hypothetical protein
CLAFUR5_00292	2	CLAFUR5_00292_R4.1.2dpi2_1	hypothetical protein
CLAFUR5_00299	2	CLAFUR5_00299_R4.1.1dpi12_3	hypothetical protein
CLAFUR5_00299	2	CLAFUR5_00299_R4.1.1dpi2_1	hypothetical protein
CLAFUR5_00321	3	CLAFUR5_00321_R4.1.1dpi14_2	Pyridoxal reductase
CLAFUR5_00321	3	CLAFUR5_00321_R4.1.2dpi10_2	hypothetical protein
CLAFUR5_00321	3	CLAFUR5_00321_R4.1.2dpi14_3	Pyridoxal reductase
CLAFUR5_00325	2	CLAFUR5_00325_R4.1.1dpi12_2	hypothetical protein		secreted	candidate effector
CLAFUR5_00325	2	CLAFUR5_00325_R4.1.1dpi6_2	hypothetical protein		secreted	candidate effector
CLAFUR5_00327	2	CLAFUR5_00327_R4.1.1dpi12_1	hypothetical protein
CLAFUR5_00327	2	CLAFUR5_00327_R4.1.1dpi6_3	hypothetical protein
CLAFUR5_00331	2	CLAFUR5_00331_R4.1.1dpi10_1	Protein transport protein sec39
CLAFUR5_00331	2	CLAFUR5_00331_R4.1.3dpi14_3	Protein transport protein sec39
CLAFUR5_00333	3	CLAFUR5_00333_R4.1.1dpi10_3	2-methylcitrate synthase, mitochondrial
CLAFUR5_00333	3	CLAFUR5_00333_R4.1.2dpi14_2	2-methylcitrate synthase, mitochondrial
CLAFUR5_00333	3	CLAFUR5_00333_R4.1.3dpi2_2	2-methylcitrate synthase, mitochondrial
CLAFUR5_00335	2	CLAFUR5_00335_R4.1.1dpi14_2	hypothetical protein	AA8	secreted
CLAFUR5_00335	2	CLAFUR5_00335_R4.1.1dpi2_1	Cytochrome b561 and DOMON domain-containing protein At3g61750	AA8	secreted
CLAFUR5_00337	2	CLAFUR5_00337_R4.1.1dpi10_3	hypothetical protein
CLAFUR5_00337	2	CLAFUR5_00337_R4.1.2dpi14_1	hypothetical protein
CLAFUR5_00346	4	CLAFUR5_00346_R4.1.1dpi12_1	Probable hydrolase YcaC		secreted	candidate effector
CLAFUR5_00346	4	CLAFUR5_00346_R4.1.1dpi6_2	Probable hydrolase YcaC		secreted
CLAFUR5_00346	4	CLAFUR5_00346_R4.1.2dpi2_2	Probable hydrolase YcaC		secreted
CLAFUR5_00346	4	CLAFUR5_00346_R4.1.2dpi4_3	Probable hydrolase YcaC
CLAFUR5_00352	3	CLAFUR5_00352_R4.1.1dpi12_1	hypothetical protein
CLAFUR5_00352	3	CLAFUR5_00352_R4.1.2dpi12_1	hypothetical protein
CLAFUR5_00352	3	CLAFUR5_00352_R4.1.3dpi10_2	hypothetical protein
CLAFUR5_00353	2	CLAFUR5_00353_R4.1.1dpi14_2	hypothetical protein
CLAFUR5_00353	2	CLAFUR5_00353_R4.1.2dpi2_1	hypothetical protein
CLAFUR5_00359	3	CLAFUR5_00359_R4.1.1dpi14_1	hypothetical protein
CLAFUR5_00359	3	CLAFUR5_00359_R4.1.2dpi14_1	hypothetical protein
CLAFUR5_00359	3	CLAFUR5_00359_R4.1.3dpi10_1	hypothetical protein
CLAFUR5_00360	2	CLAFUR5_00360_R4.1.1dpi2_1	60S ribosomal protein L16
CLAFUR5_00360	2	CLAFUR5_00360_R4.1.2dpi12_1	60S ribosomal protein L16
CLAFUR5_00369	2	CLAFUR5_00369_R4.1.1dpi8_2	Putative amidase C550.07
CLAFUR5_00369	2	CLAFUR5_00369_R4.1.3dpi6_2	Putative amidase C550.07
CLAFUR5_00373	2	CLAFUR5_00373_R4.1.1dpi12_1	Serine/threonine-protein phosphatase PP1
CLAFUR5_00373	2	CLAFUR5_00373_R4.1.2dpi12_1	Serine/threonine-protein phosphatase PP1
CLAFUR5_00374	2	CLAFUR5_00374_R4.1.1dpi8_1	hypothetical protein
CLAFUR5_00374	2	CLAFUR5_00374_R4.1.2dpi14_2	Putative redox protein fmp46, mitochondrial
CLAFUR5_00375	3	CLAFUR5_00375_R4.1.1dpi14_1	hypothetical protein
CLAFUR5_00375	3	CLAFUR5_00375_R4.1.1dpi4_2	hypothetical protein
CLAFUR5_00375	3	CLAFUR5_00375_R4.1.2dpi14_1	hypothetical protein
CLAFUR5_00378	2	CLAFUR5_00378_R4.1.1dpi2_2	Inclusion body clearance protein iml2
CLAFUR5_00378	2	CLAFUR5_00378_R4.1.4dpi14_2	Inclusion body clearance protein iml2
CLAFUR5_00383	2	CLAFUR5_00383_R4.1.1dpi2_3	Acyl-coenzyme A thioesterase 8
CLAFUR5_00383	2	CLAFUR5_00383_R4.1.2dpi12_1	Acyl-coenzyme A thioesterase 8
CLAFUR5_00393	2	CLAFUR5_00393_R4.1.1dpi2_2	hypothetical protein	GT90
CLAFUR5_00393	2	CLAFUR5_00393_R4.1.1dpi4_1	Protein O-glucosyltransferase 2	GT90
CLAFUR5_00400	2	CLAFUR5_00400_R4.1.1dpi14_2	hypothetical protein
CLAFUR5_00400	2	CLAFUR5_00400_R4.1.1dpi2_1	hypothetical protein
CLAFUR5_00401	2	CLAFUR5_00401_R4.1.1dpi8_1	Probable di- and tripeptidase DUG2
CLAFUR5_00401	2	CLAFUR5_00401_R4.1.2dpi2_1	Probable di- and tripeptidase DUG2
CLAFUR5_00403	4	CLAFUR5_00403_R4.1.1dpi12_1	hypothetical protein
CLAFUR5_00403	4	CLAFUR5_00403_R4.1.1dpi14_2	hypothetical protein
CLAFUR5_00403	4	CLAFUR5_00403_R4.1.1dpi2_3	hypothetical protein
CLAFUR5_00403	4	CLAFUR5_00403_R4.1.1dpi8_2	hypothetical protein
CLAFUR5_00405	2	CLAFUR5_00405_R4.1.1dpi14_1	Pheromone P-factor receptor
CLAFUR5_00405	2	CLAFUR5_00405_R4.1.2dpi12_1	Pheromone P-factor receptor
CLAFUR5_00406	4	CLAFUR5_00406_R4.1.1dpi14_2	Uncharacterized protein C31G5.21	GH106
CLAFUR5_00406	4	CLAFUR5_00406_R4.2.1dpi14_2	hypothetical protein	GH106	secreted
CLAFUR5_00406	4	CLAFUR5_00406_R4.2.2dpi12_2	hypothetical protein	GH106	secreted
CLAFUR5_00406	4	CLAFUR5_00406_R4.2.2dpi14_2	hypothetical protein	GH106
CLAFUR5_00407	4	CLAFUR5_00407_R4.1.1dpi14_2	hypothetical protein		secreted	candidate effector
CLAFUR5_00407	4	CLAFUR5_00407_R4.1.2dpi12_1	hypothetical protein		secreted	candidate effector
CLAFUR5_00407	4	CLAFUR5_00407_R4.1.2dpi12_3	hypothetical protein		secreted
CLAFUR5_00407	4	CLAFUR5_00407_R4.1.4dpi14_2	hypothetical protein		secreted	candidate effector
CLAFUR5_00408	2	CLAFUR5_00408_R4.1.1dpi14_2	Short chain dehydrogenases/reductase notP'
CLAFUR5_00408	2	CLAFUR5_00408_R4.1.1dpi2_2	Short chain dehydrogenases/reductase notP'
CLAFUR5_00415	2	CLAFUR5_00415_R4.1.1dpi2_2	hypothetical protein
CLAFUR5_00415	2	CLAFUR5_00415_R4.1.2dpi4_2	hypothetical protein
CLAFUR5_00419	3	CLAFUR5_00419_R4.1.1dpi14_2	Phototropin-1A
CLAFUR5_00419	3	CLAFUR5_00419_R4.1.1dpi2_1	Phototropin-1A
CLAFUR5_00419	3	CLAFUR5_00419_R4.1.3dpi14_2	Phototropin-1A
CLAFUR5_00420	3	CLAFUR5_00420_R4.1.1dpi14_3	hypothetical protein
CLAFUR5_00420	3	CLAFUR5_00420_R4.1.1dpi8_3	hypothetical protein
CLAFUR5_00420	3	CLAFUR5_00420_R4.1.2dpi14_1	hypothetical protein
CLAFUR5_00422	3	CLAFUR5_00422_R4.1.1dpi14_2	Peregrin
CLAFUR5_00422	3	CLAFUR5_00422_R4.1.1dpi2_3	Peregrin
CLAFUR5_00422	3	CLAFUR5_00422_R4.1.2dpi14_2	Peregrin
CLAFUR5_00428	2	CLAFUR5_00428_R4.1.1dpi12_2	hypothetical protein
CLAFUR5_00428	2	CLAFUR5_00428_R4.1.1dpi2_1	Putative mannose 6-phosphate receptor-like protein C530.09c		secreted	candidate effector
CLAFUR5_00430	2	CLAFUR5_00430_R4.1.1dpi10_2	hypothetical protein
CLAFUR5_00430	2	CLAFUR5_00430_R4.1.2dpi2_2	hypothetical protein
CLAFUR5_00437	4	CLAFUR5_00437_R4.1.1dpi12_1	hypothetical protein
CLAFUR5_00437	4	CLAFUR5_00437_R4.1.1dpi14_2	hypothetical protein
CLAFUR5_00437	4	CLAFUR5_00437_R4.1.1dpi2_1	hypothetical protein
CLAFUR5_00437	4	CLAFUR5_00437_R4.1.2dpi12_1	hypothetical protein
CLAFUR5_00438	2	CLAFUR5_00438_R4.1.1dpi8_1	Short-chain dehydrogenase/reductase ABA4
CLAFUR5_00438	2	CLAFUR5_00438_R4.1.2dpi8_2	Short-chain dehydrogenase/reductase ABA4
CLAFUR5_00442	2	CLAFUR5_00442_R4.1.1dpi14_2	hypothetical protein
CLAFUR5_00442	2	CLAFUR5_00442_R4.1.1dpi4_3	hypothetical protein
CLAFUR5_00444	2	CLAFUR5_00444_R4.1.1dpi12_1	hypothetical protein
CLAFUR5_00444	2	CLAFUR5_00444_R4.1.2dpi14_2	hypothetical protein
CLAFUR5_00449	2	CLAFUR5_00449_R4.1.1dpi14_2	hypothetical protein
CLAFUR5_00449	2	CLAFUR5_00449_R4.1.2dpi2_3	hypothetical protein
CLAFUR5_00450	3	CLAFUR5_00450_R4.1.1dpi10_2	3-phytase A		secreted
CLAFUR5_00450	3	CLAFUR5_00450_R4.1.1dpi14_3	3-phytase A		secreted
CLAFUR5_00450	3	CLAFUR5_00450_R4.1.2dpi2_3	3-phytase A		secreted
CLAFUR5_00451	2	CLAFUR5_00451_R4.1.1dpi14_1	hypothetical protein
CLAFUR5_00451	2	CLAFUR5_00451_R4.1.1dpi4_3	hypothetical protein
CLAFUR5_00452	2	CLAFUR5_00452_R4.1.1dpi12_1	Protein MAM3
CLAFUR5_00452	2	CLAFUR5_00452_R4.1.1dpi2_1	Protein MAM3
CLAFUR5_00455	2	CLAFUR5_00455_R4.1.1dpi12_2	hypothetical protein
CLAFUR5_00455	2	CLAFUR5_00455_R4.1.2dpi12_2	hypothetical protein
CLAFUR5_00459	3	CLAFUR5_00459_R4.1.2dpi10_1	hypothetical protein
CLAFUR5_00459	3	CLAFUR5_00459_R4.1.2dpi14_1	hypothetical protein
CLAFUR5_00459	3	CLAFUR5_00459_R4.1.2dpi4_2	hypothetical protein
CLAFUR5_00461	2	CLAFUR5_00461_R4.1.1dpi2_1	Isoleucine--tRNA ligase
CLAFUR5_00461	2	CLAFUR5_00461_R4.1.2dpi12_3	Isoleucine--tRNA ligase
CLAFUR5_00462	3	CLAFUR5_00462_R4.1.1dpi8_1	hypothetical protein
CLAFUR5_00462	3	CLAFUR5_00462_R4.1.2dpi14_1	Transcription activator AMTR1
CLAFUR5_00462	3	CLAFUR5_00462_R4.1.3dpi14_1	Transcription activator AMTR1
CLAFUR5_00465	2	CLAFUR5_00465_R4.1.1dpi10_2	Far upstream element-binding protein 3
CLAFUR5_00465	2	CLAFUR5_00465_R4.1.1dpi2_1	Far upstream element-binding protein 3
CLAFUR5_00468	4	CLAFUR5_00468_R4.1.1dpi14_2	Acetoacetyl-CoA synthetase
CLAFUR5_00468	4	CLAFUR5_00468_R4.1.1dpi2_3	Acetoacetyl-CoA synthetase
CLAFUR5_00468	4	CLAFUR5_00468_R4.1.2dpi12_1	Acetoacetyl-CoA synthetase
CLAFUR5_00468	4	CLAFUR5_00468_R4.1.2dpi14_2	Acetoacetyl-CoA synthetase
CLAFUR5_00473	2	CLAFUR5_00473_R4.1.1dpi14_2	Phosphatidylserine decarboxylase proenzyme 3
CLAFUR5_00473	2	CLAFUR5_00473_R4.1.2dpi4_3	Phosphatidylserine decarboxylase proenzyme 3
CLAFUR5_00482	3	CLAFUR5_00482_R4.1.1dpi12_2	hypothetical protein
CLAFUR5_00482	3	CLAFUR5_00482_R4.1.1dpi14_2	hypothetical protein
CLAFUR5_00482	3	CLAFUR5_00482_R4.1.1dpi2_3	hypothetical protein
CLAFUR5_00487	2	CLAFUR5_00487_R4.1.2dpi12_2	hypothetical protein
CLAFUR5_00487	2	CLAFUR5_00487_R4.2.1dpi12_2	Sphingoid long chain base kinase 5
CLAFUR5_00489	2	CLAFUR5_00489_R4.1.1dpi12_2	FAD-binding monooxygenase moxY
CLAFUR5_00489	2	CLAFUR5_00489_R4.1.1dpi2_1	FAD-binding monooxygenase moxY
CLAFUR5_00505	2	CLAFUR5_00505_R4.1.2dpi12_2	MFS-type transporter oryC
CLAFUR5_00505	2	CLAFUR5_00505_R4.1.2dpi4_1	MFS-type transporter oryC
CLAFUR5_00511	2	CLAFUR5_00511_R4.1.1dpi14_2	Protein phosphatase PTC7 homolog
CLAFUR5_00511	2	CLAFUR5_00511_R4.1.1dpi2_1	Protein phosphatase PTC7 homolog
CLAFUR5_00512	3	CLAFUR5_00512_R4.1.1dpi14_2	Probable feruloyl esterase B-2		secreted
CLAFUR5_00512	3	CLAFUR5_00512_R4.1.1dpi6_3	Probable feruloyl esterase B-1		secreted
CLAFUR5_00512	3	CLAFUR5_00512_R4.1.2dpi12_2	Probable feruloyl esterase B-1		secreted
CLAFUR5_00518	4	CLAFUR5_00518_R4.1.1dpi10_2	Pyrrolocin cluster transcription factor fsdR
CLAFUR5_00518	4	CLAFUR5_00518_R4.1.1dpi14_2	Pyrrolocin cluster transcription factor fsdR
CLAFUR5_00518	4	CLAFUR5_00518_R4.2.1dpi14_1	Protein white
CLAFUR5_00518	4	CLAFUR5_00518_R4.2.1dpi4_3	Broad substrate specificity ATP-binding cassette transporter ABCG2
CLAFUR5_00522	2	CLAFUR5_00522_R4.1.2dpi12_2	Uncharacterized AIM2 family protein C30D10.14
CLAFUR5_00522	2	CLAFUR5_00522_R4.1.2dpi12_3	Uncharacterized AIM2 family protein C30D10.14
CLAFUR5_00525	2	CLAFUR5_00525_R4.1.1dpi14_3	hypothetical protein
CLAFUR5_00525	2	CLAFUR5_00525_R4.1.1dpi2_2	hypothetical protein
CLAFUR5_00530	3	CLAFUR5_00530_R4.1.1dpi14_2	Protein esc1
CLAFUR5_00530	3	CLAFUR5_00530_R4.1.1dpi14_3	Protein esc1
CLAFUR5_00530	3	CLAFUR5_00530_R4.1.2dpi2_1	Protein esc1
CLAFUR5_00535	3	CLAFUR5_00535_R4.1.2dpi10_1	hypothetical protein
CLAFUR5_00535	3	CLAFUR5_00535_R4.1.2dpi2_3	Probable hydrolase nit2
CLAFUR5_00535	3	CLAFUR5_00535_R4.1.3dpi14_2	Probable hydrolase nit2
CLAFUR5_00536	2	CLAFUR5_00536_R4.1.1dpi14_2	hypothetical protein
CLAFUR5_00536	2	CLAFUR5_00536_R4.1.2dpi10_1	hypothetical protein
CLAFUR5_00537	2	CLAFUR5_00537_R4.1.1dpi14_1	hypothetical protein
CLAFUR5_00537	2	CLAFUR5_00537_R4.1.2dpi14_2	Transcription activator AMTR1
CLAFUR5_00539	2	CLAFUR5_00539_R4.1.1dpi12_1	2-dehydro-3-deoxy-D-gluconate 5-dehydrogenase
CLAFUR5_00539	2	CLAFUR5_00539_R4.1.1dpi2_3	2-dehydro-3-deoxy-D-gluconate 5-dehydrogenase
CLAFUR5_00540	2	CLAFUR5_00540_R4.1.1dpi14_1	Sorbitol dehydrogenase
CLAFUR5_00540	2	CLAFUR5_00540_R4.1.5dpi10_2	Sorbitol dehydrogenase
CLAFUR5_00543	3	CLAFUR5_00543_R4.1.2dpi12_1	D-galacturonate reductase
CLAFUR5_00543	3	CLAFUR5_00543_R4.1.2dpi2_3	D-galacturonate reductase
CLAFUR5_00543	3	CLAFUR5_00543_R4.1.3dpi8_3	Aldo-keto reductase family 4 member C10
CLAFUR5_00552	2	CLAFUR5_00552_R4.1.1dpi14_1	hypothetical protein
CLAFUR5_00552	2	CLAFUR5_00552_R4.1.2dpi14_1	hypothetical protein
CLAFUR5_00553	2	CLAFUR5_00553_R4.1.1dpi10_1	Cryptochrome-2
CLAFUR5_00553	2	CLAFUR5_00553_R4.1.1dpi6_2	Cryptochrome-2
CLAFUR5_00556	2	CLAFUR5_00556_R4.1.1dpi14_2	hypothetical protein
CLAFUR5_00556	2	CLAFUR5_00556_R4.1.1dpi4_2	hypothetical protein
CLAFUR5_00560	3	CLAFUR5_00560_R4.1.1dpi10_1	Aldehyde dehydrogenase
CLAFUR5_00560	3	CLAFUR5_00560_R4.1.1dpi2_2	Aldehyde dehydrogenase
CLAFUR5_00560	3	CLAFUR5_00560_R4.1.2dpi4_3	hypothetical protein
CLAFUR5_00565	2	CLAFUR5_00565_R4.1.1dpi14_1	hypothetical protein
CLAFUR5_00565	2	CLAFUR5_00565_R4.1.1dpi2_3	hypothetical protein
CLAFUR5_00569	2	CLAFUR5_00569_R4.1.1dpi12_1	Probable rhamnogalacturonate lyase C
CLAFUR5_00569	2	CLAFUR5_00569_R4.1.1dpi2_3	Probable rhamnogalacturonate lyase C
CLAFUR5_00571	3	CLAFUR5_00571_R4.1.1dpi10_1	Glutathione S-transferase
CLAFUR5_00571	3	CLAFUR5_00571_R4.1.1dpi2_2	hypothetical protein
CLAFUR5_00571	3	CLAFUR5_00571_R4.1.1dpi8_1	hypothetical protein
CLAFUR5_00578	2	CLAFUR5_00578_R4.1.1dpi14_2	hypothetical protein
CLAFUR5_00578	2	CLAFUR5_00578_R4.1.1dpi4_2	hypothetical protein
CLAFUR5_00579	2	CLAFUR5_00579_R4.1.2dpi12_1	hypothetical protein
CLAFUR5_00579	2	CLAFUR5_00579_R4.1.3dpi8_2	Uncharacterized oxidoreductase C663.09c
CLAFUR5_00582	2	CLAFUR5_00582_R4.1.1dpi14_3	hypothetical protein
CLAFUR5_00582	2	CLAFUR5_00582_R4.1.1dpi2_1	hypothetical protein
CLAFUR5_00584	2	CLAFUR5_00584_R4.1.1dpi14_1	Anthranilate synthase component 1
CLAFUR5_00584	2	CLAFUR5_00584_R4.1.1dpi2_1	Anthranilate synthase component 1
CLAFUR5_00588	3	CLAFUR5_00588_R4.1.1dpi10_1	hypothetical protein		secreted	candidate effector
CLAFUR5_00588	3	CLAFUR5_00588_R4.1.1dpi14_1	hypothetical protein		secreted
CLAFUR5_00588	3	CLAFUR5_00588_R4.1.2dpi14_1	hypothetical protein		secreted
CLAFUR5_00591	3	CLAFUR5_00591_R4.1.1dpi12_2	Rho-type GTPase-activating protein 1
CLAFUR5_00591	3	CLAFUR5_00591_R4.1.1dpi14_3	Rho-type GTPase-activating protein 1
CLAFUR5_00591	3	CLAFUR5_00591_R4.1.2dpi4_1	Rho-type GTPase-activating protein 1
CLAFUR5_00593	2	CLAFUR5_00593_R4.1.1dpi14_2	Probable cell wall protein ARB_06477		secreted
CLAFUR5_00593	2	CLAFUR5_00593_R4.1.2dpi2_1	Probable cell wall protein ARB_06477		secreted
CLAFUR5_00597	3	CLAFUR5_00597_R4.1.1dpi10_1	Ribosome biogenesis protein NSA2
CLAFUR5_00597	3	CLAFUR5_00597_R4.1.1dpi12_1	Ribosome biogenesis protein NSA2
CLAFUR5_00597	3	CLAFUR5_00597_R4.1.2dpi2_1	Ribosome biogenesis protein NSA2
CLAFUR5_00605	2	CLAFUR5_00605_R4.1.1dpi14_1	pH-response transcription factor pacC/RIM101
CLAFUR5_00605	2	CLAFUR5_00605_R4.1.2dpi6_2	pH-response transcription factor pacC/RIM101
CLAFUR5_00610	3	CLAFUR5_00610_R4.1.1dpi12_1	hypothetical protein		secreted	candidate effector
CLAFUR5_00610	3	CLAFUR5_00610_R4.1.1dpi14_2	hypothetical protein		secreted	candidate effector
CLAFUR5_00610	3	CLAFUR5_00610_R4.1.1dpi8_2	hypothetical protein
CLAFUR5_00620	2	CLAFUR5_00620_R4.1.1dpi14_2	hypothetical protein		secreted	candidate effector
CLAFUR5_00620	2	CLAFUR5_00620_R4.1.2dpi10_1	Guanidinobutyrase		secreted
CLAFUR5_00623	3	CLAFUR5_00623_R4.1.1dpi14_2	2-oxoglutarate-Fe(II) type oxidoreductase
CLAFUR5_00623	3	CLAFUR5_00623_R4.1.1dpi2_1	2-oxoglutarate-Fe(II) type oxidoreductase
CLAFUR5_00623	3	CLAFUR5_00623_R4.1.2dpi14_2	2-oxoglutarate-Fe(II) type oxidoreductase
CLAFUR5_00624	2	CLAFUR5_00624_R4.1.1dpi14_2	Probable glycosidase crf1	GH16_18
CLAFUR5_00624	2	CLAFUR5_00624_R4.1.1dpi4_2	Probable glycosidase crf1	GH16_18
CLAFUR5_00626	3	CLAFUR5_00626_R4.1.1dpi10_2	hypothetical protein
CLAFUR5_00626	3	CLAFUR5_00626_R4.1.1dpi12_1	hypothetical protein
CLAFUR5_00626	3	CLAFUR5_00626_R4.1.1dpi2_1	hypothetical protein
CLAFUR5_00627	2	CLAFUR5_00627_R4.1.1dpi14_2	hypothetical protein
CLAFUR5_00627	2	CLAFUR5_00627_R4.1.1dpi8_1	U6 snRNA-associated Sm-like protein LSm1
CLAFUR5_00631	2	CLAFUR5_00631_R4.1.1dpi14_1	Beta-1,2-xylosyltransferase 1	GT90
CLAFUR5_00631	2	CLAFUR5_00631_R4.1.2dpi2_1	Beta-1,2-xylosyltransferase 1	GT90
CLAFUR5_00632	2	CLAFUR5_00632_R4.1.1dpi12_2	hypothetical protein
CLAFUR5_00632	2	CLAFUR5_00632_R4.1.2dpi10_1	Short-chain-enoyl-CoA hydratase
CLAFUR5_00633	2	CLAFUR5_00633_R4.1.1dpi2_1	Mediator of RNA polymerase II transcription subunit 10
CLAFUR5_00633	2	CLAFUR5_00633_R4.1.2dpi12_3	Mediator of RNA polymerase II transcription subunit 10
CLAFUR5_00634	5	CLAFUR5_00634_R4.1.1dpi14_1	PXA domain protein 1
CLAFUR5_00634	5	CLAFUR5_00634_R4.1.1dpi14_2	hypothetical protein
CLAFUR5_00634	5	CLAFUR5_00634_R4.1.2dpi14_2	PXA domain protein 1
CLAFUR5_00634	5	CLAFUR5_00634_R4.1.3dpi14_2	PXA domain protein 1
CLAFUR5_00634	5	CLAFUR5_00634_R4.1.7dpi14_2	PXA domain protein 1
CLAFUR5_00635	2	CLAFUR5_00635_R4.1.1dpi14_1	hypothetical protein
CLAFUR5_00635	2	CLAFUR5_00635_R4.1.3dpi12_2	hypothetical protein
CLAFUR5_00636	2	CLAFUR5_00636_R4.1.1dpi14_1	hypothetical protein
CLAFUR5_00636	2	CLAFUR5_00636_R4.1.1dpi2_1	hypothetical protein
CLAFUR5_00637	3	CLAFUR5_00637_R4.1.1dpi8_2	Cysteine dioxygenase
CLAFUR5_00637	3	CLAFUR5_00637_R4.1.4dpi12_2	Cysteine dioxygenase
CLAFUR5_00637	3	CLAFUR5_00637_R4.1.5dpi12_2	hypothetical protein
CLAFUR5_00640	2	CLAFUR5_00640_R4.1.1dpi12_1	hypothetical protein
CLAFUR5_00640	2	CLAFUR5_00640_R4.1.2dpi14_2	hypothetical protein
CLAFUR5_00641	2	CLAFUR5_00641_R4.1.1dpi12_3	hypothetical protein
CLAFUR5_00641	2	CLAFUR5_00641_R4.1.2dpi10_1	hypothetical protein
CLAFUR5_00642	2	CLAFUR5_00642_R4.1.1dpi12_2	hypothetical protein
CLAFUR5_00642	2	CLAFUR5_00642_R4.1.1dpi2_1	hypothetical protein
CLAFUR5_00645	2	CLAFUR5_00645_R4.1.1dpi12_1	Extradiol ring-cleavage dioxygenase
CLAFUR5_00645	2	CLAFUR5_00645_R4.1.1dpi14_1	Extradiol ring-cleavage dioxygenase		secreted
CLAFUR5_00647	2	CLAFUR5_00647_R4.1.1dpi14_1	hypothetical protein		secreted
CLAFUR5_00647	2	CLAFUR5_00647_R4.1.2dpi12_1	hypothetical protein		secreted
CLAFUR5_00648	2	CLAFUR5_00648_R4.1.1dpi12_2	hypothetical protein
CLAFUR5_00648	2	CLAFUR5_00648_R4.1.1dpi2_1	hypothetical protein
CLAFUR5_00649	2	CLAFUR5_00649_R4.1.1dpi14_1	hypothetical protein	GH114	secreted
CLAFUR5_00649	2	CLAFUR5_00649_R4.1.1dpi6_2	hypothetical protein	GH114	secreted	candidate effector
CLAFUR5_00653	2	CLAFUR5_00653_R4.1.1dpi2_1	Mating-type switching protein swi10
CLAFUR5_00653	2	CLAFUR5_00653_R4.1.2dpi12_3	Mating-type switching protein swi10
CLAFUR5_00654	2	CLAFUR5_00654_R4.1.1dpi14_3	Mediator of RNA polymerase II transcription subunit 19
CLAFUR5_00654	2	CLAFUR5_00654_R4.1.1dpi2_3	Mediator of RNA polymerase II transcription subunit 19
CLAFUR5_00657	2	CLAFUR5_00657_R4.1.2dpi14_1	hypothetical protein
CLAFUR5_00657	2	CLAFUR5_00657_R4.1.2dpi14_2	hypothetical protein
CLAFUR5_00658	2	CLAFUR5_00658_R4.1.1dpi12_1	Cytochrome P450 monooxygenase ALT8
CLAFUR5_00658	2	CLAFUR5_00658_R4.1.1dpi2_1	Cytochrome P450 monooxygenase ALT8
CLAFUR5_00664	2	CLAFUR5_00664_R4.1.1dpi2_3	hypothetical protein
CLAFUR5_00664	2	CLAFUR5_00664_R4.1.1dpi8_2	hypothetical protein
CLAFUR5_00666	2	CLAFUR5_00666_R4.1.1dpi12_1	hypothetical protein
CLAFUR5_00666	2	CLAFUR5_00666_R4.1.1dpi12_2	hypothetical protein
CLAFUR5_00674	4	CLAFUR5_00674_R4.1.1dpi10_1	hypothetical protein
CLAFUR5_00674	4	CLAFUR5_00674_R4.1.1dpi12_1	Heat shock 70 kDa protein 12A
CLAFUR5_00674	4	CLAFUR5_00674_R4.1.1dpi14_3	Heat shock 70 kDa protein 12A
CLAFUR5_00674	4	CLAFUR5_00674_R4.1.1dpi2_2	Heat shock 70 kDa protein 12A
CLAFUR5_00676	4	CLAFUR5_00676_R4.1.1dpi14_1	hypothetical protein
CLAFUR5_00676	4	CLAFUR5_00676_R4.1.1dpi2_2	hypothetical protein
CLAFUR5_00676	4	CLAFUR5_00676_R4.1.1dpi6_3	hypothetical protein
CLAFUR5_00676	4	CLAFUR5_00676_R4.1.2dpi8_3	hypothetical protein
CLAFUR5_00677	2	CLAFUR5_00677_R4.1.1dpi2_1	Uncharacterized protein C9E9.15
CLAFUR5_00677	2	CLAFUR5_00677_R4.1.2dpi8_3	Uncharacterized protein C9E9.15
CLAFUR5_00683	6	CLAFUR5_00683_R4.1.1dpi12_1	Quinate permease
CLAFUR5_00683	6	CLAFUR5_00683_R4.1.1dpi14_2	hypothetical protein
CLAFUR5_00683	6	CLAFUR5_00683_R4.1.2dpi12_1	Quinate permease
CLAFUR5_00683	6	CLAFUR5_00683_R4.1.2dpi12_2	Quinate permease
CLAFUR5_00683	6	CLAFUR5_00683_R4.1.2dpi14_1	Quinate permease
CLAFUR5_00683	6	CLAFUR5_00683_R4.1.2dpi14_2	Monosaccharide-sensing protein 1
CLAFUR5_00690	4	CLAFUR5_00690_R4.1.1dpi12_3	hypothetical protein
CLAFUR5_00690	4	CLAFUR5_00690_R4.1.1dpi14_1	Efflux pump atB
CLAFUR5_00690	4	CLAFUR5_00690_R4.1.1dpi14_2	Efflux pump atB
CLAFUR5_00690	4	CLAFUR5_00690_R4.1.2dpi10_2	Efflux pump atB
CLAFUR5_00692	2	CLAFUR5_00692_R4.1.1dpi14_1	Probable proteasome subunit alpha type-3
CLAFUR5_00692	2	CLAFUR5_00692_R4.2.1dpi10_2	hypothetical protein
CLAFUR5_00693	4	CLAFUR5_00693_R4.1.1dpi10_3	Ubiquitin-conjugating enzyme E2 8
CLAFUR5_00693	4	CLAFUR5_00693_R4.1.1dpi14_1	Ubiquitin-conjugating enzyme E2 8
CLAFUR5_00693	4	CLAFUR5_00693_R4.1.2dpi14_2	Ubiquitin-conjugating enzyme E2 8
CLAFUR5_00693	4	CLAFUR5_00693_R4.1.4dpi14_2	Ubiquitin-conjugating enzyme E2 8
CLAFUR5_00695	2	CLAFUR5_00695_R4.1.1dpi14_1	3-methyl-2-oxobutanoate hydroxymethyltransferase
CLAFUR5_00695	2	CLAFUR5_00695_R4.1.2dpi12_2	3-methyl-2-oxobutanoate hydroxymethyltransferase
CLAFUR5_00696	2	CLAFUR5_00696_R4.1.1dpi14_2	Ubiquitin-like protein ATG12
CLAFUR5_00696	2	CLAFUR5_00696_R4.1.2dpi14_3	Ubiquitin-like protein ATG12
CLAFUR5_00698	2	CLAFUR5_00698_R4.1.1dpi10_3	hypothetical protein
CLAFUR5_00698	2	CLAFUR5_00698_R4.1.1dpi2_1	Metacaspase-1
CLAFUR5_00699	3	CLAFUR5_00699_R4.1.1dpi14_3	Intermediate cleaving peptidase 55
CLAFUR5_00699	3	CLAFUR5_00699_R4.2.2dpi10_2	NAD-dependent protein deacylase
CLAFUR5_00699	3	CLAFUR5_00699_R4.2.2dpi12_1	NAD-dependent protein deacylase
CLAFUR5_00703	2	CLAFUR5_00703_R4.1.1dpi14_1	Brefeldin A resistance protein
CLAFUR5_00703	2	CLAFUR5_00703_R4.1.1dpi14_2	Brefeldin A resistance protein
CLAFUR5_00705	2	CLAFUR5_00705_R4.1.1dpi12_1	Cyanobacterial phytochrome B
CLAFUR5_00705	2	CLAFUR5_00705_R4.1.1dpi2_2	Cyanobacterial phytochrome B
CLAFUR5_00710	5	CLAFUR5_00710_R4.1.1dpi14_1	hypothetical protein
CLAFUR5_00710	5	CLAFUR5_00710_R4.1.1dpi14_3	hypothetical protein
CLAFUR5_00710	5	CLAFUR5_00710_R4.1.2dpi12_2	hypothetical protein
CLAFUR5_00710	5	CLAFUR5_00710_R4.1.2dpi8_1	hypothetical protein
CLAFUR5_00710	5	CLAFUR5_00710_R4.1.4dpi14_1	hypothetical protein
CLAFUR5_00716	3	CLAFUR5_00716_R4.1.1dpi12_1	hypothetical protein
CLAFUR5_00716	3	CLAFUR5_00716_R4.1.2dpi14_2	hypothetical protein		secreted
CLAFUR5_00716	3	CLAFUR5_00716_R4.1.3dpi14_2	hypothetical protein		secreted
CLAFUR5_00717	2	CLAFUR5_00717_R4.1.1dpi10_2	Caffeine resistance protein 5
CLAFUR5_00717	2	CLAFUR5_00717_R4.1.1dpi12_3	Caffeine resistance protein 5
CLAFUR5_00720	2	CLAFUR5_00720_R4.1.1dpi2_1	Mitochondrial import inner membrane translocase subunit tim17
CLAFUR5_00720	2	CLAFUR5_00720_R4.1.1dpi4_3	Mitochondrial import inner membrane translocase subunit tim17
CLAFUR5_00721	2	CLAFUR5_00721_R4.1.1dpi8_1	RNA polymerase II transcription factor B subunit 3
CLAFUR5_00721	2	CLAFUR5_00721_R4.1.2dpi2_1	RNA polymerase II transcription factor B subunit 3
CLAFUR5_00725	3	CLAFUR5_00725_R4.1.1dpi12_2	hypothetical protein	GH64
CLAFUR5_00725	3	CLAFUR5_00725_R4.1.1dpi12_3	Glucan endo-1,3-beta-glucosidase	GH64
CLAFUR5_00725	3	CLAFUR5_00725_R4.1.2dpi2_2	Glucan endo-1,3-beta-glucosidase	GH64
CLAFUR5_00726	2	CLAFUR5_00726_R4.1.1dpi4_3	hypothetical protein
CLAFUR5_00726	2	CLAFUR5_00726_R4.1.2dpi4_3	hypothetical protein
CLAFUR5_00729	2	CLAFUR5_00729_R4.1.1dpi2_1	Peroxiredoxin Pen c 3
CLAFUR5_00729	2	CLAFUR5_00729_R4.1.1dpi6_3	Peroxiredoxin Pen c 3
CLAFUR5_00734	2	CLAFUR5_00734_R4.1.2dpi12_1	Glycerol-1-phosphate phosphohydrolase 1
CLAFUR5_00734	2	CLAFUR5_00734_R4.1.3dpi12_2	Glycerol-1-phosphate phosphohydrolase 1
CLAFUR5_00740	2	CLAFUR5_00740_R4.1.1dpi2_1	Glucose-induced degradation protein 4 homolog
CLAFUR5_00740	2	CLAFUR5_00740_R4.1.1dpi6_1	Glucose-induced degradation protein 4 homolog
CLAFUR5_00743	4	CLAFUR5_00743_R4.1.1dpi10_1	hypothetical protein
CLAFUR5_00743	4	CLAFUR5_00743_R4.1.1dpi12_1	Questin oxidase
CLAFUR5_00743	4	CLAFUR5_00743_R4.1.1dpi2_2	Questin oxidase
CLAFUR5_00743	4	CLAFUR5_00743_R4.1.2dpi12_1	Questin oxidase
CLAFUR5_00745	2	CLAFUR5_00745_R4.1.1dpi12_1	Probable maintenance of ploidy protein mob1
CLAFUR5_00745	2	CLAFUR5_00745_R4.1.3dpi10_3	Probable maintenance of ploidy protein mob1
CLAFUR5_00747	5	CLAFUR5_00747_R4.1.1dpi14_1	Arginyl-tRNA--protein transferase 1
CLAFUR5_00747	5	CLAFUR5_00747_R4.1.1dpi14_2	Arginyl-tRNA--protein transferase 1
CLAFUR5_00747	5	CLAFUR5_00747_R4.1.1dpi2_3	Arginyl-tRNA--protein transferase 1
CLAFUR5_00747	5	CLAFUR5_00747_R4.1.1dpi8_2	hypothetical protein
CLAFUR5_00747	5	CLAFUR5_00747_R4.1.3dpi8_2	Arginyl-tRNA--protein transferase 1
CLAFUR5_00759	2	CLAFUR5_00759_R4.1.1dpi2_2	hypothetical protein
CLAFUR5_00759	2	CLAFUR5_00759_R4.1.1dpi6_1	hypothetical protein
CLAFUR5_00761	3	CLAFUR5_00761_R4.1.1dpi10_2	Phosphatidate phosphatase APP1
CLAFUR5_00761	3	CLAFUR5_00761_R4.1.1dpi12_2	Phosphatidate phosphatase APP1
CLAFUR5_00761	3	CLAFUR5_00761_R4.1.1dpi2_3	Phosphatidate phosphatase APP1
CLAFUR5_00763	2	CLAFUR5_00763_R4.1.1dpi12_2	hypothetical protein
CLAFUR5_00763	2	CLAFUR5_00763_R4.1.1dpi4_1	Hybrid signal transduction histidine kinase K
CLAFUR5_00766	2	CLAFUR5_00766_R4.1.1dpi12_2	hypothetical protein
CLAFUR5_00766	2	CLAFUR5_00766_R4.1.2dpi8_2	hypothetical protein
CLAFUR5_00776	4	CLAFUR5_00776_R4.1.1dpi14_1	Kinetochore protein mis13
CLAFUR5_00776	4	CLAFUR5_00776_R4.1.1dpi6_1	Kinetochore protein mis13
CLAFUR5_00776	4	CLAFUR5_00776_R4.1.2dpi14_1	Kinetochore protein mis13
CLAFUR5_00776	4	CLAFUR5_00776_R4.1.2dpi8_2	hypothetical protein
CLAFUR5_00778	4	CLAFUR5_00778_R4.1.1dpi14_1	hypothetical protein
CLAFUR5_00778	4	CLAFUR5_00778_R4.1.1dpi4_1	hypothetical protein
CLAFUR5_00778	4	CLAFUR5_00778_R4.1.2dpi14_1	hypothetical protein
CLAFUR5_00778	4	CLAFUR5_00778_R4.1.2dpi14_2	hypothetical protein
CLAFUR5_00781	2	CLAFUR5_00781_R4.1.1dpi10_1	hypothetical protein
CLAFUR5_00781	2	CLAFUR5_00781_R4.1.1dpi2_3	MAP-homologous protein 1
CLAFUR5_00783	3	CLAFUR5_00783_R4.1.1dpi10_1	U6 snRNA-associated Sm-like protein LSm2
CLAFUR5_00783	3	CLAFUR5_00783_R4.1.1dpi2_1	U6 snRNA-associated Sm-like protein LSm2
CLAFUR5_00783	3	CLAFUR5_00783_R4.1.2dpi10_1	U6 snRNA-associated Sm-like protein LSm2
CLAFUR5_00785	2	CLAFUR5_00785_R4.1.1dpi2_1	Ribulose-phosphate 3-epimerase
CLAFUR5_00785	2	CLAFUR5_00785_R4.1.1dpi8_2	Ribulose-phosphate 3-epimerase
CLAFUR5_00791	5	CLAFUR5_00791_R4.1.1dpi8_2	hypothetical protein
CLAFUR5_00791	5	CLAFUR5_00791_R4.1.2dpi10_1	hypothetical protein
CLAFUR5_00791	5	CLAFUR5_00791_R4.1.2dpi10_2	hypothetical protein
CLAFUR5_00791	5	CLAFUR5_00791_R4.1.2dpi12_1	hypothetical protein
CLAFUR5_00791	5	CLAFUR5_00791_R4.1.3dpi10_2	hypothetical protein
CLAFUR5_00793	4	CLAFUR5_00793_R4.1.1dpi10_2	Uncharacterized amino-acid permease C15C4.04c
CLAFUR5_00793	4	CLAFUR5_00793_R4.1.1dpi12_1	hypothetical protein
CLAFUR5_00793	4	CLAFUR5_00793_R4.1.2dpi14_3	hypothetical protein
CLAFUR5_00793	4	CLAFUR5_00793_R4.1.3dpi12_1	Thiamine transporter thi9
CLAFUR5_00795	2	CLAFUR5_00795_R4.1.1dpi14_1	hypothetical protein
CLAFUR5_00795	2	CLAFUR5_00795_R4.1.1dpi4_1	hypothetical protein
CLAFUR5_00799	3	CLAFUR5_00799_R4.1.1dpi14_1	hypothetical protein
CLAFUR5_00799	3	CLAFUR5_00799_R4.1.1dpi2_2	Coiled-coil domain-containing protein 25
CLAFUR5_00799	3	CLAFUR5_00799_R4.1.2dpi12_2	Coiled-coil domain-containing protein 25
CLAFUR5_00809	2	CLAFUR5_00809_R4.1.1dpi2_1	Probable steroid-binding protein 3
CLAFUR5_00809	2	CLAFUR5_00809_R4.1.3dpi2_1	hypothetical protein
CLAFUR5_00811	3	CLAFUR5_00811_R4.1.1dpi14_2	Uncharacterized RNA-binding protein C4F6.14
CLAFUR5_00811	3	CLAFUR5_00811_R4.1.1dpi2_1	Uncharacterized RNA-binding protein C4F6.14
CLAFUR5_00811	3	CLAFUR5_00811_R4.1.2dpi12_1	Uncharacterized RNA-binding protein C4F6.14
CLAFUR5_00812	2	CLAFUR5_00812_R4.1.1dpi12_2	hypothetical protein
CLAFUR5_00812	2	CLAFUR5_00812_R4.1.1dpi2_1	Proteasomal ubiquitin receptor ADRM1 homolog
CLAFUR5_00814	2	CLAFUR5_00814_R4.1.1dpi12_2	hypothetical protein		secreted	candidate effector
CLAFUR5_00814	2	CLAFUR5_00814_R4.1.1dpi2_1	hypothetical protein		secreted	candidate effector
CLAFUR5_00815	2	CLAFUR5_00815_R4.1.1dpi14_1	hypothetical protein
CLAFUR5_00815	2	CLAFUR5_00815_R4.1.1dpi6_1	hypothetical protein
CLAFUR5_00817	2	CLAFUR5_00817_R4.1.1dpi2_2	hypothetical protein
CLAFUR5_00817	2	CLAFUR5_00817_R4.1.2dpi2_2	hypothetical protein
CLAFUR5_00822	2	CLAFUR5_00822_R4.1.1dpi4_3	hypothetical protein
CLAFUR5_00822	2	CLAFUR5_00822_R4.1.1dpi6_3	hypothetical protein
CLAFUR5_00826	2	CLAFUR5_00826_R4.1.1dpi12_1	1-hydroxy-2-glutathionyl-2-methyl-3-butene dehydrogenase
CLAFUR5_00826	2	CLAFUR5_00826_R4.1.2dpi8_2	1-hydroxy-2-glutathionyl-2-methyl-3-butene dehydrogenase
CLAFUR5_00829	2	CLAFUR5_00829_R4.1.1dpi8_2	AP-1 complex subunit sigma-1
CLAFUR5_00829	2	CLAFUR5_00829_R4.1.3dpi8_2	AP-1 complex subunit sigma-1
CLAFUR5_00833	2	CLAFUR5_00833_R4.1.1dpi2_1	MICOS complex subunit mic10
CLAFUR5_00833	2	CLAFUR5_00833_R4.1.2dpi12_3	hypothetical protein
CLAFUR5_00836	3	CLAFUR5_00836_R4.1.1dpi10_2	hypothetical protein
CLAFUR5_00836	3	CLAFUR5_00836_R4.1.1dpi14_3	hypothetical protein
CLAFUR5_00836	3	CLAFUR5_00836_R4.1.1dpi4_1	hypothetical protein
CLAFUR5_00842	2	CLAFUR5_00842_R4.1.1dpi12_1	Sterol regulatory element-binding protein cleavage-activating protein
CLAFUR5_00842	2	CLAFUR5_00842_R4.1.1dpi4_1	Sterol regulatory element-binding protein cleavage-activating protein
CLAFUR5_00844	2	CLAFUR5_00844_R4.1.1dpi12_1	Uncharacterized oxidoreductase C26F1.07
CLAFUR5_00844	2	CLAFUR5_00844_R4.1.1dpi2_2	Uncharacterized oxidoreductase C26F1.07
CLAFUR5_00845	2	CLAFUR5_00845_R4.1.1dpi12_2	Uncharacterized oxidoreductase C26F1.07
CLAFUR5_00845	2	CLAFUR5_00845_R4.1.2dpi6_1	Uncharacterized oxidoreductase C26F1.07
CLAFUR5_00852	2	CLAFUR5_00852_R4.1.1dpi14_1	hypothetical protein
CLAFUR5_00852	2	CLAFUR5_00852_R4.1.1dpi4_1	hypothetical protein
CLAFUR5_00856	3	CLAFUR5_00856_R4.1.1dpi10_1	Nuclear GTPase SLIP-GC
CLAFUR5_00856	3	CLAFUR5_00856_R4.1.2dpi14_2	Nuclear GTPase SLIP-GC
CLAFUR5_00856	3	CLAFUR5_00856_R4.1.3dpi12_2	Nuclear GTPase SLIP-GC
CLAFUR5_00864	2	CLAFUR5_00864_R4.1.1dpi12_1	Protein lsb5
CLAFUR5_00864	2	CLAFUR5_00864_R4.1.1dpi2_1	Protein lsb5
CLAFUR5_00868	2	CLAFUR5_00868_R4.1.1dpi12_2	hypothetical protein
CLAFUR5_00868	2	CLAFUR5_00868_R4.1.1dpi2_2	O-methyltransferase bik3
CLAFUR5_00872	2	CLAFUR5_00872_R4.1.1dpi10_1	NURS complex subunit pir2
CLAFUR5_00872	2	CLAFUR5_00872_R4.1.2dpi2_1	NURS complex subunit pir2
CLAFUR5_00875	2	CLAFUR5_00875_R4.1.1dpi10_2	hypothetical protein
CLAFUR5_00875	2	CLAFUR5_00875_R4.1.1dpi2_1	hypothetical protein
CLAFUR5_00876	4	CLAFUR5_00876_R4.1.1dpi4_1	Pre-mRNA-processing ATP-dependent RNA helicase prp5
CLAFUR5_00876	4	CLAFUR5_00876_R4.1.2dpi10_1	Pre-mRNA-processing ATP-dependent RNA helicase prp5
CLAFUR5_00876	4	CLAFUR5_00876_R4.1.2dpi4_1	hypothetical protein
CLAFUR5_00876	4	CLAFUR5_00876_R4.1.2dpi8_1	Pre-mRNA-processing ATP-dependent RNA helicase prp5
CLAFUR5_00877	2	CLAFUR5_00877_R4.1.1dpi2_1	Geranylgeranyl pyrophosphate synthase 1
CLAFUR5_00877	2	CLAFUR5_00877_R4.1.1dpi8_2	Geranylgeranyl pyrophosphate synthase 1
CLAFUR5_00879	2	CLAFUR5_00879_R4.1.1dpi12_2	hypothetical protein
CLAFUR5_00879	2	CLAFUR5_00879_R4.1.1dpi8_1	hypothetical protein
CLAFUR5_00880	2	CLAFUR5_00880_R4.1.1dpi2_1	Glutathione peroxidase-like peroxiredoxin gpx1
CLAFUR5_00880	2	CLAFUR5_00880_R4.1.2dpi12_2	Glutathione peroxidase-like peroxiredoxin gpx1
CLAFUR5_00883	2	CLAFUR5_00883_R4.1.1dpi2_2	Spermidine synthase
CLAFUR5_00883	2	CLAFUR5_00883_R4.1.2dpi14_1	Spermidine synthase
CLAFUR5_00885	2	CLAFUR5_00885_R4.1.1dpi12_2	Glutaminase A		secreted
CLAFUR5_00885	2	CLAFUR5_00885_R4.1.2dpi14_2	Glutaminase A		secreted
CLAFUR5_00886	2	CLAFUR5_00886_R4.1.1dpi12_1	Peroxisomal membrane protein 4
CLAFUR5_00886	2	CLAFUR5_00886_R4.1.2dpi10_1	Peroxisomal membrane protein 4
CLAFUR5_00889	2	CLAFUR5_00889_R4.1.1dpi12_1	hypothetical protein
CLAFUR5_00889	2	CLAFUR5_00889_R4.1.1dpi14_1	4-hydroxytryptamine kinase
CLAFUR5_00892	2	CLAFUR5_00892_R4.1.1dpi10_1	hypothetical protein
CLAFUR5_00892	2	CLAFUR5_00892_R4.1.1dpi14_3	hypothetical protein
CLAFUR5_00893	2	CLAFUR5_00893_R4.1.1dpi12_2	hypothetical protein
CLAFUR5_00893	2	CLAFUR5_00893_R4.1.1dpi2_1	hypothetical protein
CLAFUR5_00896	2	CLAFUR5_00896_R4.1.1dpi10_1	hypothetical protein
CLAFUR5_00896	2	CLAFUR5_00896_R4.1.1dpi8_2	hypothetical protein
CLAFUR5_00904	2	CLAFUR5_00904_R4.1.1dpi14_3	Antigenic thaumatin-like protein ARB_01183		secreted	candidate effector
CLAFUR5_00904	2	CLAFUR5_00904_R4.1.2dpi2_1	hypothetical protein		secreted	candidate effector
CLAFUR5_00906	2	CLAFUR5_00906_R4.1.1dpi14_3	Choline-sulfatase
CLAFUR5_00906	2	CLAFUR5_00906_R4.1.1dpi2_1	Choline-sulfatase
CLAFUR5_00907	3	CLAFUR5_00907_R4.1.1dpi12_2	Cell wall mannoprotein CIS3		secreted	candidate effector
CLAFUR5_00907	3	CLAFUR5_00907_R4.1.1dpi14_2	Cell wall mannoprotein CIS3		secreted
CLAFUR5_00907	3	CLAFUR5_00907_R4.1.3dpi2_1	Cell wall mannoprotein CIS3		secreted	candidate effector
CLAFUR5_00910	2	CLAFUR5_00910_R4.1.1dpi14_2	Putative agmatinase 1		secreted
CLAFUR5_00910	2	CLAFUR5_00910_R4.1.1dpi2_1	Putative agmatinase 1		secreted
CLAFUR5_00911	2	CLAFUR5_00911_R4.1.1dpi12_1	hypothetical protein
CLAFUR5_00911	2	CLAFUR5_00911_R4.1.2dpi12_2	hypothetical protein
CLAFUR5_00912	2	CLAFUR5_00912_R4.1.1dpi12_2	Cytochrome c oxidase subunit 12, mitochondrial
CLAFUR5_00912	2	CLAFUR5_00912_R4.1.1dpi8_3	hypothetical protein
CLAFUR5_00918	3	CLAFUR5_00918_R4.1.1dpi14_2	hypothetical protein
CLAFUR5_00918	3	CLAFUR5_00918_R4.1.2dpi12_3	hypothetical protein
CLAFUR5_00918	3	CLAFUR5_00918_R4.1.2dpi14_2	Choline transport protein
CLAFUR5_00920	2	CLAFUR5_00920_R4.1.1dpi14_1	hypothetical protein
CLAFUR5_00920	2	CLAFUR5_00920_R4.1.2dpi10_1	hypothetical protein
CLAFUR5_00921	2	CLAFUR5_00921_R4.1.1dpi14_2	hypothetical protein
CLAFUR5_00921	2	CLAFUR5_00921_R4.1.2dpi14_2	hypothetical protein
CLAFUR5_00926	4	CLAFUR5_00926_R4.1.1dpi14_1	hypothetical protein
CLAFUR5_00926	4	CLAFUR5_00926_R4.1.2dpi14_2	hypothetical protein
CLAFUR5_00926	4	CLAFUR5_00926_R4.1.3dpi14_2	hypothetical protein
CLAFUR5_00926	4	CLAFUR5_00926_R4.1.4dpi14_2	hypothetical protein
CLAFUR5_00938	2	CLAFUR5_00938_R4.1.2dpi12_2	hypothetical protein
CLAFUR5_00938	2	CLAFUR5_00938_R4.1.3dpi12_2	hypothetical protein
CLAFUR5_00939	2	CLAFUR5_00939_R4.1.1dpi10_2	hypothetical protein
CLAFUR5_00939	2	CLAFUR5_00939_R4.1.1dpi2_1	Probable 1-acyl-sn-glycerol-3-phosphate acyltransferase 5
CLAFUR5_00941	2	CLAFUR5_00941_R4.1.1dpi14_1	hypothetical protein
CLAFUR5_00941	2	CLAFUR5_00941_R4.1.1dpi4_2	hypothetical protein
CLAFUR5_00944	2	CLAFUR5_00944_R4.1.1dpi12_2	hypothetical protein
CLAFUR5_00944	2	CLAFUR5_00944_R4.1.1dpi2_2	Thioredoxin
CLAFUR5_00945	2	CLAFUR5_00945_R4.1.1dpi2_2	hypothetical protein
CLAFUR5_00945	2	CLAFUR5_00945_R4.1.1dpi4_3	hypothetical protein
CLAFUR5_00946	2	CLAFUR5_00946_R4.1.1dpi12_2	WD repeat protein iqw1
CLAFUR5_00946	2	CLAFUR5_00946_R4.1.2dpi2_2	WD repeat protein iqw1
CLAFUR5_00955	2	CLAFUR5_00955_R4.1.1dpi10_3	hypothetical protein
CLAFUR5_00955	2	CLAFUR5_00955_R4.1.1dpi2_1	hypothetical protein
CLAFUR5_00956	2	CLAFUR5_00956_R4.1.1dpi12_2	hypothetical protein
CLAFUR5_00956	2	CLAFUR5_00956_R4.1.1dpi14_2	hypothetical protein
CLAFUR5_00960	3	CLAFUR5_00960_R4.1.1dpi10_1	hypothetical protein
CLAFUR5_00960	3	CLAFUR5_00960_R4.1.1dpi12_1	HBS1-like protein
CLAFUR5_00960	3	CLAFUR5_00960_R4.1.3dpi14_2	hypothetical protein
CLAFUR5_00962	3	CLAFUR5_00962_R4.1.1dpi14_2	hypothetical protein
CLAFUR5_00962	3	CLAFUR5_00962_R4.1.2dpi14_2	hypothetical protein
CLAFUR5_00962	3	CLAFUR5_00962_R4.1.3dpi14_1	hypothetical protein
CLAFUR5_00963	3	CLAFUR5_00963_R4.1.1dpi12_2	1-phosphatidylinositol 4,5-bisphosphate phosphodiesterase 1
CLAFUR5_00963	3	CLAFUR5_00963_R4.1.1dpi4_3	1-phosphatidylinositol 4,5-bisphosphate phosphodiesterase 1
CLAFUR5_00963	3	CLAFUR5_00963_R4.1.2dpi14_3	1-phosphatidylinositol 4,5-bisphosphate phosphodiesterase 1
CLAFUR5_00965	4	CLAFUR5_00965_R4.1.1dpi14_2	hypothetical protein
CLAFUR5_00965	4	CLAFUR5_00965_R4.1.1dpi14_3	hypothetical protein
CLAFUR5_00965	4	CLAFUR5_00965_R4.1.1dpi4_2	hypothetical protein
CLAFUR5_00965	4	CLAFUR5_00965_R4.1.1dpi6_2	hypothetical protein
CLAFUR5_00966	2	CLAFUR5_00966_R4.1.1dpi12_2	hypothetical protein
CLAFUR5_00966	2	CLAFUR5_00966_R4.1.1dpi14_2	hypothetical protein
CLAFUR5_00967	3	CLAFUR5_00967_R4.1.1dpi12_2	hypothetical protein		secreted	candidate effector
CLAFUR5_00967	3	CLAFUR5_00967_R4.1.1dpi8_2	hypothetical protein		secreted	candidate effector
CLAFUR5_00967	3	CLAFUR5_00967_R4.1.2dpi12_2	hypothetical protein
CLAFUR5_00973	3	CLAFUR5_00973_R4.1.1dpi12_2	hypothetical protein
CLAFUR5_00973	3	CLAFUR5_00973_R4.1.1dpi14_2	hypothetical protein
CLAFUR5_00973	3	CLAFUR5_00973_R4.1.1dpi2_3	hypothetical protein
CLAFUR5_00980	2	CLAFUR5_00980_R4.1.1dpi12_2	hypothetical protein
CLAFUR5_00980	2	CLAFUR5_00980_R4.1.2dpi12_2	Baeyer-Villiger monooxygenase
CLAFUR5_00981	2	CLAFUR5_00981_R4.1.1dpi10_1	Acetyltransferase adrJ
CLAFUR5_00981	2	CLAFUR5_00981_R4.1.1dpi12_2	Acetyltransferase adrJ
CLAFUR5_00987	2	CLAFUR5_00987_R4.1.1dpi10_2	Triacylglycerol lipase ptl1
CLAFUR5_00987	2	CLAFUR5_00987_R4.2.1dpi14_2	DNA polymerase iota
CLAFUR5_00991	2	CLAFUR5_00991_R4.1.1dpi14_2	Isoaspartyl peptidase
CLAFUR5_00991	2	CLAFUR5_00991_R4.1.2dpi14_3	hypothetical protein
CLAFUR5_00993	2	CLAFUR5_00993_R4.1.1dpi12_1	hypothetical protein
CLAFUR5_00993	2	CLAFUR5_00993_R4.1.2dpi14_3	hypothetical protein
CLAFUR5_00995	2	CLAFUR5_00995_R4.1.1dpi14_3	WHI2-like protein P4H10.16c
CLAFUR5_00995	2	CLAFUR5_00995_R4.2.1dpi10_1	Alcohol dehydrogenase 2
CLAFUR5_00997	2	CLAFUR5_00997_R4.1.1dpi12_1	General negative regulator of transcription subunit 4
CLAFUR5_00997	2	CLAFUR5_00997_R4.1.1dpi2_1	General negative regulator of transcription subunit 4
CLAFUR5_01009	2	CLAFUR5_01009_R4.1.1dpi14_2	Protein phosphatase PP2A regulatory subunit B
CLAFUR5_01009	2	CLAFUR5_01009_R4.1.2dpi10_1	Protein phosphatase PP2A regulatory subunit B
CLAFUR5_01010	2	CLAFUR5_01010_R4.1.2dpi12_1	FAD-dependent monooxygenase OpS4
CLAFUR5_01010	2	CLAFUR5_01010_R4.1.2dpi14_1	FAD-dependent monooxygenase OpS4
CLAFUR5_01012	2	CLAFUR5_01012_R4.1.1dpi14_3	Mannan polymerase complexes subunit MNN9	GT62
CLAFUR5_01012	2	CLAFUR5_01012_R4.1.1dpi2_1	Mannan polymerase complexes subunit MNN9	GT62
CLAFUR5_01015	3	CLAFUR5_01015_R4.1.1dpi12_2	hypothetical protein
CLAFUR5_01015	3	CLAFUR5_01015_R4.1.1dpi8_1	hypothetical protein
CLAFUR5_01015	3	CLAFUR5_01015_R4.1.1dpi8_2	hypothetical protein
CLAFUR5_01016	2	CLAFUR5_01016_R4.1.1dpi14_1	hypothetical protein
CLAFUR5_01016	2	CLAFUR5_01016_R4.1.1dpi8_2	hypothetical protein
CLAFUR5_01017	4	CLAFUR5_01017_R4.1.1dpi12_1	hypothetical protein
CLAFUR5_01017	4	CLAFUR5_01017_R4.1.1dpi14_1	hypothetical protein
CLAFUR5_01017	4	CLAFUR5_01017_R4.1.1dpi2_3	hypothetical protein
CLAFUR5_01017	4	CLAFUR5_01017_R4.1.2dpi12_2	hypothetical protein
CLAFUR5_01018	2	CLAFUR5_01018_R4.1.1dpi10_1	hypothetical protein
CLAFUR5_01018	2	CLAFUR5_01018_R4.1.1dpi14_1	hypothetical protein
CLAFUR5_01020	2	CLAFUR5_01020_R4.1.1dpi14_2	hypothetical protein
CLAFUR5_01020	2	CLAFUR5_01020_R4.1.1dpi2_1	hypothetical protein
CLAFUR5_01032	2	CLAFUR5_01032_R4.1.1dpi12_2	Bromodomain-containing factor 1
CLAFUR5_01032	2	CLAFUR5_01032_R4.1.1dpi2_1	Bromodomain-containing factor 1
CLAFUR5_01034	2	CLAFUR5_01034_R4.1.1dpi14_2	hypothetical protein
CLAFUR5_01034	2	CLAFUR5_01034_R4.1.1dpi8_2	hypothetical protein
CLAFUR5_01042	4	CLAFUR5_01042_R4.1.1dpi12_1	hypothetical protein
CLAFUR5_01042	4	CLAFUR5_01042_R4.1.1dpi14_1	hypothetical protein
CLAFUR5_01042	4	CLAFUR5_01042_R4.1.1dpi14_3	hypothetical protein
CLAFUR5_01042	4	CLAFUR5_01042_R4.1.2dpi14_1	hypothetical protein
CLAFUR5_01043	2	CLAFUR5_01043_R4.1.1dpi12_2	hypothetical protein
CLAFUR5_01043	2	CLAFUR5_01043_R4.1.2dpi2_2	hypothetical protein
CLAFUR5_01047	7	CLAFUR5_01047_R4.1.1dpi10_2	hypothetical protein
CLAFUR5_01047	7	CLAFUR5_01047_R4.1.1dpi14_1	Free methionine-R-sulfoxide reductase
CLAFUR5_01047	7	CLAFUR5_01047_R4.1.1dpi6_2	Free methionine-R-sulfoxide reductase
CLAFUR5_01047	7	CLAFUR5_01047_R4.1.2dpi10_1	hypothetical protein
CLAFUR5_01047	7	CLAFUR5_01047_R4.1.2dpi14_1	Free methionine-R-sulfoxide reductase
CLAFUR5_01047	7	CLAFUR5_01047_R4.1.3dpi14_1	Free methionine-R-sulfoxide reductase
CLAFUR5_01047	7	CLAFUR5_01047_R4.1.5dpi10_2	Free methionine-R-sulfoxide reductase
CLAFUR5_01048	6	CLAFUR5_01048_R4.1.1dpi12_2	hypothetical protein
CLAFUR5_01048	6	CLAFUR5_01048_R4.1.2dpi12_1	hypothetical protein
CLAFUR5_01048	6	CLAFUR5_01048_R4.1.3dpi12_1	hypothetical protein
CLAFUR5_01048	6	CLAFUR5_01048_R4.1.4dpi12_1	hypothetical protein
CLAFUR5_01048	6	CLAFUR5_01048_R4.1.6dpi8_2	hypothetical protein
CLAFUR5_01048	6	CLAFUR5_01048_R4.1.7dpi8_2	hypothetical protein
CLAFUR5_01049	2	CLAFUR5_01049_R4.1.1dpi14_3	hypothetical protein
CLAFUR5_01049	2	CLAFUR5_01049_R4.1.1dpi2_3	hypothetical protein
CLAFUR5_01050	2	CLAFUR5_01050_R4.1.1dpi4_3	DNA polymerase alpha-associated DNA helicase A
CLAFUR5_01050	2	CLAFUR5_01050_R4.1.2dpi12_3	DNA polymerase alpha-associated DNA helicase A
CLAFUR5_01059	2	CLAFUR5_01059_R4.1.2dpi2_1	Uncharacterized protein YxjH
CLAFUR5_01059	2	CLAFUR5_01059_R4.1.2dpi4_2	hypothetical protein
CLAFUR5_01063	2	CLAFUR5_01063_R4.1.1dpi2_1	Glutamate--cysteine ligase
CLAFUR5_01063	2	CLAFUR5_01063_R4.1.1dpi4_2	Glutamate--cysteine ligase
CLAFUR5_01064	2	CLAFUR5_01064_R4.1.1dpi2_2	Dihydroxyacetone kinase 1
CLAFUR5_01064	2	CLAFUR5_01064_R4.1.2dpi10_2	Dihydroxyacetone kinase 1
CLAFUR5_01066	2	CLAFUR5_01066_R4.1.1dpi2_2	Probable NADP-dependent mannitol dehydrogenase
CLAFUR5_01066	2	CLAFUR5_01066_R4.1.1dpi4_2	Probable NADP-dependent mannitol dehydrogenase
CLAFUR5_01067	3	CLAFUR5_01067_R4.1.1dpi14_2	hypothetical protein
CLAFUR5_01067	3	CLAFUR5_01067_R4.1.2dpi14_1	hypothetical protein
CLAFUR5_01067	3	CLAFUR5_01067_R4.1.2dpi14_3	hypothetical protein
CLAFUR5_01068	4	CLAFUR5_01068_R4.1.1dpi14_1	Uncharacterized transporter C1002.16c
CLAFUR5_01068	4	CLAFUR5_01068_R4.1.1dpi14_3	MFS transporter prlL
CLAFUR5_01068	4	CLAFUR5_01068_R4.1.2dpi12_2	MFS transporter prlL
CLAFUR5_01068	4	CLAFUR5_01068_R4.1.4dpi14_1	MFS transporter prlL
CLAFUR5_01073	2	CLAFUR5_01073_R4.1.1dpi14_2	hypothetical protein
CLAFUR5_01073	2	CLAFUR5_01073_R4.1.1dpi14_3	hypothetical protein
CLAFUR5_01075	2	CLAFUR5_01075_R4.1.1dpi12_1	hypothetical protein
CLAFUR5_01075	2	CLAFUR5_01075_R4.1.2dpi4_3	hypothetical protein
CLAFUR5_01077	2	CLAFUR5_01077_R4.1.1dpi2_2	hypothetical protein
CLAFUR5_01077	2	CLAFUR5_01077_R4.1.1dpi6_1	hypothetical protein
CLAFUR5_01078	4	CLAFUR5_01078_R4.1.1dpi12_2	hypothetical protein
CLAFUR5_01078	4	CLAFUR5_01078_R4.1.1dpi14_2	hypothetical protein
CLAFUR5_01078	4	CLAFUR5_01078_R4.1.1dpi4_3	hypothetical protein		secreted
CLAFUR5_01078	4	CLAFUR5_01078_R4.1.2dpi2_2	hypothetical protein		secreted
CLAFUR5_01081	5	CLAFUR5_01081_R4.1.1dpi8_2	hypothetical protein
CLAFUR5_01081	5	CLAFUR5_01081_R4.1.2dpi12_2	hypothetical protein
CLAFUR5_01081	5	CLAFUR5_01081_R4.1.2dpi6_1	hypothetical protein
CLAFUR5_01081	5	CLAFUR5_01081_R4.1.3dpi10_1	hypothetical protein
CLAFUR5_01081	5	CLAFUR5_01081_R4.2.1dpi8_1	hypothetical protein
CLAFUR5_01082	2	CLAFUR5_01082_R4.1.1dpi14_2	tRNA (uracil-O(2)-)-methyltransferase
CLAFUR5_01082	2	CLAFUR5_01082_R4.1.1dpi2_2	tRNA (uracil-O(2)-)-methyltransferase
CLAFUR5_01084	2	CLAFUR5_01084_R4.1.1dpi10_3	hypothetical protein
CLAFUR5_01084	2	CLAFUR5_01084_R4.1.2dpi2_2	hypothetical protein
CLAFUR5_01089	2	CLAFUR5_01089_R4.1.1dpi14_2	tRNA-specific adenosine deaminase 1
CLAFUR5_01089	2	CLAFUR5_01089_R4.1.2dpi14_1	tRNA-specific adenosine deaminase 1
CLAFUR5_01091	3	CLAFUR5_01091_R4.1.1dpi14_2	Multidrug transporter TPO1_2
CLAFUR5_01091	3	CLAFUR5_01091_R4.1.2dpi14_2	Multidrug transporter TPO1_2
CLAFUR5_01091	3	CLAFUR5_01091_R4.1.2dpi8_2	hypothetical protein
CLAFUR5_01096	2	CLAFUR5_01096_R4.1.1dpi12_1	hypothetical protein
CLAFUR5_01096	2	CLAFUR5_01096_R4.1.1dpi2_1	hypothetical protein
CLAFUR5_01098	2	CLAFUR5_01098_R4.1.1dpi10_2	UPF0588 membrane protein C20F10.02c
CLAFUR5_01098	2	CLAFUR5_01098_R4.2.1dpi8_1	Ribosomal RNA-processing protein 12
CLAFUR5_01104	2	CLAFUR5_01104_R4.1.1dpi14_1	Transcription factor ste11
CLAFUR5_01104	2	CLAFUR5_01104_R4.1.2dpi12_1	Transcription factor ste11
CLAFUR5_01110	2	CLAFUR5_01110_R4.1.1dpi2_3	Protein kinase kin1
CLAFUR5_01110	2	CLAFUR5_01110_R4.1.1dpi8_1	Protein kinase kin1
CLAFUR5_01115	2	CLAFUR5_01115_R4.1.1dpi10_2	ADP-ribosylation factor
CLAFUR5_01115	2	CLAFUR5_01115_R4.1.2dpi10_3	ADP-ribosylation factor
CLAFUR5_01116	2	CLAFUR5_01116_R4.1.1dpi12_1	Uncharacterized protein C1683.06c
CLAFUR5_01116	2	CLAFUR5_01116_R4.1.2dpi6_1	Probable uridine nucleosidase 1
CLAFUR5_01117	3	CLAFUR5_01117_R4.1.1dpi2_2	Cx9C motif-containing protein 4, mitochondrial
CLAFUR5_01117	3	CLAFUR5_01117_R4.1.2dpi2_1	Cx9C motif-containing protein 4, mitochondrial
CLAFUR5_01117	3	CLAFUR5_01117_R4.1.2dpi2_3	Cx9C motif-containing protein 4, mitochondrial
CLAFUR5_01118	2	CLAFUR5_01118_R4.1.1dpi2_1	Ubiquitin-like protein SMT3
CLAFUR5_01118	2	CLAFUR5_01118_R4.1.1dpi6_3	Ubiquitin-like protein SMT3
CLAFUR5_01121	2	CLAFUR5_01121_R4.1.1dpi12_1	Acyl-CoA dehydrogenase apdG
CLAFUR5_01121	2	CLAFUR5_01121_R4.1.1dpi2_2	Acyl-CoA dehydrogenase apdG
CLAFUR5_01123	2	CLAFUR5_01123_R4.1.1dpi2_1	Ubiquitin-conjugating enzyme variant MMS2
CLAFUR5_01123	2	CLAFUR5_01123_R4.1.1dpi6_1	Ubiquitin-conjugating enzyme variant MMS2
CLAFUR5_01125	2	CLAFUR5_01125_R4.1.1dpi12_3	Maintenance of ploidy protein mob2
CLAFUR5_01125	2	CLAFUR5_01125_R4.1.1dpi2_2	Maintenance of ploidy protein mob2
CLAFUR5_01126	2	CLAFUR5_01126_R4.1.1dpi2_1	hypothetical protein
CLAFUR5_01126	2	CLAFUR5_01126_R4.1.1dpi4_2	hypothetical protein
CLAFUR5_01129	2	CLAFUR5_01129_R4.1.2dpi12_1	hypothetical protein
CLAFUR5_01129	2	CLAFUR5_01129_R4.2.1dpi4_3	hypothetical protein
CLAFUR5_01130	2	CLAFUR5_01130_R4.1.1dpi14_1	hypothetical protein
CLAFUR5_01130	2	CLAFUR5_01130_R4.1.1dpi14_3	hypothetical protein
CLAFUR5_01132	2	CLAFUR5_01132_R4.1.1dpi10_3	hypothetical protein
CLAFUR5_01132	2	CLAFUR5_01132_R4.1.1dpi8_3	hypothetical protein
CLAFUR5_01136	4	CLAFUR5_01136_R4.1.1dpi14_3	hypothetical protein
CLAFUR5_01136	4	CLAFUR5_01136_R4.1.1dpi2_2	hypothetical protein
CLAFUR5_01136	4	CLAFUR5_01136_R4.1.1dpi8_2	hypothetical protein
CLAFUR5_01136	4	CLAFUR5_01136_R4.1.2dpi10_2	hypothetical protein
CLAFUR5_01137	2	CLAFUR5_01137_R4.1.1dpi2_1	Mitochondrial metal transporter 2
CLAFUR5_01137	2	CLAFUR5_01137_R4.1.1dpi6_1	Mitochondrial metal transporter 2
CLAFUR5_01142	2	CLAFUR5_01142_R4.1.1dpi14_1	hypothetical protein
CLAFUR5_01142	2	CLAFUR5_01142_R4.1.1dpi14_2	hypothetical protein
CLAFUR5_01143	2	CLAFUR5_01143_R4.1.1dpi12_2	tRNA N6-adenosine threonylcarbamoyltransferase, mitochondrial
CLAFUR5_01143	2	CLAFUR5_01143_R4.1.2dpi14_3	tRNA N6-adenosine threonylcarbamoyltransferase, mitochondrial
CLAFUR5_01144	2	CLAFUR5_01144_R4.1.1dpi14_3	Patatin-like phospholipase domain-containing protein NFIA_019760
CLAFUR5_01144	2	CLAFUR5_01144_R4.1.1dpi2_1	Patatin-like phospholipase domain-containing protein NFIA_019760
CLAFUR5_01145	2	CLAFUR5_01145_R4.1.1dpi10_2	Probable 3',5'-cyclic phosphodiesterase pde-4
CLAFUR5_01145	2	CLAFUR5_01145_R4.1.1dpi2_1	Probable 3',5'-cyclic phosphodiesterase pde-4
CLAFUR5_01146	2	CLAFUR5_01146_R4.1.1dpi10_2	hypothetical protein
CLAFUR5_01146	2	CLAFUR5_01146_R4.1.1dpi2_1	hypothetical protein
CLAFUR5_01154	2	CLAFUR5_01154_R4.1.1dpi12_2	hypothetical protein
CLAFUR5_01154	2	CLAFUR5_01154_R4.1.1dpi2_1	Cytidine deaminase
CLAFUR5_01162	2	CLAFUR5_01162_R4.1.1dpi14_1	E3 ubiquitin-protein ligase TOM1-like
CLAFUR5_01162	2	CLAFUR5_01162_R4.1.1dpi2_2	E3 ubiquitin-protein ligase TOM1-like
CLAFUR5_01163	2	CLAFUR5_01163_R4.1.1dpi8_2	hypothetical protein
CLAFUR5_01163	2	CLAFUR5_01163_R4.1.4dpi8_2	hypothetical protein
CLAFUR5_01169	2	CLAFUR5_01169_R4.1.1dpi14_1	hypothetical protein
CLAFUR5_01169	2	CLAFUR5_01169_R4.1.1dpi2_2	hypothetical protein
CLAFUR5_01172	5	CLAFUR5_01172_R4.1.1dpi14_1	Uncharacterized permease C29B12.14c
CLAFUR5_01172	5	CLAFUR5_01172_R4.1.1dpi6_1	Uracil permease
CLAFUR5_01172	5	CLAFUR5_01172_R4.1.2dpi14_2	Uncharacterized permease C29B12.14c
CLAFUR5_01172	5	CLAFUR5_01172_R4.1.3dpi14_2	Uncharacterized permease C29B12.14c
CLAFUR5_01172	5	CLAFUR5_01172_R4.1.5dpi12_2	Uncharacterized permease C29B12.14c
CLAFUR5_01173	2	CLAFUR5_01173_R4.1.1dpi14_2	Transcription factor pbcR
CLAFUR5_01173	2	CLAFUR5_01173_R4.2.3dpi12_3	hypothetical protein
CLAFUR5_01174	2	CLAFUR5_01174_R4.1.1dpi2_3	Short-chain dehydrogenase/reductase VdtF
CLAFUR5_01174	2	CLAFUR5_01174_R4.1.2dpi6_3	Short-chain dehydrogenase/reductase VdtF
CLAFUR5_01175	2	CLAFUR5_01175_R4.1.1dpi10_2	Uncharacterized transcriptional regulatory protein C1327.01c
CLAFUR5_01175	2	CLAFUR5_01175_R4.1.1dpi2_1	Uncharacterized transcriptional regulatory protein C1327.01c
CLAFUR5_01184	3	CLAFUR5_01184_R4.1.1dpi10_2	hypothetical protein
CLAFUR5_01184	3	CLAFUR5_01184_R4.1.1dpi14_1	hypothetical protein
CLAFUR5_01184	3	CLAFUR5_01184_R4.1.1dpi4_3	hypothetical protein
CLAFUR5_01185	2	CLAFUR5_01185_R4.1.1dpi14_2	hypothetical protein
CLAFUR5_01185	2	CLAFUR5_01185_R4.1.1dpi4_3	hypothetical protein
CLAFUR5_01187	2	CLAFUR5_01187_R4.1.1dpi12_1	hypothetical protein
CLAFUR5_01187	2	CLAFUR5_01187_R4.1.1dpi2_1	hypothetical protein
CLAFUR5_01188	3	CLAFUR5_01188_R4.1.1dpi8_3	Chromobox protein homolog 5
CLAFUR5_01188	3	CLAFUR5_01188_R4.1.2dpi8_3	Chromobox protein homolog 5
CLAFUR5_01188	3	CLAFUR5_01188_R4.1.3dpi10_3	Chromobox protein homolog 5
CLAFUR5_01200	2	CLAFUR5_01200_R4.1.1dpi14_2	hypothetical protein
CLAFUR5_01200	2	CLAFUR5_01200_R4.1.1dpi4_3	hypothetical protein
CLAFUR5_01207	2	CLAFUR5_01207_R4.1.1dpi12_2	hypothetical protein
CLAFUR5_01207	2	CLAFUR5_01207_R4.1.1dpi12_3	Uncharacterized transporter C569.05c
CLAFUR5_01210	2	CLAFUR5_01210_R4.1.1dpi12_3	hypothetical protein
CLAFUR5_01210	2	CLAFUR5_01210_R4.1.1dpi2_1	hypothetical protein
CLAFUR5_01211	3	CLAFUR5_01211_R4.1.1dpi2_2	Aldo-keto reductase MYCFIDRAFT_156381
CLAFUR5_01211	3	CLAFUR5_01211_R4.1.1dpi6_1	hypothetical protein
CLAFUR5_01211	3	CLAFUR5_01211_R4.1.1dpi8_1	Aflatoxin B1 aldehyde reductase member 2
CLAFUR5_01212	2	CLAFUR5_01212_R4.1.1dpi12_1	Tubulin gamma chain
CLAFUR5_01212	2	CLAFUR5_01212_R4.1.2dpi4_1	Tubulin gamma chain
CLAFUR5_01213	2	CLAFUR5_01213_R4.1.1dpi14_1	hypothetical protein
CLAFUR5_01213	2	CLAFUR5_01213_R4.1.1dpi2_1	hypothetical protein
CLAFUR5_01214	2	CLAFUR5_01214_R4.1.1dpi10_2	hypothetical protein
CLAFUR5_01214	2	CLAFUR5_01214_R4.1.1dpi2_1	hypothetical protein
CLAFUR5_01220	2	CLAFUR5_01220_R4.1.1dpi14_2	Uncharacterized protein C24H6.11c
CLAFUR5_01220	2	CLAFUR5_01220_R4.1.1dpi2_2	Uncharacterized protein C24H6.11c
CLAFUR5_01221	3	CLAFUR5_01221_R4.1.1dpi12_2	hypothetical protein
CLAFUR5_01221	3	CLAFUR5_01221_R4.1.1dpi4_2	hypothetical protein
CLAFUR5_01221	3	CLAFUR5_01221_R4.1.2dpi14_2	hypothetical protein
CLAFUR5_01226	2	CLAFUR5_01226_R4.1.1dpi12_2	2,5-dichloro-2,5-cyclohexadiene-1,4-diol dehydrogenase
CLAFUR5_01226	2	CLAFUR5_01226_R4.1.1dpi2_1	2,5-dichloro-2,5-cyclohexadiene-1,4-diol dehydrogenase
CLAFUR5_01227	2	CLAFUR5_01227_R4.1.1dpi14_3	Glutathione S-transferase-like protein gedE
CLAFUR5_01227	2	CLAFUR5_01227_R4.1.1dpi2_3	Disulfide-bond oxidoreductase YfcG
CLAFUR5_01229	3	CLAFUR5_01229_R4.1.1dpi14_3	hypothetical protein
CLAFUR5_01229	3	CLAFUR5_01229_R4.1.1dpi4_3	hypothetical protein
CLAFUR5_01229	3	CLAFUR5_01229_R4.1.2dpi14_1	hypothetical protein
CLAFUR5_01238	2	CLAFUR5_01238_R4.1.1dpi10_1	Lysine-specific demethylase JMJ30
CLAFUR5_01238	2	CLAFUR5_01238_R4.1.1dpi2_1	Lysine-specific demethylase JMJ30
CLAFUR5_01244	4	CLAFUR5_01244_R4.1.1dpi12_1	Uncharacterized transporter YIL166C
CLAFUR5_01244	4	CLAFUR5_01244_R4.1.2dpi14_3	Uncharacterized transporter YIL166C
CLAFUR5_01244	4	CLAFUR5_01244_R4.1.2dpi8_2	Uncharacterized transporter YIL166C
CLAFUR5_01244	4	CLAFUR5_01244_R4.1.3dpi12_2	Uncharacterized transporter YIL166C
CLAFUR5_01246	2	CLAFUR5_01246_R4.1.1dpi10_3	Frataxin homolog, mitochondrial
CLAFUR5_01246	2	CLAFUR5_01246_R4.1.4dpi6_3	Frataxin homolog, mitochondrial
CLAFUR5_01249	3	CLAFUR5_01249_R4.1.1dpi2_2	Uncharacterized transporter C3B8.04c
CLAFUR5_01249	3	CLAFUR5_01249_R4.1.1dpi8_2	Uncharacterized transporter C3B8.04c
CLAFUR5_01249	3	CLAFUR5_01249_R4.1.2dpi12_3	Uncharacterized transporter C3B8.04c
CLAFUR5_01251	5	CLAFUR5_01251_R4.1.1dpi14_1	hypothetical protein		secreted
CLAFUR5_01251	5	CLAFUR5_01251_R4.1.1dpi14_3	hypothetical protein
CLAFUR5_01251	5	CLAFUR5_01251_R4.2.1dpi14_1	AP-1 complex subunit gamma-1
CLAFUR5_01251	5	CLAFUR5_01251_R4.2.1dpi14_2	AP-1 complex subunit gamma-1
CLAFUR5_01251	5	CLAFUR5_01251_R4.3.2dpi10_1	AP-1 complex subunit gamma-1
CLAFUR5_01253	2	CLAFUR5_01253_R4.1.2dpi10_2	hypothetical protein
CLAFUR5_01253	2	CLAFUR5_01253_R4.1.3dpi14_2	hypothetical protein
CLAFUR5_01256	2	CLAFUR5_01256_R4.1.1dpi12_1	Putative sterigmatocystin biosynthesis monooxygenase stcW
CLAFUR5_01256	2	CLAFUR5_01256_R4.1.3dpi10_1	Putative sterigmatocystin biosynthesis monooxygenase stcW
CLAFUR5_01260	4	CLAFUR5_01260_R4.1.1dpi10_2	hypothetical protein		secreted
CLAFUR5_01260	4	CLAFUR5_01260_R4.1.1dpi4_2	hypothetical protein		secreted
CLAFUR5_01260	4	CLAFUR5_01260_R4.1.2dpi12_2	hypothetical protein		secreted
CLAFUR5_01260	4	CLAFUR5_01260_R4.1.3dpi12_2	hypothetical protein		secreted
CLAFUR5_01261	4	CLAFUR5_01261_R4.1.1dpi12_2	Rho-GTPase-activating protein 5
CLAFUR5_01261	4	CLAFUR5_01261_R4.1.2dpi10_2	Rho-GTPase-activating protein 5
CLAFUR5_01261	4	CLAFUR5_01261_R4.1.2dpi12_3	hypothetical protein
CLAFUR5_01261	4	CLAFUR5_01261_R4.1.4dpi12_3	hypothetical protein
CLAFUR5_01263	3	CLAFUR5_01263_R4.1.1dpi12_2	Translin-1
CLAFUR5_01263	3	CLAFUR5_01263_R4.1.1dpi12_3	Translin-1
CLAFUR5_01263	3	CLAFUR5_01263_R4.1.1dpi2_1	Translin-1
CLAFUR5_01275	2	CLAFUR5_01275_R4.1.1dpi12_1	DNA polymerase lambda
CLAFUR5_01275	2	CLAFUR5_01275_R4.1.1dpi6_2	DNA polymerase lambda
CLAFUR5_01280	2	CLAFUR5_01280_R4.1.1dpi2_1	4-hydroxy-2-oxo-heptane-1,7-dioate aldolase
CLAFUR5_01280	2	CLAFUR5_01280_R4.1.1dpi2_2	4-hydroxy-2-oxo-heptane-1,7-dioate aldolase
CLAFUR5_01281	2	CLAFUR5_01281_R4.1.1dpi14_3	hypothetical protein
CLAFUR5_01281	2	CLAFUR5_01281_R4.1.1dpi2_3	Glutaredoxin-like protein C5orf63 homolog
CLAFUR5_01283	2	CLAFUR5_01283_R4.1.1dpi12_1	Alcohol oxidase	AA3_3
CLAFUR5_01283	2	CLAFUR5_01283_R4.1.1dpi14_3	hypothetical protein	AA3_3
CLAFUR5_01285	3	CLAFUR5_01285_R4.1.1dpi12_1	hypothetical protein
CLAFUR5_01285	3	CLAFUR5_01285_R4.1.1dpi2_2	hypothetical protein
CLAFUR5_01285	3	CLAFUR5_01285_R4.1.1dpi6_3	hypothetical protein
CLAFUR5_01286	2	CLAFUR5_01286_R4.1.1dpi14_2	Zinc finger CCCH domain-containing protein C337.12
CLAFUR5_01286	2	CLAFUR5_01286_R4.1.4dpi14_2	Zinc finger CCCH domain-containing protein C337.12
CLAFUR5_01288	4	CLAFUR5_01288_R4.1.1dpi14_1	N-acetylglucosamine-6-phosphate deacetylase	CE9
CLAFUR5_01288	4	CLAFUR5_01288_R4.1.1dpi14_2	N-acetylglucosamine-6-phosphate deacetylase	CE9
CLAFUR5_01288	4	CLAFUR5_01288_R4.1.1dpi14_3	N-acetylglucosamine-6-phosphate deacetylase	CE9
CLAFUR5_01288	4	CLAFUR5_01288_R4.1.1dpi2_2	N-acetylglucosamine-6-phosphate deacetylase	CE9
CLAFUR5_01291	2	CLAFUR5_01291_R4.1.1dpi12_2	hypothetical protein
CLAFUR5_01291	2	CLAFUR5_01291_R4.1.1dpi4_1	hypothetical protein
CLAFUR5_01292	2	CLAFUR5_01292_R4.1.1dpi10_1	Cytoskeletal signaling protein slm1
CLAFUR5_01292	2	CLAFUR5_01292_R4.1.3dpi12_1	Cytoskeletal signaling protein slm1
CLAFUR5_01303	2	CLAFUR5_01303_R4.1.1dpi10_1	Oxidoreductase phnG
CLAFUR5_01303	2	CLAFUR5_01303_R4.1.1dpi12_1	Oxidoreductase phnG
CLAFUR5_01306	2	CLAFUR5_01306_R4.1.1dpi2_1	Copper resistance protein CRF1
CLAFUR5_01306	2	CLAFUR5_01306_R4.1.2dpi2_1	Copper resistance protein CRF1
CLAFUR5_01314	3	CLAFUR5_01314_R4.1.1dpi10_1	Satratoxin biosynthesis SC1 cluster protein 4
CLAFUR5_01314	3	CLAFUR5_01314_R4.1.1dpi14_1	hypothetical protein
CLAFUR5_01314	3	CLAFUR5_01314_R4.1.1dpi2_2	Satratoxin biosynthesis SC1 cluster protein 4
CLAFUR5_01329	2	CLAFUR5_01329_R4.1.1dpi14_2	hypothetical protein
CLAFUR5_01329	2	CLAFUR5_01329_R4.1.1dpi4_3	hypothetical protein
CLAFUR5_01333	3	CLAFUR5_01333_R4.1.1dpi10_1	hypothetical protein
CLAFUR5_01333	3	CLAFUR5_01333_R4.1.1dpi14_1	Myocardin-related transcription factor A
CLAFUR5_01333	3	CLAFUR5_01333_R4.1.1dpi2_1	Myocardin-related transcription factor A
CLAFUR5_01334	2	CLAFUR5_01334_R4.1.1dpi12_2	Tyrosine-protein phosphatase pmp1
CLAFUR5_01334	2	CLAFUR5_01334_R4.1.1dpi2_1	Tyrosine-protein phosphatase pmp1
CLAFUR5_01337	2	CLAFUR5_01337_R4.1.1dpi10_2	Multistep phosphorelay regulator 1
CLAFUR5_01337	2	CLAFUR5_01337_R4.1.1dpi14_1	hypothetical protein
CLAFUR5_01345	3	CLAFUR5_01345_R4.1.1dpi12_1	Vacuolar protein sorting-associated protein vps5
CLAFUR5_01345	3	CLAFUR5_01345_R4.1.1dpi14_2	Vacuolar protein sorting-associated protein vps5
CLAFUR5_01345	3	CLAFUR5_01345_R4.1.3dpi8_2	Vacuolar protein sorting-associated protein vps5
CLAFUR5_01346	2	CLAFUR5_01346_R4.1.1dpi2_1	hypothetical protein
CLAFUR5_01346	2	CLAFUR5_01346_R4.1.2dpi4_2	hypothetical protein
CLAFUR5_01347	2	CLAFUR5_01347_R4.1.1dpi4_3	hypothetical protein
CLAFUR5_01347	2	CLAFUR5_01347_R4.1.2dpi8_1	hypothetical protein
CLAFUR5_01350	2	CLAFUR5_01350_R4.1.1dpi14_1	hypothetical protein
CLAFUR5_01350	2	CLAFUR5_01350_R4.1.2dpi14_1	hypothetical protein
CLAFUR5_01352	2	CLAFUR5_01352_R4.1.1dpi4_1	Uncharacterized RNA-binding protein C25G10.01
CLAFUR5_01352	2	CLAFUR5_01352_R4.1.2dpi2_1	Uncharacterized RNA-binding protein C25G10.01
CLAFUR5_01355	2	CLAFUR5_01355_R4.1.1dpi12_2	hypothetical protein
CLAFUR5_01355	2	CLAFUR5_01355_R4.1.1dpi4_3	hypothetical protein
CLAFUR5_01357	4	CLAFUR5_01357_R4.1.1dpi10_2	hypothetical protein
CLAFUR5_01357	4	CLAFUR5_01357_R4.1.1dpi12_1	hypothetical protein
CLAFUR5_01357	4	CLAFUR5_01357_R4.1.1dpi12_2	hypothetical protein
CLAFUR5_01357	4	CLAFUR5_01357_R4.1.2dpi12_2	hypothetical protein
CLAFUR5_01362	2	CLAFUR5_01362_R4.1.1dpi14_2	hypothetical protein		secreted
CLAFUR5_01362	2	CLAFUR5_01362_R4.1.2dpi12_1	hypothetical protein
CLAFUR5_01363	3	CLAFUR5_01363_R4.1.1dpi4_3	Uncharacterized transporter YIL166C
CLAFUR5_01363	3	CLAFUR5_01363_R4.1.1dpi6_1	Uncharacterized transporter YIL166C		secreted
CLAFUR5_01363	3	CLAFUR5_01363_R4.1.2dpi2_3	Uncharacterized transporter YIL166C
CLAFUR5_01368	3	CLAFUR5_01368_R4.1.1dpi14_1	hypothetical protein
CLAFUR5_01368	3	CLAFUR5_01368_R4.1.1dpi14_3	hypothetical protein
CLAFUR5_01368	3	CLAFUR5_01368_R4.1.1dpi8_1	Uncharacterized protein C21.03c
CLAFUR5_01372	2	CLAFUR5_01372_R4.1.1dpi10_2	hypothetical protein
CLAFUR5_01372	2	CLAFUR5_01372_R4.1.1dpi10_3	hypothetical protein
CLAFUR5_01373	2	CLAFUR5_01373_R4.1.1dpi10_2	Peptidase M20 domain-containing protein 2
CLAFUR5_01373	2	CLAFUR5_01373_R4.1.2dpi12_1	Peptidase M20 domain-containing protein 2
CLAFUR5_01378	3	CLAFUR5_01378_R4.1.1dpi10_2	hypothetical protein
CLAFUR5_01378	3	CLAFUR5_01378_R4.1.1dpi12_1	hypothetical protein
CLAFUR5_01378	3	CLAFUR5_01378_R4.1.1dpi2_2	hypothetical protein		secreted
CLAFUR5_01382	2	CLAFUR5_01382_R4.1.1dpi12_2	Dynamin-related protein DNM1
CLAFUR5_01382	2	CLAFUR5_01382_R4.1.1dpi2_2	Dynamin-related protein DNM1
CLAFUR5_01384	2	CLAFUR5_01384_R4.1.1dpi12_2	hypothetical protein
CLAFUR5_01384	2	CLAFUR5_01384_R4.1.1dpi14_2	hypothetical protein
CLAFUR5_01388	2	CLAFUR5_01388_R4.1.1dpi14_2	mRNA cleavage and polyadenylation specificity factor complex subunit pta1
CLAFUR5_01388	2	CLAFUR5_01388_R4.1.1dpi2_1	mRNA cleavage and polyadenylation specificity factor complex subunit pta1
CLAFUR5_01391	2	CLAFUR5_01391_R4.1.1dpi12_2	hypothetical protein
CLAFUR5_01391	2	CLAFUR5_01391_R4.1.1dpi2_2	hypothetical protein
CLAFUR5_01394	4	CLAFUR5_01394_R4.1.1dpi2_1	Charged multivesicular body protein 6
CLAFUR5_01394	4	CLAFUR5_01394_R4.1.1dpi6_1	hypothetical protein
CLAFUR5_01394	4	CLAFUR5_01394_R4.1.2dpi10_2	Vacuolar protein sorting-associated protein 20
CLAFUR5_01394	4	CLAFUR5_01394_R4.1.2dpi8_2	Charged multivesicular body protein 6
CLAFUR5_01397	2	CLAFUR5_01397_R4.1.1dpi6_1	Protein PBDC1 homolog
CLAFUR5_01397	2	CLAFUR5_01397_R4.1.1dpi6_3	Protein PBDC1 homolog
CLAFUR5_01399	2	CLAFUR5_01399_R4.1.1dpi8_2	Actin-related protein 2/3 complex subunit 4
CLAFUR5_01399	2	CLAFUR5_01399_R4.1.2dpi2_1	Actin-related protein 2/3 complex subunit 4
CLAFUR5_01409	2	CLAFUR5_01409_R4.1.1dpi2_2	2-(3-amino-3-carboxypropyl)histidine synthase subunit 1
CLAFUR5_01409	2	CLAFUR5_01409_R4.1.1dpi4_3	2-(3-amino-3-carboxypropyl)histidine synthase subunit 1
CLAFUR5_01411	2	CLAFUR5_01411_R4.1.1dpi10_1	Uncharacterized oxidoreductase TM_0325
CLAFUR5_01411	2	CLAFUR5_01411_R4.1.1dpi2_3	hypothetical protein
CLAFUR5_01417	2	CLAFUR5_01417_R4.1.1dpi2_2	hypothetical protein
CLAFUR5_01417	2	CLAFUR5_01417_R4.1.2dpi12_3	hypothetical protein
CLAFUR5_01419	2	CLAFUR5_01419_R4.1.1dpi14_2	hypothetical protein
CLAFUR5_01419	2	CLAFUR5_01419_R4.1.1dpi2_1	hypothetical protein
CLAFUR5_01422	2	CLAFUR5_01422_R4.1.1dpi12_1	hypothetical protein
CLAFUR5_01422	2	CLAFUR5_01422_R4.1.2dpi12_1	hypothetical protein
CLAFUR5_01426	2	CLAFUR5_01426_R4.1.1dpi2_1	Dynactin subunit 4
CLAFUR5_01426	2	CLAFUR5_01426_R4.1.1dpi8_1	Dynactin subunit 4
CLAFUR5_01433	2	CLAFUR5_01433_R4.1.1dpi14_2	hypothetical protein
CLAFUR5_01433	2	CLAFUR5_01433_R4.1.2dpi10_2	hypothetical protein
CLAFUR5_01434	4	CLAFUR5_01434_R4.1.1dpi14_1	hypothetical protein
CLAFUR5_01434	4	CLAFUR5_01434_R4.1.1dpi8_1	Homeobox protein YOX1
CLAFUR5_01434	4	CLAFUR5_01434_R4.1.2dpi10_2	Homeobox protein YOX1
CLAFUR5_01434	4	CLAFUR5_01434_R4.1.2dpi8_1	Homeobox protein YOX1
CLAFUR5_01436	2	CLAFUR5_01436_R4.1.1dpi14_2	Pectate lyase H	PL3_2	secreted
CLAFUR5_01436	2	CLAFUR5_01436_R4.1.1dpi2_3	Pectate lyase H	PL3_2	secreted
CLAFUR5_01439	2	CLAFUR5_01439_R4.1.1dpi14_2	Short-chain dehydrogenase/reductase ascJ
CLAFUR5_01439	2	CLAFUR5_01439_R4.1.1dpi2_1	Short-chain dehydrogenase/reductase prx6
CLAFUR5_01440	6	CLAFUR5_01440_R4.1.1dpi10_1	MFS transporter PfmaC
CLAFUR5_01440	6	CLAFUR5_01440_R4.1.1dpi12_1	Pantothenate transporter liz1
CLAFUR5_01440	6	CLAFUR5_01440_R4.1.1dpi12_3	Pantothenate transporter liz1
CLAFUR5_01440	6	CLAFUR5_01440_R4.1.1dpi14_1	Pantothenate transporter liz1
CLAFUR5_01440	6	CLAFUR5_01440_R4.1.1dpi4_3	Pantothenate transporter liz1
CLAFUR5_01440	6	CLAFUR5_01440_R4.2.1dpi14_2	Pantothenate transporter liz1
CLAFUR5_01442	4	CLAFUR5_01442_R4.1.1dpi10_1	Uncharacterized WD repeat-containing protein C26H5.03
CLAFUR5_01442	4	CLAFUR5_01442_R4.1.1dpi12_2	Uncharacterized WD repeat-containing protein C26H5.03
CLAFUR5_01442	4	CLAFUR5_01442_R4.1.1dpi14_3	Uncharacterized WD repeat-containing protein C26H5.03
CLAFUR5_01442	4	CLAFUR5_01442_R4.1.1dpi2_2	Uncharacterized WD repeat-containing protein C26H5.03
CLAFUR5_01444	4	CLAFUR5_01444_R4.1.1dpi14_1	MFS-type transporter oryC
CLAFUR5_01444	4	CLAFUR5_01444_R4.1.1dpi8_2	MFS-type transporter oryC
CLAFUR5_01444	4	CLAFUR5_01444_R4.1.2dpi14_2	MFS-type transporter oryC
CLAFUR5_01444	4	CLAFUR5_01444_R4.1.4dpi12_2	MFS-type transporter oryC
CLAFUR5_01447	4	CLAFUR5_01447_R4.1.1dpi10_1	hypothetical protein
CLAFUR5_01447	4	CLAFUR5_01447_R4.1.1dpi12_1	hypothetical protein
CLAFUR5_01447	4	CLAFUR5_01447_R4.1.2dpi12_1	hypothetical protein
CLAFUR5_01447	4	CLAFUR5_01447_R4.1.3dpi14_3	hypothetical protein
CLAFUR5_01452	4	CLAFUR5_01452_R4.1.1dpi12_2	hypothetical protein
CLAFUR5_01452	4	CLAFUR5_01452_R4.1.1dpi14_1	hypothetical protein
CLAFUR5_01452	4	CLAFUR5_01452_R4.1.2dpi14_1	hypothetical protein
CLAFUR5_01452	4	CLAFUR5_01452_R4.1.3dpi12_3	hypothetical protein
CLAFUR5_01456	2	CLAFUR5_01456_R4.1.1dpi12_3	hypothetical protein
CLAFUR5_01456	2	CLAFUR5_01456_R4.1.1dpi14_1	hypothetical protein
CLAFUR5_01457	2	CLAFUR5_01457_R4.1.1dpi10_1	hypothetical protein
CLAFUR5_01457	2	CLAFUR5_01457_R4.1.1dpi8_2	hypothetical protein
CLAFUR5_01467	2	CLAFUR5_01467_R4.1.1dpi12_2	hypothetical protein
CLAFUR5_01467	2	CLAFUR5_01467_R4.1.2dpi6_1	hypothetical protein
CLAFUR5_01469	3	CLAFUR5_01469_R4.1.1dpi10_1	Putative transcriptional regulatory protein YJL206C
CLAFUR5_01469	3	CLAFUR5_01469_R4.1.1dpi2_2	Putative transcriptional regulatory protein YJL206C
CLAFUR5_01469	3	CLAFUR5_01469_R4.1.1dpi6_2	Putative transcriptional regulatory protein YJL206C
CLAFUR5_01472	2	CLAFUR5_01472_R4.1.1dpi14_2	hypothetical protein
CLAFUR5_01472	2	CLAFUR5_01472_R4.1.1dpi4_2	hypothetical protein
CLAFUR5_01474	2	CLAFUR5_01474_R4.1.1dpi2_1	Chromatin modification-related protein eaf3
CLAFUR5_01474	2	CLAFUR5_01474_R4.1.1dpi6_3	Chromatin modification-related protein eaf3
CLAFUR5_01478	4	CLAFUR5_01478_R4.1.1dpi12_1	hypothetical protein		secreted
CLAFUR5_01478	4	CLAFUR5_01478_R4.1.2dpi12_1	hypothetical protein		secreted
CLAFUR5_01478	4	CLAFUR5_01478_R4.1.3dpi14_1	hypothetical protein
CLAFUR5_01478	4	CLAFUR5_01478_R4.1.3dpi8_2	hypothetical protein		secreted
CLAFUR5_01480	3	CLAFUR5_01480_R4.1.1dpi14_1	hypothetical protein
CLAFUR5_01480	3	CLAFUR5_01480_R4.1.1dpi14_2	hypothetical protein
CLAFUR5_01480	3	CLAFUR5_01480_R4.1.3dpi12_1	hypothetical protein
CLAFUR5_01481	2	CLAFUR5_01481_R4.1.1dpi12_1	hypothetical protein
CLAFUR5_01481	2	CLAFUR5_01481_R4.1.2dpi6_2	hypothetical protein
CLAFUR5_01487	3	CLAFUR5_01487_R4.1.1dpi12_3	G2-specific protein kinase nimA
CLAFUR5_01487	3	CLAFUR5_01487_R4.1.1dpi2_1	G2-specific protein kinase nim-1
CLAFUR5_01487	3	CLAFUR5_01487_R4.1.2dpi12_3	G2-specific protein kinase nim-1
CLAFUR5_01488	4	CLAFUR5_01488_R4.1.1dpi12_2	hypothetical protein
CLAFUR5_01488	4	CLAFUR5_01488_R4.1.1dpi6_3	hypothetical protein
CLAFUR5_01488	4	CLAFUR5_01488_R4.1.2dpi14_2	BTB/POZ domain-containing protein 3
CLAFUR5_01488	4	CLAFUR5_01488_R4.1.2dpi4_3	BTB/POZ domain-containing protein 3
CLAFUR5_01490	2	CLAFUR5_01490_R4.1.1dpi14_2	hypothetical protein
CLAFUR5_01490	2	CLAFUR5_01490_R4.1.1dpi2_2	hypothetical protein
CLAFUR5_01493	2	CLAFUR5_01493_R4.1.1dpi14_1	hypothetical protein
CLAFUR5_01493	2	CLAFUR5_01493_R4.1.1dpi2_3	hypothetical protein
CLAFUR5_01494	2	CLAFUR5_01494_R4.1.2dpi12_2	hypothetical protein
CLAFUR5_01494	2	CLAFUR5_01494_R4.1.5dpi14_2	hypothetical protein
CLAFUR5_01501	2	CLAFUR5_01501_R4.1.1dpi14_2	Vigilin 1
CLAFUR5_01501	2	CLAFUR5_01501_R4.1.2dpi2_1	Vigilin 1
CLAFUR5_01502	2	CLAFUR5_01502_R4.1.1dpi12_1	hypothetical protein
CLAFUR5_01502	2	CLAFUR5_01502_R4.1.1dpi4_3	Iron-sulfur protein IND1
CLAFUR5_01503	2	CLAFUR5_01503_R4.1.1dpi2_2	Beta-glucosidase 1	GH3	secreted
CLAFUR5_01503	2	CLAFUR5_01503_R4.1.2dpi10_2	Probable beta-glucosidase A	GH3	secreted
CLAFUR5_01505	3	CLAFUR5_01505_R4.1.1dpi12_2	Choline transport protein
CLAFUR5_01505	3	CLAFUR5_01505_R4.1.1dpi8_3	Choline transport protein
CLAFUR5_01505	3	CLAFUR5_01505_R4.2.1dpi4_1	hypothetical protein		secreted	candidate effector
CLAFUR5_01506	3	CLAFUR5_01506_R4.1.1dpi14_1	Cat eye syndrome critical region protein 2 homolog
CLAFUR5_01506	3	CLAFUR5_01506_R4.1.1dpi2_3	Cat eye syndrome critical region protein 2 homolog
CLAFUR5_01506	3	CLAFUR5_01506_R4.1.2dpi12_2	hypothetical protein
CLAFUR5_01507	2	CLAFUR5_01507_R4.1.1dpi8_2	Solute carrier family 40 member 1
CLAFUR5_01507	2	CLAFUR5_01507_R4.1.2dpi8_2	Solute carrier family 40 member 1
CLAFUR5_01508	2	CLAFUR5_01508_R4.1.1dpi12_1	hypothetical protein
CLAFUR5_01508	2	CLAFUR5_01508_R4.1.1dpi14_2	hypothetical protein
CLAFUR5_01512	2	CLAFUR5_01512_R4.1.2dpi6_3	Putative epoxide hydrolase
CLAFUR5_01512	2	CLAFUR5_01512_R4.2.1dpi6_2	hypothetical protein
CLAFUR5_01513	2	CLAFUR5_01513_R4.1.1dpi14_3	hypothetical protein
CLAFUR5_01513	2	CLAFUR5_01513_R4.1.1dpi2_1	hypothetical protein		secreted
CLAFUR5_01514	3	CLAFUR5_01514_R4.1.1dpi2_1	Cytochrome P450 monooxygenase lcsI
CLAFUR5_01514	3	CLAFUR5_01514_R4.1.1dpi6_3	Cytochrome P450 monooxygenase lcsI
CLAFUR5_01514	3	CLAFUR5_01514_R4.2.1dpi12_3	Cytochrome P450 monooxygenase lcsI
CLAFUR5_01518	2	CLAFUR5_01518_R4.1.1dpi14_2	U4/U6 small nuclear ribonucleoprotein Prp31
CLAFUR5_01518	2	CLAFUR5_01518_R4.1.2dpi14_2	hypothetical protein
CLAFUR5_01520	2	CLAFUR5_01520_R4.1.1dpi14_2	hypothetical protein
CLAFUR5_01520	2	CLAFUR5_01520_R4.1.1dpi4_3	hypothetical protein
CLAFUR5_01522	4	CLAFUR5_01522_R4.1.1dpi14_1	hypothetical protein		secreted	candidate effector
CLAFUR5_01522	4	CLAFUR5_01522_R4.1.1dpi14_2	hypothetical protein
CLAFUR5_01522	4	CLAFUR5_01522_R4.1.1dpi14_3	hypothetical protein		secreted	candidate effector
CLAFUR5_01522	4	CLAFUR5_01522_R4.1.3dpi2_1	hypothetical protein		secreted	candidate effector
CLAFUR5_01532	2	CLAFUR5_01532_R4.1.1dpi2_1	Golgi SNAP receptor complex member 1
CLAFUR5_01532	2	CLAFUR5_01532_R4.1.2dpi4_3	Golgi SNAP receptor complex member 1
CLAFUR5_01537	2	CLAFUR5_01537_R4.1.1dpi12_2	Exosome complex component rrp43
CLAFUR5_01537	2	CLAFUR5_01537_R4.1.1dpi2_1	Exosome complex component rrp43
CLAFUR5_01540	2	CLAFUR5_01540_R4.1.1dpi2_3	Autophagy-related protein 13
CLAFUR5_01540	2	CLAFUR5_01540_R4.1.1dpi4_3	Autophagy-related protein 13
CLAFUR5_01541	2	CLAFUR5_01541_R4.1.1dpi14_2	Baeyer-Villiger monooxygenase
CLAFUR5_01541	2	CLAFUR5_01541_R4.1.2dpi2_2	Cyclohexanone 1,2-monooxygenase
CLAFUR5_01544	3	CLAFUR5_01544_R4.1.1dpi12_2	Peptidyl-prolyl cis-trans isomerase-like 1
CLAFUR5_01544	3	CLAFUR5_01544_R4.1.1dpi2_1	Peptidyl-prolyl cis-trans isomerase-like 1
CLAFUR5_01544	3	CLAFUR5_01544_R4.1.1dpi8_1	Peptidyl-prolyl cis-trans isomerase-like 1
CLAFUR5_01545	7	CLAFUR5_01545_R4.1.1dpi2_2	Uncharacterized zinc-type alcohol dehydrogenase-like protein YycR
CLAFUR5_01545	7	CLAFUR5_01545_R4.1.2dpi14_1	Uncharacterized zinc-type alcohol dehydrogenase-like protein YycR
CLAFUR5_01545	7	CLAFUR5_01545_R4.1.3dpi10_2	Glutathione-independent formaldehyde dehydrogenase
CLAFUR5_01545	7	CLAFUR5_01545_R4.1.3dpi12_1	Uncharacterized zinc-type alcohol dehydrogenase-like protein YycR
CLAFUR5_01545	7	CLAFUR5_01545_R4.1.3dpi14_1	Glutathione-independent formaldehyde dehydrogenase
CLAFUR5_01545	7	CLAFUR5_01545_R4.1.4dpi14_1	Uncharacterized zinc-type alcohol dehydrogenase-like protein YycR
CLAFUR5_01545	7	CLAFUR5_01545_R4.1.5dpi14_1	Uncharacterized zinc-type alcohol dehydrogenase-like protein YycR
CLAFUR5_01551	2	CLAFUR5_01551_R4.1.1dpi14_2	N-alpha-acetyltransferase 40
CLAFUR5_01551	2	CLAFUR5_01551_R4.1.1dpi2_1	N-alpha-acetyltransferase 40
CLAFUR5_01552	2	CLAFUR5_01552_R4.1.1dpi10_3	hypothetical protein
CLAFUR5_01552	2	CLAFUR5_01552_R4.1.1dpi12_2	hypothetical protein
CLAFUR5_01554	2	CLAFUR5_01554_R4.1.1dpi2_2	Phosphatidylinositol glycan anchor biosynthesis class U protein
CLAFUR5_01554	2	CLAFUR5_01554_R4.1.2dpi14_3	hypothetical protein
CLAFUR5_01555	3	CLAFUR5_01555_R4.1.1dpi14_1	COP9 signalosome complex subunit 4
CLAFUR5_01555	3	CLAFUR5_01555_R4.1.1dpi8_2	hypothetical protein
CLAFUR5_01555	3	CLAFUR5_01555_R4.2.2dpi8_2	COP9 signalosome complex subunit 4
CLAFUR5_01557	3	CLAFUR5_01557_R4.1.1dpi2_2	Tyrosine--tRNA ligase, mitochondrial
CLAFUR5_01557	3	CLAFUR5_01557_R4.1.2dpi2_2	Tyrosine--tRNA ligase, mitochondrial
CLAFUR5_01557	3	CLAFUR5_01557_R4.1.3dpi2_2	Tyrosine--tRNA ligase, mitochondrial
CLAFUR5_01558	3	CLAFUR5_01558_R4.1.1dpi12_3	hypothetical protein
CLAFUR5_01558	3	CLAFUR5_01558_R4.1.1dpi8_2	hypothetical protein
CLAFUR5_01558	3	CLAFUR5_01558_R4.1.2dpi2_2	hypothetical protein
CLAFUR5_01559	3	CLAFUR5_01559_R4.1.1dpi14_2	hypothetical protein
CLAFUR5_01559	3	CLAFUR5_01559_R4.1.1dpi2_1	hypothetical protein
CLAFUR5_01559	3	CLAFUR5_01559_R4.1.2dpi4_2	hypothetical protein
CLAFUR5_01560	2	CLAFUR5_01560_R4.1.1dpi2_1	hypothetical protein
CLAFUR5_01560	2	CLAFUR5_01560_R4.1.2dpi14_2	hypothetical protein
CLAFUR5_01563	2	CLAFUR5_01563_R4.1.1dpi14_3	hypothetical protein
CLAFUR5_01563	2	CLAFUR5_01563_R4.1.1dpi2_3	hypothetical protein
CLAFUR5_01565	2	CLAFUR5_01565_R4.1.1dpi14_2	hypothetical protein
CLAFUR5_01565	2	CLAFUR5_01565_R4.1.1dpi2_3	hypothetical protein
CLAFUR5_01576	5	CLAFUR5_01576_R4.1.1dpi10_2	hypothetical protein
CLAFUR5_01576	5	CLAFUR5_01576_R4.1.1dpi12_2	hypothetical protein
CLAFUR5_01576	5	CLAFUR5_01576_R4.1.1dpi2_2	hypothetical protein
CLAFUR5_01576	5	CLAFUR5_01576_R4.1.2dpi14_2	hypothetical protein
CLAFUR5_01576	5	CLAFUR5_01576_R4.1.2dpi14_3	hypothetical protein
CLAFUR5_01577	3	CLAFUR5_01577_R4.1.1dpi8_2	hypothetical protein		secreted	candidate effector
CLAFUR5_01577	3	CLAFUR5_01577_R4.1.2dpi2_3	hypothetical protein
CLAFUR5_01577	3	CLAFUR5_01577_R4.1.5dpi10_2	hypothetical protein
CLAFUR5_01580	4	CLAFUR5_01580_R4.1.1dpi10_2	hypothetical protein		secreted	candidate effector
CLAFUR5_01580	4	CLAFUR5_01580_R4.1.2dpi14_1	hypothetical protein
CLAFUR5_01580	4	CLAFUR5_01580_R4.1.2dpi6_3	hypothetical protein
CLAFUR5_01580	4	CLAFUR5_01580_R4.1.2dpi8_2	hypothetical protein		secreted	candidate effector
CLAFUR5_01583	2	CLAFUR5_01583_R4.1.1dpi2_1	Triacylglycerol lipase 4
CLAFUR5_01583	2	CLAFUR5_01583_R4.1.1dpi6_1	Triacylglycerol lipase 4
CLAFUR5_01584	3	CLAFUR5_01584_R4.1.1dpi10_1	hypothetical protein
CLAFUR5_01584	3	CLAFUR5_01584_R4.1.1dpi10_2	hypothetical protein
CLAFUR5_01584	3	CLAFUR5_01584_R4.1.1dpi2_1	hypothetical protein
CLAFUR5_01586	2	CLAFUR5_01586_R4.1.1dpi2_1	Acyl-CoA dehydrogenase apdG
CLAFUR5_01586	2	CLAFUR5_01586_R4.1.1dpi6_1	Putative cytochrome b5 B11H24.095
CLAFUR5_01596	2	CLAFUR5_01596_R4.1.1dpi10_1	Vacuolar iron transporter cccA
CLAFUR5_01596	2	CLAFUR5_01596_R4.1.1dpi2_2	Vacuolar iron transporter cccA
CLAFUR5_01597	2	CLAFUR5_01597_R4.1.2dpi14_2	Probable acid phosphatase
CLAFUR5_01597	2	CLAFUR5_01597_R4.1.2dpi2_3	Probable acid phosphatase		secreted	candidate effector
CLAFUR5_01599	2	CLAFUR5_01599_R4.1.1dpi14_1	hypothetical protein
CLAFUR5_01599	2	CLAFUR5_01599_R4.1.1dpi6_3	hypothetical protein
CLAFUR5_01600	3	CLAFUR5_01600_R4.1.1dpi12_2	hypothetical protein
CLAFUR5_01600	3	CLAFUR5_01600_R4.1.1dpi6_3	hypothetical protein
CLAFUR5_01600	3	CLAFUR5_01600_R4.1.2dpi14_2	hypothetical protein
CLAFUR5_01602	2	CLAFUR5_01602_R4.1.1dpi2_1	N-alpha-acetyltransferase 50
CLAFUR5_01602	2	CLAFUR5_01602_R4.1.1dpi6_3	N-alpha-acetyltransferase 50
CLAFUR5_01606	2	CLAFUR5_01606_R4.1.1dpi10_2	General amino acid permease AGP2
CLAFUR5_01606	2	CLAFUR5_01606_R4.1.1dpi2_2	General amino acid permease AGP2
CLAFUR5_01609	2	CLAFUR5_01609_R4.1.1dpi12_1	Ecp28-1		secreted	candidate effector
CLAFUR5_01609	2	CLAFUR5_01609_R4.1.1dpi2_2	Ecp28-1		secreted	candidate effector
CLAFUR5_01614	2	CLAFUR5_01614_R4.1.1dpi12_2	Ribonucleases P/MRP protein subunit pop1
CLAFUR5_01614	2	CLAFUR5_01614_R4.1.1dpi2_3	Ribonucleases P/MRP protein subunit pop1
CLAFUR5_01620	2	CLAFUR5_01620_R4.1.1dpi14_2	hypothetical protein
CLAFUR5_01620	2	CLAFUR5_01620_R4.1.2dpi14_1	hypothetical protein
CLAFUR5_01621	2	CLAFUR5_01621_R4.1.1dpi14_2	hypothetical protein
CLAFUR5_01621	2	CLAFUR5_01621_R4.1.4dpi14_2	hypothetical protein
CLAFUR5_01622	2	CLAFUR5_01622_R4.1.1dpi12_3	hypothetical protein
CLAFUR5_01622	2	CLAFUR5_01622_R4.1.1dpi4_2	Glutaminase A		secreted
CLAFUR5_01624	2	CLAFUR5_01624_R4.1.1dpi14_1	hypothetical protein
CLAFUR5_01624	2	CLAFUR5_01624_R4.1.1dpi4_2	hypothetical protein
CLAFUR5_01629	2	CLAFUR5_01629_R4.1.1dpi12_1	Mitochondrial dicarboxylate transporter
CLAFUR5_01629	2	CLAFUR5_01629_R4.1.1dpi12_3	Mitochondrial dicarboxylate transporter
CLAFUR5_01630	2	CLAFUR5_01630_R4.1.1dpi4_3	Protein transport protein SEC61 subunit alpha
CLAFUR5_01630	2	CLAFUR5_01630_R4.1.2dpi2_1	Protein transport protein SEC61 subunit alpha
CLAFUR5_01631	2	CLAFUR5_01631_R4.1.1dpi10_2	Origin recognition complex subunit 1
CLAFUR5_01631	2	CLAFUR5_01631_R4.1.1dpi2_1	Origin recognition complex subunit 1
CLAFUR5_01639	2	CLAFUR5_01639_R4.1.1dpi14_2	hypothetical protein
CLAFUR5_01639	2	CLAFUR5_01639_R4.1.2dpi10_2	hypothetical protein
CLAFUR5_01643	2	CLAFUR5_01643_R4.1.1dpi14_3	hypothetical protein
CLAFUR5_01643	2	CLAFUR5_01643_R4.1.1dpi2_1	hypothetical protein
CLAFUR5_01645	2	CLAFUR5_01645_R4.1.1dpi14_2	ATP-dependent RNA helicase SUB2
CLAFUR5_01645	2	CLAFUR5_01645_R4.1.2dpi14_2	ATP-dependent RNA helicase sub2
CLAFUR5_01650	2	CLAFUR5_01650_R4.1.1dpi10_2	hypothetical protein
CLAFUR5_01650	2	CLAFUR5_01650_R4.1.1dpi2_1	N-carbamoyl-L-amino-acid hydrolase
CLAFUR5_01652	3	CLAFUR5_01652_R4.1.1dpi12_3	Polyprenol reductase 2
CLAFUR5_01652	3	CLAFUR5_01652_R4.1.1dpi14_2	Polyprenol reductase 2
CLAFUR5_01652	3	CLAFUR5_01652_R4.1.1dpi4_1	Polyprenol reductase 2
CLAFUR5_01654	2	CLAFUR5_01654_R4.1.1dpi2_1	Protein phosphatase PP2A regulatory subunit A
CLAFUR5_01654	2	CLAFUR5_01654_R4.1.1dpi8_2	Protein phosphatase PP2A regulatory subunit A
CLAFUR5_01656	2	CLAFUR5_01656_R4.1.1dpi2_2	3-ketoacyl-CoA thiolase, peroxisomal
CLAFUR5_01656	2	CLAFUR5_01656_R4.1.1dpi8_1	3-ketoacyl-CoA thiolase, peroxisomal
CLAFUR5_01657	2	CLAFUR5_01657_R4.1.1dpi2_1	Probable metalloreductase AIM14
CLAFUR5_01657	2	CLAFUR5_01657_R4.1.1dpi2_2	hypothetical protein
CLAFUR5_01662	2	CLAFUR5_01662_R4.1.1dpi14_2	NmrA-like family domain-containing protein 1
CLAFUR5_01662	2	CLAFUR5_01662_R4.1.1dpi2_1	NmrA-like family domain-containing protein 1
CLAFUR5_01668	2	CLAFUR5_01668_R4.1.1dpi2_1	hypothetical protein
CLAFUR5_01668	2	CLAFUR5_01668_R4.1.2dpi6_2	hypothetical protein
CLAFUR5_01672	2	CLAFUR5_01672_R4.1.1dpi2_1	hypothetical protein
CLAFUR5_01672	2	CLAFUR5_01672_R4.1.2dpi12_3	hypothetical protein
CLAFUR5_01673	2	CLAFUR5_01673_R4.1.1dpi14_3	hypothetical protein
CLAFUR5_01673	2	CLAFUR5_01673_R4.1.1dpi2_3	hypothetical protein
CLAFUR5_01674	2	CLAFUR5_01674_R4.1.1dpi10_1	hypothetical protein
CLAFUR5_01674	2	CLAFUR5_01674_R4.2.1dpi14_2	Multidrug resistance protein fnx1
CLAFUR5_01679	2	CLAFUR5_01679_R4.1.1dpi6_2	N amino acid transport system protein
CLAFUR5_01679	2	CLAFUR5_01679_R4.1.2dpi14_2	N amino acid transport system protein
CLAFUR5_01680	2	CLAFUR5_01680_R4.1.1dpi2_2	hypothetical protein
CLAFUR5_01680	2	CLAFUR5_01680_R4.1.1dpi6_2	hypothetical protein
CLAFUR5_01682	2	CLAFUR5_01682_R4.1.1dpi2_3	TBC1 domain family member 5
CLAFUR5_01682	2	CLAFUR5_01682_R4.2.1dpi8_1	hypothetical protein
CLAFUR5_01687	3	CLAFUR5_01687_R4.1.1dpi12_1	hypothetical protein	AA1
CLAFUR5_01687	3	CLAFUR5_01687_R4.1.2dpi12_1	Laccase abr2	AA1
CLAFUR5_01687	3	CLAFUR5_01687_R4.1.3dpi12_1	Laccase abr2	AA1
CLAFUR5_01689	2	CLAFUR5_01689_R4.1.1dpi2_1	Protein transport protein SSO2
CLAFUR5_01689	2	CLAFUR5_01689_R4.1.1dpi8_2	Protein transport protein SSO2
CLAFUR5_01694	2	CLAFUR5_01694_R4.1.1dpi2_2	hypothetical protein
CLAFUR5_01694	2	CLAFUR5_01694_R4.1.2dpi10_1	hypothetical protein
CLAFUR5_01695	3	CLAFUR5_01695_R4.1.1dpi2_2	Malonate--CoA ligase ACSF3, mitochondrial
CLAFUR5_01695	3	CLAFUR5_01695_R4.1.3dpi14_1	Malonate--CoA ligase ACSF3, mitochondrial
CLAFUR5_01695	3	CLAFUR5_01695_R4.1.3dpi14_2	Malonate--CoA ligase ACSF3, mitochondrial
CLAFUR5_01704	3	CLAFUR5_01704_R4.1.1dpi12_3	hypothetical protein
CLAFUR5_01704	3	CLAFUR5_01704_R4.1.1dpi14_3	hypothetical protein
CLAFUR5_01704	3	CLAFUR5_01704_R4.1.2dpi12_3	hypothetical protein
CLAFUR5_01713	4	CLAFUR5_01713_R4.1.1dpi14_2	Major facilitator superfamily multidrug transporter mdrA
CLAFUR5_01713	4	CLAFUR5_01713_R4.1.1dpi2_2	Major facilitator superfamily multidrug transporter mdrA
CLAFUR5_01713	4	CLAFUR5_01713_R4.1.2dpi10_2	Major facilitator superfamily multidrug transporter mdrA
CLAFUR5_01713	4	CLAFUR5_01713_R4.1.2dpi14_2	Uncharacterized MFS-type transporter SPBC409.08
CLAFUR5_01718	3	CLAFUR5_01718_R4.1.1dpi10_2	hypothetical protein
CLAFUR5_01718	3	CLAFUR5_01718_R4.1.1dpi12_1	hypothetical protein
CLAFUR5_01718	3	CLAFUR5_01718_R4.1.1dpi4_3	hypothetical protein
CLAFUR5_01727	4	CLAFUR5_01727_R4.1.1dpi10_2	General alpha-glucoside permease
CLAFUR5_01727	4	CLAFUR5_01727_R4.1.1dpi12_2	Maltose permease MAL61
CLAFUR5_01727	4	CLAFUR5_01727_R4.1.1dpi14_1	Maltose permease MAL61
CLAFUR5_01727	4	CLAFUR5_01727_R4.1.3dpi12_2	General alpha-glucoside permease
CLAFUR5_01732	2	CLAFUR5_01732_R4.1.1dpi14_3	Phosphorus acquisition-controlling protein
CLAFUR5_01732	2	CLAFUR5_01732_R4.1.1dpi2_2	Phosphorus acquisition-controlling protein
CLAFUR5_01733	2	CLAFUR5_01733_R4.1.1dpi14_3	Guanine nucleotide-binding protein subunit gamma
CLAFUR5_01733	2	CLAFUR5_01733_R4.1.2dpi2_1	Guanine nucleotide-binding protein subunit gamma
CLAFUR5_01735	2	CLAFUR5_01735_R4.1.1dpi2_1	hypothetical protein
CLAFUR5_01735	2	CLAFUR5_01735_R4.1.1dpi8_2	hypothetical protein
CLAFUR5_01740	2	CLAFUR5_01740_R4.1.1dpi12_3	Cytochrome P450 monooxygenase atE
CLAFUR5_01740	2	CLAFUR5_01740_R4.1.1dpi14_1	Cytochrome P450 monooxygenase AOL_s00215g282
CLAFUR5_01744	2	CLAFUR5_01744_R4.1.1dpi12_1	Zinc finger transcription factor ace1
CLAFUR5_01744	2	CLAFUR5_01744_R4.1.2dpi14_2	Zinc finger transcription factor ace1
CLAFUR5_01755	2	CLAFUR5_01755_R4.1.1dpi10_2	SET domain-containing protein 8
CLAFUR5_01755	2	CLAFUR5_01755_R4.1.1dpi4_3	SET domain-containing protein 8
CLAFUR5_01756	2	CLAFUR5_01756_R4.1.1dpi2_1	Regulatory protein CAT8
CLAFUR5_01756	2	CLAFUR5_01756_R4.1.1dpi4_3	Transcriptional activator protein acu-15
CLAFUR5_01760	2	CLAFUR5_01760_R4.1.1dpi14_1	Cell division cycle-related protein res2/pct1
CLAFUR5_01760	2	CLAFUR5_01760_R4.1.1dpi4_3	Cell division cycle-related protein res2/pct1
CLAFUR5_01765	4	CLAFUR5_01765_R4.1.1dpi12_2	hypothetical protein
CLAFUR5_01765	4	CLAFUR5_01765_R4.1.1dpi14_1	hypothetical protein
CLAFUR5_01765	4	CLAFUR5_01765_R4.1.1dpi4_2	hypothetical protein
CLAFUR5_01765	4	CLAFUR5_01765_R4.1.2dpi12_2	hypothetical protein
CLAFUR5_01771	2	CLAFUR5_01771_R4.1.1dpi12_1	Protein N-terminal and lysine N-methyltransferase efm7
CLAFUR5_01771	2	CLAFUR5_01771_R4.1.1dpi2_1	Protein N-terminal and lysine N-methyltransferase efm7
CLAFUR5_01774	2	CLAFUR5_01774_R4.1.2dpi14_2	hypothetical protein
CLAFUR5_01774	2	CLAFUR5_01774_R4.1.3dpi12_2	hypothetical protein
CLAFUR5_01777	2	CLAFUR5_01777_R4.1.1dpi14_2	Serine/threonine-protein kinase HSL1
CLAFUR5_01777	2	CLAFUR5_01777_R4.1.2dpi10_1	Serine/threonine-protein kinase HSL1
CLAFUR5_01779	2	CLAFUR5_01779_R4.1.1dpi12_3	Cell fusion protein cfr1
CLAFUR5_01779	2	CLAFUR5_01779_R4.1.1dpi2_1	Cell fusion protein cfr1
CLAFUR5_01781	5	CLAFUR5_01781_R4.1.1dpi14_2	hypothetical protein
CLAFUR5_01781	5	CLAFUR5_01781_R4.1.2dpi4_1	hypothetical protein
CLAFUR5_01781	5	CLAFUR5_01781_R4.1.2dpi6_3	hypothetical protein
CLAFUR5_01781	5	CLAFUR5_01781_R4.1.4dpi14_2	hypothetical protein
CLAFUR5_01781	5	CLAFUR5_01781_R4.1.6dpi10_2	hypothetical protein
CLAFUR5_01782	5	CLAFUR5_01782_R4.1.1dpi14_2	hypothetical protein
CLAFUR5_01782	5	CLAFUR5_01782_R4.1.1dpi8_2	hypothetical protein
CLAFUR5_01782	5	CLAFUR5_01782_R4.1.2dpi12_3	hypothetical protein
CLAFUR5_01782	5	CLAFUR5_01782_R4.1.2dpi14_2	hypothetical protein
CLAFUR5_01782	5	CLAFUR5_01782_R4.1.5dpi14_1	hypothetical protein
CLAFUR5_01788	2	CLAFUR5_01788_R4.1.1dpi12_2	F-box/LRR-repeat protein 2
CLAFUR5_01788	2	CLAFUR5_01788_R4.1.2dpi10_2	F-box/LRR-repeat protein 2
CLAFUR5_01790	4	CLAFUR5_01790_R4.1.1dpi12_2	hypothetical protein
CLAFUR5_01790	4	CLAFUR5_01790_R4.1.2dpi14_1	Serine/threonine-protein kinase ppk6
CLAFUR5_01790	4	CLAFUR5_01790_R4.1.3dpi12_1	Serine/threonine-protein kinase ppk6
CLAFUR5_01790	4	CLAFUR5_01790_R4.1.3dpi12_2	Serine/threonine-protein kinase ppk6
CLAFUR5_01792	2	CLAFUR5_01792_R4.1.1dpi14_1	Ran-specific GTPase-activating protein 30
CLAFUR5_01792	2	CLAFUR5_01792_R4.1.1dpi4_3	hypothetical protein
CLAFUR5_01802	3	CLAFUR5_01802_R4.1.1dpi14_1	hypothetical protein
CLAFUR5_01802	3	CLAFUR5_01802_R4.1.1dpi8_2	hypothetical protein
CLAFUR5_01802	3	CLAFUR5_01802_R4.1.2dpi14_2	hypothetical protein
CLAFUR5_01808	3	CLAFUR5_01808_R4.1.1dpi12_2	hypothetical protein
CLAFUR5_01808	3	CLAFUR5_01808_R4.1.1dpi8_2	hypothetical protein		secreted	candidate effector
CLAFUR5_01808	3	CLAFUR5_01808_R4.1.2dpi14_1	hypothetical protein		secreted	candidate effector
CLAFUR5_01809	3	CLAFUR5_01809_R4.1.1dpi14_2	Probable sterol O-acyltransferase 2
CLAFUR5_01809	3	CLAFUR5_01809_R4.1.2dpi12_2	Probable sterol O-acyltransferase 2
CLAFUR5_01809	3	CLAFUR5_01809_R4.1.3dpi12_2	Probable sterol O-acyltransferase 2
CLAFUR5_01810	2	CLAFUR5_01810_R4.1.1dpi12_1	Uncharacterized MFS-type transporter C1271.10c
CLAFUR5_01810	2	CLAFUR5_01810_R4.1.1dpi14_1	Uncharacterized MFS-type transporter C1271.10c
CLAFUR5_01818	4	CLAFUR5_01818_R4.1.1dpi12_2	Short chain dehydrogenase/reductase dpchG
CLAFUR5_01818	4	CLAFUR5_01818_R4.1.1dpi2_2	Short chain dehydrogenase/reductase dpchG
CLAFUR5_01818	4	CLAFUR5_01818_R4.1.1dpi4_3	Short chain dehydrogenase/reductase dpchG
CLAFUR5_01818	4	CLAFUR5_01818_R4.1.5dpi12_2	Short chain dehydrogenase/reductase dpchG
CLAFUR5_01825	2	CLAFUR5_01825_R4.1.1dpi4_3	Uncharacterized protein C663.15c
CLAFUR5_01825	2	CLAFUR5_01825_R4.1.1dpi8_2	Uncharacterized protein C663.15c
CLAFUR5_01827	2	CLAFUR5_01827_R4.1.1dpi14_3	Glucan 1,3-beta-glucosidase 3	GH5_49
CLAFUR5_01827	2	CLAFUR5_01827_R4.1.1dpi2_2	Glucan 1,3-beta-glucosidase 3	GH5_49
CLAFUR5_01839	2	CLAFUR5_01839_R4.1.1dpi14_1	hypothetical protein
CLAFUR5_01839	2	CLAFUR5_01839_R4.1.1dpi4_1	hypothetical protein
CLAFUR5_01842	4	CLAFUR5_01842_R4.1.2dpi14_1	MFS-type transporter dbaD
CLAFUR5_01842	4	CLAFUR5_01842_R4.1.2dpi14_2	MFS-type transporter dbaD
CLAFUR5_01842	4	CLAFUR5_01842_R4.1.3dpi14_3	MFS-type transporter dbaD
CLAFUR5_01842	4	CLAFUR5_01842_R4.1.4dpi12_1	MFS-type transporter dbaD
CLAFUR5_01843	2	CLAFUR5_01843_R4.1.1dpi14_1	FACT complex subunit pob3
CLAFUR5_01843	2	CLAFUR5_01843_R4.1.1dpi2_1	FACT complex subunit pob3
CLAFUR5_01846	2	CLAFUR5_01846_R4.1.1dpi2_3	MFS siderochrome iron transporter 1
CLAFUR5_01846	2	CLAFUR5_01846_R4.1.1dpi6_3	Major facilitator-type transporter hxnZ
CLAFUR5_01849	2	CLAFUR5_01849_R4.1.1dpi10_1	hypothetical protein
CLAFUR5_01849	2	CLAFUR5_01849_R4.1.1dpi4_2	Geranylgeranyl transferase type-2 subunit alpha
CLAFUR5_01851	2	CLAFUR5_01851_R4.1.1dpi14_2	hypothetical protein
CLAFUR5_01851	2	CLAFUR5_01851_R4.1.2dpi14_2	hypothetical protein
CLAFUR5_01853	3	CLAFUR5_01853_R4.1.1dpi14_3	Alanine--glyoxylate aminotransferase 1
CLAFUR5_01853	3	CLAFUR5_01853_R4.1.1dpi2_1	Alanine--glyoxylate aminotransferase 1
CLAFUR5_01853	3	CLAFUR5_01853_R4.1.2dpi10_1	Alanine--glyoxylate aminotransferase 1
CLAFUR5_01857	2	CLAFUR5_01857_R4.1.1dpi2_1	Probable prefoldin subunit 5
CLAFUR5_01857	2	CLAFUR5_01857_R4.1.1dpi8_2	Probable prefoldin subunit 5
CLAFUR5_01861	2	CLAFUR5_01861_R4.1.1dpi12_1	hypothetical protein
CLAFUR5_01861	2	CLAFUR5_01861_R4.1.3dpi14_3	hypothetical protein
CLAFUR5_01864	7	CLAFUR5_01864_R4.1.1dpi2_2	hypothetical protein
CLAFUR5_01864	7	CLAFUR5_01864_R4.1.1dpi8_2	hypothetical protein
CLAFUR5_01864	7	CLAFUR5_01864_R4.1.2dpi12_2	hypothetical protein
CLAFUR5_01864	7	CLAFUR5_01864_R4.1.3dpi12_1	hypothetical protein
CLAFUR5_01864	7	CLAFUR5_01864_R4.1.3dpi14_3	hypothetical protein
CLAFUR5_01864	7	CLAFUR5_01864_R4.1.4dpi12_2	hypothetical protein
CLAFUR5_01864	7	CLAFUR5_01864_R4.1.5dpi12_2	hypothetical protein
CLAFUR5_01868	2	CLAFUR5_01868_R4.1.1dpi12_2	Cytochrome P450 monooxygenase lcsI
CLAFUR5_01868	2	CLAFUR5_01868_R4.1.2dpi12_2	Cytochrome P450 monooxygenase lcsI
CLAFUR5_01875	3	CLAFUR5_01875_R4.1.1dpi14_3	FAD-dependent monooxygenase OpS4
CLAFUR5_01875	3	CLAFUR5_01875_R4.1.1dpi4_1	FAD-dependent monooxygenase OpS4
CLAFUR5_01875	3	CLAFUR5_01875_R4.1.1dpi8_2	hypothetical protein
CLAFUR5_01877	2	CLAFUR5_01877_R4.1.2dpi12_2	hypothetical protein
CLAFUR5_01877	2	CLAFUR5_01877_R4.1.3dpi12_2	hypothetical protein
CLAFUR5_01878	2	CLAFUR5_01878_R4.1.1dpi14_1	Putative DNA glycosylase At3g47830
CLAFUR5_01878	2	CLAFUR5_01878_R4.1.1dpi2_1	Putative DNA glycosylase At3g47830
CLAFUR5_01882	2	CLAFUR5_01882_R4.1.1dpi2_1	Fumarate hydratase, mitochondrial
CLAFUR5_01882	2	CLAFUR5_01882_R4.1.1dpi8_1	Fumarate hydratase, mitochondrial
CLAFUR5_01883	2	CLAFUR5_01883_R4.1.1dpi10_1	hypothetical protein
CLAFUR5_01883	2	CLAFUR5_01883_R4.1.1dpi2_1	Meiotic expression up-regulated protein 26
CLAFUR5_01886	6	CLAFUR5_01886_R4.1.1dpi14_2	hypothetical protein
CLAFUR5_01886	6	CLAFUR5_01886_R4.1.2dpi14_1	hypothetical protein
CLAFUR5_01886	6	CLAFUR5_01886_R4.1.3dpi14_1	hypothetical protein
CLAFUR5_01886	6	CLAFUR5_01886_R4.1.3dpi14_2	hypothetical protein
CLAFUR5_01886	6	CLAFUR5_01886_R4.1.3dpi14_3	hypothetical protein
CLAFUR5_01886	6	CLAFUR5_01886_R4.1.5dpi14_1	hypothetical protein
CLAFUR5_01887	2	CLAFUR5_01887_R4.1.1dpi12_2	Protein EFR3
CLAFUR5_01887	2	CLAFUR5_01887_R4.1.2dpi8_2	Protein EFR3
CLAFUR5_01891	3	CLAFUR5_01891_R4.1.1dpi14_1	hypothetical protein
CLAFUR5_01891	3	CLAFUR5_01891_R4.1.1dpi2_1	hypothetical protein
CLAFUR5_01891	3	CLAFUR5_01891_R4.1.2dpi12_1	hypothetical protein
CLAFUR5_01893	2	CLAFUR5_01893_R4.1.1dpi14_1	1-phosphatidylinositol phosphodiesterase
CLAFUR5_01893	2	CLAFUR5_01893_R4.1.1dpi2_3	1-phosphatidylinositol phosphodiesterase
CLAFUR5_01894	5	CLAFUR5_01894_R4.1.1dpi14_2	hypothetical protein		secreted	candidate effector
CLAFUR5_01894	5	CLAFUR5_01894_R4.1.2dpi12_2	hypothetical protein		secreted
CLAFUR5_01894	5	CLAFUR5_01894_R4.1.2dpi14_2	hypothetical protein		secreted	candidate effector
CLAFUR5_01894	5	CLAFUR5_01894_R4.1.3dpi14_2	hypothetical protein		secreted	candidate effector
CLAFUR5_01894	5	CLAFUR5_01894_R4.1.5dpi14_1	hypothetical protein		secreted	candidate effector
CLAFUR5_01895	2	CLAFUR5_01895_R4.1.1dpi14_1	Monothiol glutaredoxin-3
CLAFUR5_01895	2	CLAFUR5_01895_R4.1.2dpi2_1	Monothiol glutaredoxin-3
CLAFUR5_01900	3	CLAFUR5_01900_R4.1.1dpi10_1	hypothetical protein
CLAFUR5_01900	3	CLAFUR5_01900_R4.1.1dpi12_2	hypothetical protein
CLAFUR5_01900	3	CLAFUR5_01900_R4.1.1dpi14_3	hypothetical protein
CLAFUR5_01903	4	CLAFUR5_01903_R4.1.1dpi10_2	3-oxoacyl-[acyl-carrier-protein] reductase MabA
CLAFUR5_01903	4	CLAFUR5_01903_R4.1.1dpi2_2	3-oxoacyl-[acyl-carrier-protein] reductase MabA
CLAFUR5_01903	4	CLAFUR5_01903_R4.1.1dpi4_3	(3R)-3-hydroxyacyl-CoA dehydrogenase
CLAFUR5_01903	4	CLAFUR5_01903_R4.1.1dpi6_2	3-oxoacyl-[acyl-carrier-protein] reductase MabA
CLAFUR5_01906	2	CLAFUR5_01906_R4.1.1dpi14_2	hypothetical protein
CLAFUR5_01906	2	CLAFUR5_01906_R4.1.2dpi14_2	hypothetical protein
CLAFUR5_01912	3	CLAFUR5_01912_R4.1.1dpi14_2	hypothetical protein
CLAFUR5_01912	3	CLAFUR5_01912_R4.1.1dpi2_3	hypothetical protein
CLAFUR5_01912	3	CLAFUR5_01912_R4.1.2dpi14_2	hypothetical protein
CLAFUR5_01915	2	CLAFUR5_01915_R4.1.1dpi10_1	hypothetical protein
CLAFUR5_01915	2	CLAFUR5_01915_R4.1.1dpi12_1	hypothetical protein
CLAFUR5_01916	3	CLAFUR5_01916_R4.1.1dpi10_2	hypothetical protein
CLAFUR5_01916	3	CLAFUR5_01916_R4.1.1dpi14_1	hypothetical protein
CLAFUR5_01916	3	CLAFUR5_01916_R4.1.1dpi14_2	hypothetical protein
CLAFUR5_01919	3	CLAFUR5_01919_R4.1.1dpi14_3	hypothetical protein
CLAFUR5_01919	3	CLAFUR5_01919_R4.1.1dpi2_3	Uncharacterized protein AFUA_4G10530
CLAFUR5_01919	3	CLAFUR5_01919_R4.1.2dpi12_2	Uncharacterized protein AN1985
CLAFUR5_01920	5	CLAFUR5_01920_R4.1.1dpi2_1	hypothetical protein
CLAFUR5_01920	5	CLAFUR5_01920_R4.1.1dpi4_1	hypothetical protein
CLAFUR5_01920	5	CLAFUR5_01920_R4.1.2dpi14_2	hypothetical protein
CLAFUR5_01920	5	CLAFUR5_01920_R4.1.2dpi2_3	hypothetical protein
CLAFUR5_01920	5	CLAFUR5_01920_R4.1.3dpi4_3	hypothetical protein
CLAFUR5_01922	2	CLAFUR5_01922_R4.1.1dpi14_1	hypothetical protein
CLAFUR5_01922	2	CLAFUR5_01922_R4.1.1dpi14_2	hypothetical protein
CLAFUR5_01931	2	CLAFUR5_01931_R4.1.1dpi12_2	hypothetical protein	AA11	secreted	candidate effector
CLAFUR5_01931	2	CLAFUR5_01931_R4.1.1dpi2_1	hypothetical protein	AA11	secreted	candidate effector
CLAFUR5_01935	3	CLAFUR5_01935_R4.1.1dpi14_2	Probable prefoldin subunit 1
CLAFUR5_01935	3	CLAFUR5_01935_R4.1.1dpi2_1	Probable prefoldin subunit 1
CLAFUR5_01935	3	CLAFUR5_01935_R4.1.1dpi8_1	hypothetical protein
CLAFUR5_01936	2	CLAFUR5_01936_R4.1.1dpi12_2	Alkaline ceramidase 3
CLAFUR5_01936	2	CLAFUR5_01936_R4.1.2dpi2_1	Alkaline ceramidase 3
CLAFUR5_01937	5	CLAFUR5_01937_R4.1.1dpi14_1	Cutinase transcription factor 1 beta
CLAFUR5_01937	5	CLAFUR5_01937_R4.1.1dpi14_3	Cutinase transcription factor 1 beta
CLAFUR5_01937	5	CLAFUR5_01937_R4.1.2dpi14_1	Cutinase transcription factor 1 beta
CLAFUR5_01937	5	CLAFUR5_01937_R4.1.3dpi14_1	Cutinase transcription factor 1 beta
CLAFUR5_01937	5	CLAFUR5_01937_R4.2.1dpi14_3	hypothetical protein
CLAFUR5_01941	4	CLAFUR5_01941_R4.1.1dpi12_2	Uncharacterized protein YfhR
CLAFUR5_01941	4	CLAFUR5_01941_R4.1.2dpi10_2	Uncharacterized protein YfhR
CLAFUR5_01941	4	CLAFUR5_01941_R4.1.2dpi14_3	Uncharacterized protein YfhR
CLAFUR5_01941	4	CLAFUR5_01941_R4.2.1dpi14_3	hypothetical protein
CLAFUR5_01950	2	CLAFUR5_01950_R4.1.1dpi12_1	Phospholipid-transporting ATPase DNF1
CLAFUR5_01950	2	CLAFUR5_01950_R4.1.1dpi4_1	Phospholipid-transporting ATPase DNF1
CLAFUR5_01958	3	CLAFUR5_01958_R4.1.1dpi12_1	Very-long-chain 3-oxoacyl-CoA reductase
CLAFUR5_01958	3	CLAFUR5_01958_R4.1.1dpi14_3	Very-long-chain 3-oxoacyl-CoA reductase
CLAFUR5_01958	3	CLAFUR5_01958_R4.1.1dpi2_1	Very-long-chain 3-oxoacyl-CoA reductase
CLAFUR5_01964	3	CLAFUR5_01964_R4.1.1dpi12_2	ATP-dependent RNA helicase DBP8
CLAFUR5_01964	3	CLAFUR5_01964_R4.1.1dpi14_2	ATP-dependent RNA helicase dbp8
CLAFUR5_01964	3	CLAFUR5_01964_R4.1.2dpi4_2	ATP-dependent RNA helicase dbp8
CLAFUR5_01971	2	CLAFUR5_01971_R4.1.1dpi14_1	hypothetical protein
CLAFUR5_01971	2	CLAFUR5_01971_R4.1.1dpi8_1	hypothetical protein		secreted
CLAFUR5_01978	5	CLAFUR5_01978_R4.1.1dpi10_2	hypothetical protein
CLAFUR5_01978	5	CLAFUR5_01978_R4.1.1dpi12_2	hypothetical protein
CLAFUR5_01978	5	CLAFUR5_01978_R4.1.3dpi14_3	hypothetical protein
CLAFUR5_01978	5	CLAFUR5_01978_R4.1.4dpi12_1	hypothetical protein
CLAFUR5_01978	5	CLAFUR5_01978_R4.1.5dpi12_1	hypothetical protein
CLAFUR5_01979	2	CLAFUR5_01979_R4.1.1dpi14_1	hypothetical protein
CLAFUR5_01979	2	CLAFUR5_01979_R4.1.1dpi2_3	hypothetical protein
CLAFUR5_01985	2	CLAFUR5_01985_R4.1.1dpi2_1	hypothetical protein
CLAFUR5_01985	2	CLAFUR5_01985_R4.1.1dpi2_2	hypothetical protein
CLAFUR5_01988	2	CLAFUR5_01988_R4.1.1dpi10_2	hypothetical protein
CLAFUR5_01988	2	CLAFUR5_01988_R4.1.1dpi8_2	hypothetical protein
CLAFUR5_02002	2	CLAFUR5_02002_R4.1.1dpi12_2	hypothetical protein
CLAFUR5_02002	2	CLAFUR5_02002_R4.1.2dpi14_2	hypothetical protein
CLAFUR5_02008	2	CLAFUR5_02008_R4.1.1dpi8_1	Uncharacterized J domain-containing protein C4H3.01
CLAFUR5_02008	2	CLAFUR5_02008_R4.1.2dpi2_1	Uncharacterized J domain-containing protein C3E7.11c
CLAFUR5_02010	5	CLAFUR5_02010_R4.1.1dpi14_1	hypothetical protein		secreted
CLAFUR5_02010	5	CLAFUR5_02010_R4.1.1dpi4_2	hypothetical protein
CLAFUR5_02010	5	CLAFUR5_02010_R4.1.2dpi14_1	hypothetical protein		secreted
CLAFUR5_02010	5	CLAFUR5_02010_R4.1.2dpi6_2	hypothetical protein
CLAFUR5_02010	5	CLAFUR5_02010_R4.1.3dpi8_2	hypothetical protein		secreted	candidate effector
CLAFUR5_02015	2	CLAFUR5_02015_R4.1.1dpi12_1	DNA mismatch repair protein msh6
CLAFUR5_02015	2	CLAFUR5_02015_R4.1.1dpi2_3	DNA mismatch repair protein msh6
CLAFUR5_02019	5	CLAFUR5_02019_R4.1.1dpi12_1	Probable diacetyl reductase [(R)-acetoin forming] 2
CLAFUR5_02019	5	CLAFUR5_02019_R4.1.2dpi2_2	Probable diacetyl reductase [(R)-acetoin forming] 2
CLAFUR5_02019	5	CLAFUR5_02019_R4.1.2dpi8_1	Probable diacetyl reductase [(R)-acetoin forming] 2
CLAFUR5_02019	5	CLAFUR5_02019_R4.1.3dpi8_2	Probable diacetyl reductase [(R)-acetoin forming] 2
CLAFUR5_02019	5	CLAFUR5_02019_R4.1.4dpi8_2	Probable diacetyl reductase [(R)-acetoin forming] 2
CLAFUR5_02020	2	CLAFUR5_02020_R4.1.1dpi2_1	NADP-dependent alcohol dehydrogenase 6
CLAFUR5_02020	2	CLAFUR5_02020_R4.1.1dpi4_1	NADP-dependent alcohol dehydrogenase 6
CLAFUR5_02026	2	CLAFUR5_02026_R4.1.1dpi10_3	Dolichyl-phosphate-mannose--protein mannosyltransferase 4	GT39
CLAFUR5_02026	2	CLAFUR5_02026_R4.1.1dpi2_2	Dolichyl-phosphate-mannose--protein mannosyltransferase 4	GT39
CLAFUR5_02027	3	CLAFUR5_02027_R4.1.1dpi12_3	Glutarate-semialdehyde dehydrogenase
CLAFUR5_02027	3	CLAFUR5_02027_R4.1.1dpi14_3	Glutarate-semialdehyde dehydrogenase
CLAFUR5_02027	3	CLAFUR5_02027_R4.1.1dpi2_3	Glutarate-semialdehyde dehydrogenase
CLAFUR5_02032	4	CLAFUR5_02032_R4.1.1dpi14_1	Zinc-regulated transporter 2
CLAFUR5_02032	4	CLAFUR5_02032_R4.1.1dpi14_3	Zinc-regulated transporter 2
CLAFUR5_02032	4	CLAFUR5_02032_R4.1.1dpi8_1	Zinc-regulated transporter 2
CLAFUR5_02032	4	CLAFUR5_02032_R4.1.2dpi2_1	Zinc-regulated transporter 2
CLAFUR5_02033	3	CLAFUR5_02033_R4.1.1dpi12_1	Short chain dehydrogenase atnD
CLAFUR5_02033	3	CLAFUR5_02033_R4.1.1dpi14_2	Short chain dehydrogenase atnD
CLAFUR5_02033	3	CLAFUR5_02033_R4.1.1dpi6_1	Short chain dehydrogenase atnD
CLAFUR5_02036	2	CLAFUR5_02036_R4.1.1dpi12_3	hypothetical protein
CLAFUR5_02036	2	CLAFUR5_02036_R4.1.1dpi2_1	hypothetical protein
CLAFUR5_02037	2	CLAFUR5_02037_R4.1.1dpi14_1	hypothetical protein
CLAFUR5_02037	2	CLAFUR5_02037_R4.1.1dpi2_1	Uncharacterized protein C553.06		secreted
CLAFUR5_02045	2	CLAFUR5_02045_R4.1.1dpi14_3	Interferon-induced GTP-binding protein Mx1
CLAFUR5_02045	2	CLAFUR5_02045_R4.1.2dpi12_2	Interferon-induced GTP-binding protein Mx1
CLAFUR5_02049	3	CLAFUR5_02049_R4.1.1dpi14_2	Putative transcription initiation factor TFIID 111 kDa subunit
CLAFUR5_02049	3	CLAFUR5_02049_R4.1.1dpi14_3	Putative transcription initiation factor TFIID 111 kDa subunit
CLAFUR5_02049	3	CLAFUR5_02049_R4.1.1dpi2_2	Putative transcription initiation factor TFIID 111 kDa subunit
CLAFUR5_02053	2	CLAFUR5_02053_R4.1.1dpi12_1	40S ribosomal protein S6-B
CLAFUR5_02053	2	CLAFUR5_02053_R4.2.1dpi12_1	Ribose-phosphate pyrophosphokinase 2
CLAFUR5_02059	3	CLAFUR5_02059_R4.1.1dpi12_2	Ubiquitin-conjugating enzyme E2 Z
CLAFUR5_02059	3	CLAFUR5_02059_R4.1.1dpi2_1	Ubiquitin-conjugating enzyme E2 Z
CLAFUR5_02059	3	CLAFUR5_02059_R4.1.2dpi12_2	Ubiquitin-conjugating enzyme E2 Z
CLAFUR5_02060	2	CLAFUR5_02060_R4.1.1dpi12_3	Replication factor C subunit 5
CLAFUR5_02060	2	CLAFUR5_02060_R4.1.1dpi2_2	Replication factor C subunit 5
CLAFUR5_02061	2	CLAFUR5_02061_R4.1.1dpi12_1	hypothetical protein
CLAFUR5_02061	2	CLAFUR5_02061_R4.1.2dpi10_1	hypothetical protein
CLAFUR5_02062	4	CLAFUR5_02062_R4.1.1dpi14_3	Probable alpha-L-arabinofuranosidase C	GH51_1
CLAFUR5_02062	4	CLAFUR5_02062_R4.1.1dpi8_3	Probable alpha-L-arabinofuranosidase C	GH51_1
CLAFUR5_02062	4	CLAFUR5_02062_R4.1.2dpi12_3	Probable alpha-L-arabinofuranosidase C	GH51_1
CLAFUR5_02062	4	CLAFUR5_02062_R4.1.2dpi2_3	Probable alpha-L-arabinofuranosidase C	GH51_1
CLAFUR5_02063	2	CLAFUR5_02063_R4.1.1dpi14_1	Low glucose sensor SNF3
CLAFUR5_02063	2	CLAFUR5_02063_R4.1.2dpi2_2	Low glucose sensor SNF3
CLAFUR5_02065	2	CLAFUR5_02065_R4.1.1dpi14_3	hypothetical protein		secreted
CLAFUR5_02065	2	CLAFUR5_02065_R4.1.1dpi2_2	hypothetical protein		secreted
CLAFUR5_02066	2	CLAFUR5_02066_R4.1.1dpi12_1	hypothetical protein
CLAFUR5_02066	2	CLAFUR5_02066_R4.1.2dpi2_3	Methyltransferase pytC
CLAFUR5_02072	2	CLAFUR5_02072_R4.1.1dpi10_1	hypothetical protein
CLAFUR5_02072	2	CLAFUR5_02072_R4.1.1dpi2_3	hypothetical protein
CLAFUR5_02074	2	CLAFUR5_02074_R4.1.1dpi2_2	Inositol transporter 1
CLAFUR5_02074	2	CLAFUR5_02074_R4.1.1dpi8_2	Inositol transporter 1
CLAFUR5_02075	2	CLAFUR5_02075_R4.1.1dpi14_2	Sedoheptulose 1,7-bisphosphatase
CLAFUR5_02075	2	CLAFUR5_02075_R4.1.1dpi4_2	Sedoheptulose 1,7-bisphosphatase
CLAFUR5_02076	3	CLAFUR5_02076_R4.1.1dpi10_2	Meiotically up-regulated gene 72 protein
CLAFUR5_02076	3	CLAFUR5_02076_R4.1.1dpi14_1	Meiotically up-regulated gene 72 protein
CLAFUR5_02076	3	CLAFUR5_02076_R4.1.1dpi2_2	Meiotically up-regulated gene 72 protein
CLAFUR5_02081	2	CLAFUR5_02081_R4.1.1dpi14_2	hypothetical protein
CLAFUR5_02081	2	CLAFUR5_02081_R4.1.2dpi14_2	Meiotic recombination protein rec8
CLAFUR5_02084	3	CLAFUR5_02084_R4.1.1dpi12_1	Kinesin-like protein bimC
CLAFUR5_02084	3	CLAFUR5_02084_R4.1.1dpi14_1	Kinesin-like protein bimC
CLAFUR5_02084	3	CLAFUR5_02084_R4.1.1dpi2_1	Kinesin-like protein bimC
CLAFUR5_02091	2	CLAFUR5_02091_R4.1.1dpi2_1	ABC transporter G family member ARB_01379		secreted
CLAFUR5_02091	2	CLAFUR5_02091_R4.1.1dpi6_1	ABC transporter G family member ARB_01379		secreted
CLAFUR5_02092	5	CLAFUR5_02092_R4.1.1dpi10_1	Nascent polypeptide-associated complex subunit beta
CLAFUR5_02092	5	CLAFUR5_02092_R4.1.2dpi12_2	Nascent polypeptide-associated complex subunit beta
CLAFUR5_02092	5	CLAFUR5_02092_R4.1.2dpi2_2	Nascent polypeptide-associated complex subunit beta
CLAFUR5_02092	5	CLAFUR5_02092_R4.1.2dpi6_3	Nascent polypeptide-associated complex subunit beta
CLAFUR5_02092	5	CLAFUR5_02092_R4.1.3dpi14_2	Nascent polypeptide-associated complex subunit beta
CLAFUR5_02093	3	CLAFUR5_02093_R4.1.1dpi14_1	Beta-glucosidase 1B	GH1
CLAFUR5_02093	3	CLAFUR5_02093_R4.1.2dpi14_1	hypothetical protein	GH1	secreted	candidate effector
CLAFUR5_02093	3	CLAFUR5_02093_R4.1.2dpi4_3	Beta-glucosidase 1B	GH1	secreted
CLAFUR5_02095	2	CLAFUR5_02095_R4.1.1dpi12_1	hypothetical protein	AA3_2
CLAFUR5_02095	2	CLAFUR5_02095_R4.1.1dpi14_2	Dehydrogenase ARMGADRAFT_1018426	AA3_2
CLAFUR5_02096	2	CLAFUR5_02096_R4.1.1dpi12_2	ER-derived vesicles protein ERV14
CLAFUR5_02096	2	CLAFUR5_02096_R4.1.2dpi12_2	ER-derived vesicles protein ERV14
CLAFUR5_02097	3	CLAFUR5_02097_R4.1.1dpi10_3	Methionine aminopeptidase 1
CLAFUR5_02097	3	CLAFUR5_02097_R4.1.1dpi2_1	Methionine aminopeptidase 1
CLAFUR5_02097	3	CLAFUR5_02097_R4.1.1dpi6_1	Methionine aminopeptidase 1
CLAFUR5_02098	2	CLAFUR5_02098_R4.1.1dpi14_1	Kynurenine 3-monooxygenase
CLAFUR5_02098	2	CLAFUR5_02098_R4.2.1dpi10_2	hypothetical protein
CLAFUR5_02101	4	CLAFUR5_02101_R4.1.1dpi12_2	Probable galactinol--sucrose galactosyltransferase 6	GH36
CLAFUR5_02101	4	CLAFUR5_02101_R4.1.2dpi12_2	Probable galactinol--sucrose galactosyltransferase 6	GH36
CLAFUR5_02101	4	CLAFUR5_02101_R4.1.4dpi14_2	Probable galactinol--sucrose galactosyltransferase 6	GH36
CLAFUR5_02101	4	CLAFUR5_02101_R4.1.5dpi12_1	Probable galactinol--sucrose galactosyltransferase 6	GH36
CLAFUR5_02102	2	CLAFUR5_02102_R4.1.1dpi14_2	Obg-like ATPase 1
CLAFUR5_02102	2	CLAFUR5_02102_R4.1.2dpi2_3	Obg-like ATPase 1
CLAFUR5_02105	2	CLAFUR5_02105_R4.1.1dpi12_2	hypothetical protein	AA12
CLAFUR5_02105	2	CLAFUR5_02105_R4.1.2dpi12_2	hypothetical protein	AA12
CLAFUR5_02110	3	CLAFUR5_02110_R4.1.1dpi12_2	Protein MEMO1
CLAFUR5_02110	3	CLAFUR5_02110_R4.1.1dpi6_2	hypothetical protein
CLAFUR5_02110	3	CLAFUR5_02110_R4.1.3dpi6_3	Protein MEMO1
CLAFUR5_02111	2	CLAFUR5_02111_R4.1.1dpi10_2	Bilirubin oxidase	AA1	secreted
CLAFUR5_02111	2	CLAFUR5_02111_R4.1.1dpi2_2	Bilirubin oxidase	AA1	secreted
CLAFUR5_02113	2	CLAFUR5_02113_R4.1.1dpi12_3	hypothetical protein
CLAFUR5_02113	2	CLAFUR5_02113_R4.1.1dpi4_1	hypothetical protein
CLAFUR5_02115	3	CLAFUR5_02115_R4.1.1dpi10_3	hypothetical protein
CLAFUR5_02115	3	CLAFUR5_02115_R4.1.1dpi14_3	hypothetical protein
CLAFUR5_02115	3	CLAFUR5_02115_R4.1.1dpi4_2	hypothetical protein
CLAFUR5_02116	2	CLAFUR5_02116_R4.1.1dpi8_2	hypothetical protein
CLAFUR5_02116	2	CLAFUR5_02116_R4.1.2dpi14_1	hypothetical protein
CLAFUR5_02118	4	CLAFUR5_02118_R4.1.1dpi10_1	3-hydroxybenzoate 4-monooxygenase
CLAFUR5_02118	4	CLAFUR5_02118_R4.1.2dpi14_2	3-hydroxybenzoate 4-monooxygenase
CLAFUR5_02118	4	CLAFUR5_02118_R4.1.2dpi4_3	3-hydroxybenzoate 4-monooxygenase
CLAFUR5_02118	4	CLAFUR5_02118_R4.2.2dpi12_1	Mechanosensitive ion channel protein Msy2
CLAFUR5_02120	3	CLAFUR5_02120_R4.1.1dpi12_3	hypothetical protein
CLAFUR5_02120	3	CLAFUR5_02120_R4.1.1dpi2_2	hypothetical protein
CLAFUR5_02120	3	CLAFUR5_02120_R4.1.2dpi12_2	UPF0590 protein C409.17c
CLAFUR5_02123	2	CLAFUR5_02123_R4.1.1dpi2_3	hypothetical protein
CLAFUR5_02123	2	CLAFUR5_02123_R4.1.2dpi14_1	hypothetical protein
CLAFUR5_02130	2	CLAFUR5_02130_R4.1.1dpi4_1	Endosomal protein P24B		secreted	candidate effector
CLAFUR5_02130	2	CLAFUR5_02130_R4.1.2dpi2_1	Endosomal protein P24B		secreted	candidate effector
CLAFUR5_02134	2	CLAFUR5_02134_R4.1.1dpi14_2	hypothetical protein
CLAFUR5_02134	2	CLAFUR5_02134_R4.1.1dpi2_3	hypothetical protein
CLAFUR5_02138	3	CLAFUR5_02138_R4.1.1dpi12_2	hypothetical protein
CLAFUR5_02138	3	CLAFUR5_02138_R4.1.2dpi10_1	hypothetical protein
CLAFUR5_02138	3	CLAFUR5_02138_R4.1.4dpi14_2	hypothetical protein
CLAFUR5_02139	3	CLAFUR5_02139_R4.1.1dpi12_2	Poly [ADP-ribose] polymerase 2
CLAFUR5_02139	3	CLAFUR5_02139_R4.1.2dpi10_1	Poly [ADP-ribose] polymerase 2
CLAFUR5_02139	3	CLAFUR5_02139_R4.1.2dpi12_2	Poly [ADP-ribose] polymerase 2
CLAFUR5_02144	2	CLAFUR5_02144_R4.1.1dpi14_1	hypothetical protein
CLAFUR5_02144	2	CLAFUR5_02144_R4.1.1dpi2_1	hypothetical protein
CLAFUR5_02150	4	CLAFUR5_02150_R4.1.1dpi10_2	Uncharacterized amino-acid permease PB24D3.02c
CLAFUR5_02150	4	CLAFUR5_02150_R4.1.1dpi14_1	Uncharacterized amino-acid permease PB24D3.02c
CLAFUR5_02150	4	CLAFUR5_02150_R4.1.1dpi14_3	Uncharacterized amino-acid permease PB24D3.02c
CLAFUR5_02150	4	CLAFUR5_02150_R4.1.1dpi2_2	Uncharacterized amino-acid permease PB24D3.02c
CLAFUR5_02151	2	CLAFUR5_02151_R4.1.1dpi2_1	hypothetical protein
CLAFUR5_02151	2	CLAFUR5_02151_R4.1.2dpi12_1	hypothetical protein
CLAFUR5_02156	4	CLAFUR5_02156_R4.1.1dpi12_1	hypothetical protein
CLAFUR5_02156	4	CLAFUR5_02156_R4.1.1dpi2_3	hypothetical protein
CLAFUR5_02156	4	CLAFUR5_02156_R4.1.2dpi12_1	hypothetical protein
CLAFUR5_02156	4	CLAFUR5_02156_R4.1.2dpi14_2	hypothetical protein
CLAFUR5_02169	4	CLAFUR5_02169_R4.1.1dpi10_2	hypothetical protein
CLAFUR5_02169	4	CLAFUR5_02169_R4.1.1dpi12_3	hypothetical protein
CLAFUR5_02169	4	CLAFUR5_02169_R4.1.1dpi14_1	hypothetical protein
CLAFUR5_02169	4	CLAFUR5_02169_R4.1.1dpi6_2	hypothetical protein
CLAFUR5_02170	2	CLAFUR5_02170_R4.1.1dpi8_2	hypothetical protein
CLAFUR5_02170	2	CLAFUR5_02170_R4.1.2dpi8_2	hypothetical protein
CLAFUR5_02171	2	CLAFUR5_02171_R4.1.1dpi14_3	hypothetical protein
CLAFUR5_02171	2	CLAFUR5_02171_R4.1.1dpi4_2	hypothetical protein
CLAFUR5_02173	3	CLAFUR5_02173_R4.1.1dpi14_2	hypothetical protein
CLAFUR5_02173	3	CLAFUR5_02173_R4.1.1dpi2_2	hypothetical protein
CLAFUR5_02173	3	CLAFUR5_02173_R4.1.1dpi8_2	hypothetical protein
CLAFUR5_02185	2	CLAFUR5_02185_R4.1.1dpi14_1	hypothetical protein
CLAFUR5_02185	2	CLAFUR5_02185_R4.1.2dpi14_1	hypothetical protein
CLAFUR5_02187	4	CLAFUR5_02187_R4.1.1dpi12_3	hypothetical protein
CLAFUR5_02187	4	CLAFUR5_02187_R4.1.1dpi8_3	hypothetical protein
CLAFUR5_02187	4	CLAFUR5_02187_R4.1.2dpi12_3	hypothetical protein
CLAFUR5_02187	4	CLAFUR5_02187_R4.1.2dpi2_1	hypothetical protein
CLAFUR5_02192	3	CLAFUR5_02192_R4.1.1dpi14_3	Sugar carrier protein A
CLAFUR5_02192	3	CLAFUR5_02192_R4.1.1dpi4_2	Probable quinate permease
CLAFUR5_02192	3	CLAFUR5_02192_R4.1.2dpi8_2	MFS glucose transporter mfs1
CLAFUR5_02194	3	CLAFUR5_02194_R4.1.1dpi14_2	hypothetical protein
CLAFUR5_02194	3	CLAFUR5_02194_R4.1.1dpi2_1	hypothetical protein
CLAFUR5_02194	3	CLAFUR5_02194_R4.1.1dpi4_3	hypothetical protein
CLAFUR5_02199	2	CLAFUR5_02199_R4.1.1dpi14_2	hypothetical protein
CLAFUR5_02199	2	CLAFUR5_02199_R4.1.1dpi2_3	hypothetical protein
CLAFUR5_02202	2	CLAFUR5_02202_R4.1.1dpi14_3	High-affinity nicotinic acid transporter
CLAFUR5_02202	2	CLAFUR5_02202_R4.1.1dpi2_1	High-affinity nicotinic acid transporter
CLAFUR5_02207	2	CLAFUR5_02207_R4.1.1dpi12_3	ML-236A carboxylate methylbutanoyltransferase mlcH
CLAFUR5_02207	2	CLAFUR5_02207_R4.1.1dpi2_2	ML-236A carboxylate methylbutanoyltransferase mlcH
CLAFUR5_02215	2	CLAFUR5_02215_R4.1.1dpi12_2	hypothetical protein
CLAFUR5_02215	2	CLAFUR5_02215_R4.1.1dpi2_2	hypothetical protein
CLAFUR5_02216	2	CLAFUR5_02216_R4.1.1dpi12_1	hypothetical protein
CLAFUR5_02216	2	CLAFUR5_02216_R4.1.1dpi12_2	hypothetical protein
CLAFUR5_02217	3	CLAFUR5_02217_R4.1.1dpi10_2	Ras guanine nucleotide exchange factor I
CLAFUR5_02217	3	CLAFUR5_02217_R4.1.1dpi12_1	Ras guanine nucleotide exchange factor I
CLAFUR5_02217	3	CLAFUR5_02217_R4.1.1dpi2_2	Ras guanine nucleotide exchange factor I
CLAFUR5_02222	2	CLAFUR5_02222_R4.1.1dpi2_2	High-affinity nicotinic acid transporter
CLAFUR5_02222	2	CLAFUR5_02222_R4.1.1dpi8_1	Uncharacterized transporter C1683.12
CLAFUR5_02227	2	CLAFUR5_02227_R4.1.1dpi2_2	hypothetical protein
CLAFUR5_02227	2	CLAFUR5_02227_R4.1.2dpi14_2	hypothetical protein
CLAFUR5_02229	2	CLAFUR5_02229_R4.1.1dpi10_2	hypothetical protein
CLAFUR5_02229	2	CLAFUR5_02229_R4.1.1dpi12_3	hypothetical protein
CLAFUR5_02238	2	CLAFUR5_02238_R4.1.1dpi10_1	hypothetical protein
CLAFUR5_02238	2	CLAFUR5_02238_R4.1.2dpi14_1	hypothetical protein
CLAFUR5_02239	2	CLAFUR5_02239_R4.1.1dpi12_3	hypothetical protein
CLAFUR5_02239	2	CLAFUR5_02239_R4.1.1dpi2_3	hypothetical protein
CLAFUR5_02268	3	CLAFUR5_02268_R4.1.1dpi14_2	Purine nucleoside permease
CLAFUR5_02268	3	CLAFUR5_02268_R4.1.1dpi4_3	Purine nucleoside permease		secreted
CLAFUR5_02268	3	CLAFUR5_02268_R4.1.1dpi8_3	hypothetical protein
CLAFUR5_02269	2	CLAFUR5_02269_R4.1.1dpi2_1	hypothetical protein
CLAFUR5_02269	2	CLAFUR5_02269_R4.1.2dpi6_3	hypothetical protein
CLAFUR5_02270	3	CLAFUR5_02270_R4.1.1dpi14_1	hypothetical protein
CLAFUR5_02270	3	CLAFUR5_02270_R4.1.1dpi4_3	hypothetical protein
CLAFUR5_02270	3	CLAFUR5_02270_R4.1.3dpi12_2	hypothetical protein
CLAFUR5_02272	2	CLAFUR5_02272_R4.1.1dpi8_2	hypothetical protein
CLAFUR5_02272	2	CLAFUR5_02272_R4.1.2dpi8_3	hypothetical protein
CLAFUR5_02273	3	CLAFUR5_02273_R4.1.1dpi10_1	F-box/WD repeat-containing protein 1A
CLAFUR5_02273	3	CLAFUR5_02273_R4.1.1dpi2_1	F-box/WD repeat-containing protein 1A
CLAFUR5_02273	3	CLAFUR5_02273_R4.1.2dpi8_2	F-box/WD repeat-containing protein 1A
CLAFUR5_02274	2	CLAFUR5_02274_R4.1.1dpi2_1	Fork head protein homolog 1
CLAFUR5_02274	2	CLAFUR5_02274_R4.1.2dpi10_2	Fork head protein homolog 1
CLAFUR5_02276	2	CLAFUR5_02276_R4.1.1dpi14_1	Glycogenin-1	GT8
CLAFUR5_02276	2	CLAFUR5_02276_R4.1.3dpi14_2	Glycogenin-1	GT8
CLAFUR5_02278	2	CLAFUR5_02278_R4.1.1dpi10_2	hypothetical protein
CLAFUR5_02278	2	CLAFUR5_02278_R4.1.1dpi2_2	hypothetical protein
CLAFUR5_02292	2	CLAFUR5_02292_R4.1.1dpi2_1	Pyruvate kinase
CLAFUR5_02292	2	CLAFUR5_02292_R4.1.1dpi8_3	Pyruvate kinase
CLAFUR5_02293	3	CLAFUR5_02293_R4.1.1dpi2_1	Uncharacterized protein YIL156W-B
CLAFUR5_02293	3	CLAFUR5_02293_R4.1.2dpi6_2	Uncharacterized protein YIL156W-B
CLAFUR5_02293	3	CLAFUR5_02293_R4.1.3dpi8_2	Uncharacterized protein YIL156W-B
CLAFUR5_02307	4	CLAFUR5_02307_R4.1.1dpi8_2	hypothetical protein
CLAFUR5_02307	4	CLAFUR5_02307_R4.1.2dpi10_1	hypothetical protein
CLAFUR5_02307	4	CLAFUR5_02307_R4.1.2dpi12_2	hypothetical protein
CLAFUR5_02307	4	CLAFUR5_02307_R4.1.2dpi8_1	hypothetical protein
CLAFUR5_02319	4	CLAFUR5_02319_R4.1.1dpi2_2	hypothetical protein
CLAFUR5_02319	4	CLAFUR5_02319_R4.1.2dpi12_1	hypothetical protein
CLAFUR5_02319	4	CLAFUR5_02319_R4.1.2dpi14_2	hypothetical protein
CLAFUR5_02319	4	CLAFUR5_02319_R4.1.3dpi14_1	hypothetical protein
CLAFUR5_02323	2	CLAFUR5_02323_R4.1.1dpi14_1	hypothetical protein
CLAFUR5_02323	2	CLAFUR5_02323_R4.1.1dpi2_3	hypothetical protein
CLAFUR5_02325	2	CLAFUR5_02325_R4.1.1dpi10_1	Alpha-amylase	GH13_5
CLAFUR5_02325	2	CLAFUR5_02325_R4.1.1dpi2_3	Alpha-amylase	GH13_5
CLAFUR5_02332	2	CLAFUR5_02332_R4.1.1dpi14_1	hypothetical protein
CLAFUR5_02332	2	CLAFUR5_02332_R4.1.2dpi14_2	hypothetical protein
CLAFUR5_02334	2	CLAFUR5_02334_R4.1.1dpi14_2	hypothetical protein
CLAFUR5_02334	2	CLAFUR5_02334_R4.1.1dpi6_2	hypothetical protein
CLAFUR5_02336	2	CLAFUR5_02336_R4.1.1dpi14_2	MFS-type transporter oryC
CLAFUR5_02336	2	CLAFUR5_02336_R4.1.1dpi2_3	MFS-type transporter oryC		secreted
CLAFUR5_02337	3	CLAFUR5_02337_R4.1.1dpi14_1	hypothetical protein	GH42	secreted	candidate effector
CLAFUR5_02337	3	CLAFUR5_02337_R4.2.1dpi14_3	Beta-galactosidase BgaA	GH42	secreted
CLAFUR5_02337	3	CLAFUR5_02337_R4.2.1dpi6_3	Beta-galactosidase	GH42	secreted
CLAFUR5_02338	2	CLAFUR5_02338_R4.1.1dpi12_2	hypothetical protein
CLAFUR5_02338	2	CLAFUR5_02338_R4.1.2dpi12_1	hypothetical protein
CLAFUR5_02343	2	CLAFUR5_02343_R4.1.1dpi14_3	hypothetical protein
CLAFUR5_02343	2	CLAFUR5_02343_R4.1.2dpi12_1	hypothetical protein
CLAFUR5_02347	2	CLAFUR5_02347_R4.1.1dpi2_2	Norsolorinic acid reductase A
CLAFUR5_02347	2	CLAFUR5_02347_R4.1.1dpi4_1	Norsolorinic acid reductase A
CLAFUR5_02349	3	CLAFUR5_02349_R4.1.1dpi12_2	hypothetical protein
CLAFUR5_02349	3	CLAFUR5_02349_R4.1.1dpi2_1	hypothetical protein
CLAFUR5_02349	3	CLAFUR5_02349_R4.1.4dpi12_2	hypothetical protein
CLAFUR5_02353	2	CLAFUR5_02353_R4.1.1dpi2_1	PXMP2/4 family protein 3
CLAFUR5_02353	2	CLAFUR5_02353_R4.1.1dpi6_3	hypothetical protein
CLAFUR5_02354	2	CLAFUR5_02354_R4.1.1dpi10_2	hypothetical protein
CLAFUR5_02354	2	CLAFUR5_02354_R4.1.1dpi14_2	hypothetical protein
CLAFUR5_02357	3	CLAFUR5_02357_R4.1.1dpi12_2	DNA repair protein rad5
CLAFUR5_02357	3	CLAFUR5_02357_R4.1.1dpi14_1	DNA repair protein RAD5
CLAFUR5_02357	3	CLAFUR5_02357_R4.1.1dpi2_2	DNA repair protein RAD5
CLAFUR5_02359	2	CLAFUR5_02359_R4.1.1dpi6_2	Oxygen-dependent choline dehydrogenase	AA3_2	secreted
CLAFUR5_02359	2	CLAFUR5_02359_R4.1.1dpi8_3	hypothetical protein	AA3_2
CLAFUR5_02365	2	CLAFUR5_02365_R4.1.1dpi14_2	Importin subunit beta-1
CLAFUR5_02365	2	CLAFUR5_02365_R4.1.2dpi2_3	Importin subunit beta-1
CLAFUR5_02368	2	CLAFUR5_02368_R4.1.1dpi4_1	Tripeptidyl-peptidase SED2		secreted
CLAFUR5_02368	2	CLAFUR5_02368_R4.1.1dpi6_3	Tripeptidyl-peptidase sed3		secreted
CLAFUR5_02378	2	CLAFUR5_02378_R4.1.1dpi12_1	Uncharacterized amino-acid permease C1039.01
CLAFUR5_02378	2	CLAFUR5_02378_R4.1.1dpi14_2	Uncharacterized amino-acid permease C1039.01
CLAFUR5_02384	2	CLAFUR5_02384_R4.1.1dpi10_1	hypothetical protein
CLAFUR5_02384	2	CLAFUR5_02384_R4.1.1dpi12_1	hypothetical protein
CLAFUR5_02385	2	CLAFUR5_02385_R4.1.1dpi12_1	hypothetical protein
CLAFUR5_02385	2	CLAFUR5_02385_R4.1.1dpi8_2	hypothetical protein
CLAFUR5_02389	2	CLAFUR5_02389_R4.1.1dpi14_1	hypothetical protein
CLAFUR5_02389	2	CLAFUR5_02389_R4.1.1dpi4_2	hypothetical protein
CLAFUR5_02394	2	CLAFUR5_02394_R4.1.1dpi12_3	hypothetical protein
CLAFUR5_02394	2	CLAFUR5_02394_R4.1.1dpi2_2	hypothetical protein
CLAFUR5_02396	2	CLAFUR5_02396_R4.1.1dpi14_1	hypothetical protein
CLAFUR5_02396	2	CLAFUR5_02396_R4.1.2dpi14_1	hypothetical protein
CLAFUR5_02404	2	CLAFUR5_02404_R4.1.1dpi14_2	Phosphatidylserine decarboxylase proenzyme 1, mitochondrial
CLAFUR5_02404	2	CLAFUR5_02404_R4.1.1dpi2_1	Phosphatidylserine decarboxylase proenzyme 1, mitochondrial
CLAFUR5_02407	3	CLAFUR5_02407_R4.1.1dpi10_2	hypothetical protein
CLAFUR5_02407	3	CLAFUR5_02407_R4.1.1dpi12_2	hypothetical protein
CLAFUR5_02407	3	CLAFUR5_02407_R4.1.1dpi14_1	hypothetical protein
CLAFUR5_02409	3	CLAFUR5_02409_R4.1.1dpi12_2	hypothetical protein
CLAFUR5_02409	3	CLAFUR5_02409_R4.1.1dpi14_1	hypothetical protein
CLAFUR5_02409	3	CLAFUR5_02409_R4.1.1dpi2_2	hypothetical protein
CLAFUR5_02410	2	CLAFUR5_02410_R4.1.1dpi12_2	hypothetical protein
CLAFUR5_02410	2	CLAFUR5_02410_R4.1.2dpi10_1	N-glycosidase R617
CLAFUR5_02414	2	CLAFUR5_02414_R4.1.1dpi10_2	hypothetical protein
CLAFUR5_02414	2	CLAFUR5_02414_R4.1.1dpi2_1	hypothetical protein
CLAFUR5_02415	2	CLAFUR5_02415_R4.1.1dpi14_1	Transcription factor SWI6
CLAFUR5_02415	2	CLAFUR5_02415_R4.1.1dpi2_2	Transcription factor SWI6
CLAFUR5_02438	2	CLAFUR5_02438_R4.1.1dpi8_1	Cut9-interacting protein scn1
CLAFUR5_02438	2	CLAFUR5_02438_R4.1.2dpi10_1	hypothetical protein
CLAFUR5_02443	2	CLAFUR5_02443_R4.1.1dpi6_2	hypothetical protein
CLAFUR5_02443	2	CLAFUR5_02443_R4.1.2dpi2_2	Taurine hydroxylase-like protein SAT17
CLAFUR5_02451	3	CLAFUR5_02451_R4.1.1dpi10_2	hypothetical protein
CLAFUR5_02451	3	CLAFUR5_02451_R4.1.1dpi14_2	hypothetical protein
CLAFUR5_02451	3	CLAFUR5_02451_R4.1.1dpi14_3	hypothetical protein
CLAFUR5_02468	2	CLAFUR5_02468_R4.1.1dpi2_2	hypothetical protein
CLAFUR5_02468	2	CLAFUR5_02468_R4.1.2dpi2_2	Alpha-glucosides permease MPH3
CLAFUR5_02471	2	CLAFUR5_02471_R4.1.1dpi12_2	hypothetical protein
CLAFUR5_02471	2	CLAFUR5_02471_R4.1.1dpi2_2	hypothetical protein
CLAFUR5_02473	2	CLAFUR5_02473_R4.1.1dpi2_3	Benzoylformate decarboxylase
CLAFUR5_02473	2	CLAFUR5_02473_R4.1.2dpi4_1	Benzoylformate decarboxylase
CLAFUR5_02474	2	CLAFUR5_02474_R4.1.1dpi8_1	Protein GVP36
CLAFUR5_02474	2	CLAFUR5_02474_R4.1.2dpi2_1	Protein GVP36
CLAFUR5_02486	2	CLAFUR5_02486_R4.1.1dpi12_1	hypothetical protein
CLAFUR5_02486	2	CLAFUR5_02486_R4.1.1dpi14_1	hypothetical protein
CLAFUR5_02490	2	CLAFUR5_02490_R4.1.1dpi8_1	GTP-binding protein gtr2
CLAFUR5_02490	2	CLAFUR5_02490_R4.1.2dpi14_1	GTP-binding protein gtr2
CLAFUR5_02491	2	CLAFUR5_02491_R4.1.1dpi14_1	Heat shock 70 kDa protein 12B
CLAFUR5_02491	2	CLAFUR5_02491_R4.1.2dpi12_2	Heat shock 70 kDa protein 12B
CLAFUR5_02492	3	CLAFUR5_02492_R4.1.1dpi14_1	Poly(A) polymerase pla1
CLAFUR5_02492	3	CLAFUR5_02492_R4.1.2dpi12_1	Poly(A) polymerase pla1
CLAFUR5_02492	3	CLAFUR5_02492_R4.1.2dpi2_3	Poly(A) polymerase pla1
CLAFUR5_02493	2	CLAFUR5_02493_R4.1.1dpi2_2	Probable acyltransferase
CLAFUR5_02493	2	CLAFUR5_02493_R4.1.1dpi4_1	Probable acyltransferase
CLAFUR5_02498	3	CLAFUR5_02498_R4.1.1dpi14_1	Quinate permease
CLAFUR5_02498	3	CLAFUR5_02498_R4.1.2dpi12_1	Quinate permease
CLAFUR5_02498	3	CLAFUR5_02498_R4.1.2dpi14_2	Quinate permease
CLAFUR5_02499	2	CLAFUR5_02499_R4.1.1dpi8_2	Calcium-transporting ATPase 2
CLAFUR5_02499	2	CLAFUR5_02499_R4.1.2dpi4_1	Calcium-transporting ATPase 2
CLAFUR5_02500	2	CLAFUR5_02500_R4.1.1dpi12_2	hypothetical protein
CLAFUR5_02500	2	CLAFUR5_02500_R4.1.1dpi4_3	hypothetical protein
CLAFUR5_02502	2	CLAFUR5_02502_R4.1.1dpi10_1	Putative sterigmatocystin biosynthesis peroxidase stcC
CLAFUR5_02502	2	CLAFUR5_02502_R4.1.1dpi2_1	Putative sterigmatocystin biosynthesis peroxidase stcC
CLAFUR5_02506	2	CLAFUR5_02506_R4.1.1dpi14_1	hypothetical protein
CLAFUR5_02506	2	CLAFUR5_02506_R4.1.1dpi14_2	hypothetical protein
CLAFUR5_02516	2	CLAFUR5_02516_R4.1.1dpi14_2	SAGA complex subunit spt20
CLAFUR5_02516	2	CLAFUR5_02516_R4.1.1dpi2_3	SAGA complex subunit spt20
CLAFUR5_02517	2	CLAFUR5_02517_R4.1.1dpi14_1	hypothetical protein
CLAFUR5_02517	2	CLAFUR5_02517_R4.1.1dpi8_2	hypothetical protein
CLAFUR5_02520	2	CLAFUR5_02520_R4.1.1dpi2_1	Transcription factor tau 55 kDa subunit
CLAFUR5_02520	2	CLAFUR5_02520_R4.1.1dpi6_3	Uncharacterized protein YNL108C
CLAFUR5_02524	2	CLAFUR5_02524_R4.1.1dpi14_2	hypothetical protein		secreted
CLAFUR5_02524	2	CLAFUR5_02524_R4.1.3dpi14_3	hypothetical protein		secreted
CLAFUR5_02529	2	CLAFUR5_02529_R4.1.1dpi14_2	hypothetical protein
CLAFUR5_02529	2	CLAFUR5_02529_R4.1.1dpi2_2	hypothetical protein
CLAFUR5_02530	2	CLAFUR5_02530_R4.1.1dpi14_2	hypothetical protein		secreted
CLAFUR5_02530	2	CLAFUR5_02530_R4.1.1dpi14_3	hypothetical protein
CLAFUR5_02533	2	CLAFUR5_02533_R4.1.1dpi12_2	hypothetical protein
CLAFUR5_02533	2	CLAFUR5_02533_R4.1.1dpi14_1	hypothetical protein
CLAFUR5_02535	2	CLAFUR5_02535_R4.1.1dpi2_1	Protein transport protein sec22
CLAFUR5_02535	2	CLAFUR5_02535_R4.1.1dpi6_2	Protein transport protein SEC22
CLAFUR5_02536	3	CLAFUR5_02536_R4.1.1dpi14_1	hypothetical protein
CLAFUR5_02536	3	CLAFUR5_02536_R4.1.1dpi14_2	Elongator complex protein 5
CLAFUR5_02536	3	CLAFUR5_02536_R4.3.1dpi12_1	U4/U6.U5 small nuclear ribonucleoprotein 27 kDa protein
CLAFUR5_02537	2	CLAFUR5_02537_R4.1.1dpi14_2	Polysaccharide monooxygenase Cel61a	AA9	secreted
CLAFUR5_02537	2	CLAFUR5_02537_R4.1.1dpi6_2	Polysaccharide monooxygenase Cel61a	AA9	secreted
CLAFUR5_02539	2	CLAFUR5_02539_R4.1.1dpi14_1	hypothetical protein
CLAFUR5_02539	2	CLAFUR5_02539_R4.1.1dpi2_3	hypothetical protein
CLAFUR5_02546	2	CLAFUR5_02546_R4.1.1dpi12_1	hypothetical protein
CLAFUR5_02546	2	CLAFUR5_02546_R4.1.2dpi4_3	hypothetical protein
CLAFUR5_02551	2	CLAFUR5_02551_R4.1.1dpi2_3	La protein homolog
CLAFUR5_02551	2	CLAFUR5_02551_R4.1.1dpi8_3	La protein homolog
CLAFUR5_02554	2	CLAFUR5_02554_R4.1.1dpi2_1	Probable eukaryotic translation initiation factor 4H
CLAFUR5_02554	2	CLAFUR5_02554_R4.1.1dpi4_1	Probable RNA-binding protein sce3
CLAFUR5_02565	3	CLAFUR5_02565_R4.1.1dpi14_2	Beta-galactosidase	GH2
CLAFUR5_02565	3	CLAFUR5_02565_R4.1.1dpi6_3	Beta-galactosidase	GH2
CLAFUR5_02565	3	CLAFUR5_02565_R4.1.2dpi14_2	Beta-galactosidase	GH2
CLAFUR5_02569	2	CLAFUR5_02569_R4.1.1dpi14_1	hypothetical protein
CLAFUR5_02569	2	CLAFUR5_02569_R4.1.1dpi6_3	hypothetical protein
CLAFUR5_02571	2	CLAFUR5_02571_R4.1.1dpi12_2	hypothetical protein
CLAFUR5_02571	2	CLAFUR5_02571_R4.1.2dpi4_2	hypothetical protein
CLAFUR5_02575	2	CLAFUR5_02575_R4.1.1dpi2_2	hypothetical protein
CLAFUR5_02575	2	CLAFUR5_02575_R4.1.1dpi8_1	hypothetical protein
CLAFUR5_02576	3	CLAFUR5_02576_R4.1.1dpi4_3	hypothetical protein
CLAFUR5_02576	3	CLAFUR5_02576_R4.1.1dpi8_2	hypothetical protein
CLAFUR5_02576	3	CLAFUR5_02576_R4.1.2dpi2_3	Pyrrolopyrazine biosynthesis cluster protein F
CLAFUR5_02582	2	CLAFUR5_02582_R4.1.1dpi10_2	hypothetical protein
CLAFUR5_02582	2	CLAFUR5_02582_R4.1.1dpi14_1	hypothetical protein
CLAFUR5_02584	3	CLAFUR5_02584_R4.1.1dpi12_2	hypothetical protein
CLAFUR5_02584	3	CLAFUR5_02584_R4.1.2dpi12_1	hypothetical protein
CLAFUR5_02584	3	CLAFUR5_02584_R4.1.2dpi12_2	hypothetical protein
CLAFUR5_02591	2	CLAFUR5_02591_R4.1.1dpi12_3	Chitin synthase 6	GT2
CLAFUR5_02591	2	CLAFUR5_02591_R4.1.1dpi2_2	Chitin synthase 6	GT2
CLAFUR5_02594	2	CLAFUR5_02594_R4.1.1dpi2_2	hypothetical protein
CLAFUR5_02594	2	CLAFUR5_02594_R4.1.2dpi12_2	hypothetical protein
CLAFUR5_02596	2	CLAFUR5_02596_R4.1.1dpi14_3	hypothetical protein
CLAFUR5_02596	2	CLAFUR5_02596_R4.1.1dpi2_1	Altered inheritance of mitochondria protein 32
CLAFUR5_02600	3	CLAFUR5_02600_R4.1.1dpi10_3	hypothetical protein
CLAFUR5_02600	3	CLAFUR5_02600_R4.1.1dpi14_2	hypothetical protein
CLAFUR5_02600	3	CLAFUR5_02600_R4.1.1dpi2_2	hypothetical protein
CLAFUR5_02603	4	CLAFUR5_02603_R4.1.1dpi10_1	Endo-beta-1,4-glucanase B	GH5_5	secreted	candidate effector
CLAFUR5_02603	4	CLAFUR5_02603_R4.1.1dpi2_3	hypothetical protein	GH5_5
CLAFUR5_02603	4	CLAFUR5_02603_R4.1.2dpi10_1	Endo-beta-1,4-glucanase B	GH5_5	secreted	candidate effector
CLAFUR5_02603	4	CLAFUR5_02603_R4.1.3dpi10_1	Probable endo-beta-1,4-glucanase B	GH5_5	secreted
CLAFUR5_02608	2	CLAFUR5_02608_R4.1.1dpi10_1	hypothetical protein
CLAFUR5_02608	2	CLAFUR5_02608_R4.1.1dpi4_3	hypothetical protein
CLAFUR5_02612	3	CLAFUR5_02612_R4.1.1dpi12_3	L-2,3-butanediol dehydrogenase
CLAFUR5_02612	3	CLAFUR5_02612_R4.1.1dpi14_1	L-2,3-butanediol dehydrogenase
CLAFUR5_02612	3	CLAFUR5_02612_R4.1.2dpi14_2	L-2,3-butanediol dehydrogenase
CLAFUR5_02616	2	CLAFUR5_02616_R4.1.1dpi12_2	RNA polymerase I-specific transcription initiation factor rrn7
CLAFUR5_02616	2	CLAFUR5_02616_R4.1.1dpi8_1	RNA polymerase I-specific transcription initiation factor rrn7
CLAFUR5_02619	2	CLAFUR5_02619_R4.1.1dpi10_2	Rho GTPase-activating protein 15
CLAFUR5_02619	2	CLAFUR5_02619_R4.1.2dpi2_1	Rho GTPase-activating protein 15
CLAFUR5_02621	3	CLAFUR5_02621_R4.1.1dpi4_2	Post-transcriptional regulator MKT1
CLAFUR5_02621	3	CLAFUR5_02621_R4.1.2dpi12_1	hypothetical protein
CLAFUR5_02621	3	CLAFUR5_02621_R4.1.2dpi2_2	Post-transcriptional regulator MKT1
CLAFUR5_02624	4	CLAFUR5_02624_R4.1.1dpi14_2	Protein PLM2
CLAFUR5_02624	4	CLAFUR5_02624_R4.1.2dpi14_3	Protein PLM2
CLAFUR5_02624	4	CLAFUR5_02624_R4.1.3dpi14_2	Protein PLM2
CLAFUR5_02624	4	CLAFUR5_02624_R4.1.4dpi14_2	Protein PLM2
CLAFUR5_02636	2	CLAFUR5_02636_R4.1.1dpi12_2	hypothetical protein
CLAFUR5_02636	2	CLAFUR5_02636_R4.1.1dpi2_3	hypothetical protein
CLAFUR5_02638	4	CLAFUR5_02638_R4.1.1dpi10_2	Enolase-phosphatase E1
CLAFUR5_02638	4	CLAFUR5_02638_R4.1.1dpi4_3	hypothetical protein
CLAFUR5_02638	4	CLAFUR5_02638_R4.1.2dpi12_2	hypothetical protein
CLAFUR5_02638	4	CLAFUR5_02638_R4.1.2dpi2_3	Enolase-phosphatase E1
CLAFUR5_02644	4	CLAFUR5_02644_R4.1.1dpi12_3	Putative urea carboxylase
CLAFUR5_02644	4	CLAFUR5_02644_R4.1.1dpi8_2	Putative urea carboxylase
CLAFUR5_02644	4	CLAFUR5_02644_R4.1.2dpi2_3	Putative urea carboxylase
CLAFUR5_02644	4	CLAFUR5_02644_R4.1.2dpi6_2	Putative urea carboxylase
CLAFUR5_02645	3	CLAFUR5_02645_R4.1.1dpi10_1	Lactam utilization protein lamB
CLAFUR5_02645	3	CLAFUR5_02645_R4.1.1dpi2_2	Lactam utilization protein lamB
CLAFUR5_02645	3	CLAFUR5_02645_R4.1.1dpi6_2	Lactam utilization protein lamB
CLAFUR5_02648	3	CLAFUR5_02648_R4.1.1dpi2_2	Putative epoxide hydrolase
CLAFUR5_02648	3	CLAFUR5_02648_R4.1.2dpi6_1	Putative epoxide hydrolase
CLAFUR5_02648	3	CLAFUR5_02648_R4.1.3dpi8_2	Putative epoxide hydrolase
CLAFUR5_02653	2	CLAFUR5_02653_R4.1.1dpi6_1	Probable alpha/beta-glucosidase agdC	GH31_1	secreted
CLAFUR5_02653	2	CLAFUR5_02653_R4.1.1dpi6_3	Probable alpha/beta-glucosidase agdC	GH31_1	secreted	candidate effector
CLAFUR5_02656	2	CLAFUR5_02656_R4.1.1dpi2_1	hypothetical protein
CLAFUR5_02656	2	CLAFUR5_02656_R4.1.1dpi4_3	hypothetical protein
CLAFUR5_02658	3	CLAFUR5_02658_R4.1.1dpi10_2	hypothetical protein		secreted
CLAFUR5_02658	3	CLAFUR5_02658_R4.1.1dpi14_1	hypothetical protein		secreted	candidate effector
CLAFUR5_02658	3	CLAFUR5_02658_R4.1.1dpi2_2	hypothetical protein		secreted	candidate effector
CLAFUR5_02663	2	CLAFUR5_02663_R4.1.1dpi12_2	hypothetical protein
CLAFUR5_02663	2	CLAFUR5_02663_R4.1.1dpi2_2	hypothetical protein
CLAFUR5_02664	2	CLAFUR5_02664_R4.1.1dpi10_1	hypothetical protein
CLAFUR5_02664	2	CLAFUR5_02664_R4.1.1dpi2_1	hypothetical protein
CLAFUR5_02669	3	CLAFUR5_02669_R4.1.1dpi12_2	hypothetical protein
CLAFUR5_02669	3	CLAFUR5_02669_R4.1.1dpi14_1	MFS transporter prlL
CLAFUR5_02669	3	CLAFUR5_02669_R4.1.1dpi14_2	MFS transporter prlL
CLAFUR5_02670	2	CLAFUR5_02670_R4.1.1dpi14_1	Histidine protein kinase NIK1
CLAFUR5_02670	2	CLAFUR5_02670_R4.1.2dpi2_3	Histidine protein kinase NIK1
CLAFUR5_02671	2	CLAFUR5_02671_R4.1.1dpi14_2	hypothetical protein
CLAFUR5_02671	2	CLAFUR5_02671_R4.1.1dpi2_2	hypothetical protein
CLAFUR5_02672	2	CLAFUR5_02672_R4.1.1dpi14_2	DNA replication licensing factor mcm3
CLAFUR5_02672	2	CLAFUR5_02672_R4.1.1dpi4_1	DNA replication licensing factor mcm3
CLAFUR5_02678	2	CLAFUR5_02678_R4.1.1dpi14_1	hypothetical protein		secreted
CLAFUR5_02678	2	CLAFUR5_02678_R4.1.1dpi4_2	hypothetical protein		secreted
CLAFUR5_02684	2	CLAFUR5_02684_R4.1.1dpi2_2	L-tryptophan decarboxylase
CLAFUR5_02684	2	CLAFUR5_02684_R4.1.2dpi10_1	L-tryptophan decarboxylase
CLAFUR5_02686	2	CLAFUR5_02686_R4.1.1dpi14_1	hypothetical protein
CLAFUR5_02686	2	CLAFUR5_02686_R4.1.2dpi6_1	hypothetical protein
CLAFUR5_02690	3	CLAFUR5_02690_R4.1.1dpi14_2	hypothetical protein
CLAFUR5_02690	3	CLAFUR5_02690_R4.1.1dpi2_2	hypothetical protein
CLAFUR5_02690	3	CLAFUR5_02690_R4.1.2dpi14_2	hypothetical protein
CLAFUR5_02691	2	CLAFUR5_02691_R4.1.2dpi12_2	Probable 3-hydroxyisobutyrate dehydrogenase, mitochondrial
CLAFUR5_02691	2	CLAFUR5_02691_R4.2.1dpi4_1	hypothetical protein
CLAFUR5_02692	4	CLAFUR5_02692_R4.1.1dpi14_1	hypothetical protein
CLAFUR5_02692	4	CLAFUR5_02692_R4.1.1dpi2_1	hypothetical protein
CLAFUR5_02692	4	CLAFUR5_02692_R4.1.1dpi8_3	hypothetical protein
CLAFUR5_02692	4	CLAFUR5_02692_R4.1.2dpi10_2	hypothetical protein
CLAFUR5_02693	2	CLAFUR5_02693_R4.1.1dpi8_3	Putative phosphatidate cytidylyltransferase
CLAFUR5_02693	2	CLAFUR5_02693_R4.1.2dpi14_2	Putative phosphatidate cytidylyltransferase
CLAFUR5_02695	4	CLAFUR5_02695_R4.1.1dpi12_1	hypothetical protein
CLAFUR5_02695	4	CLAFUR5_02695_R4.1.1dpi14_1	hypothetical protein
CLAFUR5_02695	4	CLAFUR5_02695_R4.1.1dpi2_3	hypothetical protein
CLAFUR5_02695	4	CLAFUR5_02695_R4.1.2dpi12_1	hypothetical protein
CLAFUR5_02699	2	CLAFUR5_02699_R4.1.1dpi14_2	Versatile peroxidase VPL1	AA2
CLAFUR5_02699	2	CLAFUR5_02699_R4.1.1dpi6_2	Versatile peroxidase VPL1	AA2	secreted
CLAFUR5_02707	2	CLAFUR5_02707_R4.1.1dpi12_1	hypothetical protein
CLAFUR5_02707	2	CLAFUR5_02707_R4.1.1dpi8_1	Nicotinamidase
CLAFUR5_02713	3	CLAFUR5_02713_R4.1.1dpi12_3	hypothetical protein
CLAFUR5_02713	3	CLAFUR5_02713_R4.1.1dpi14_1	hypothetical protein
CLAFUR5_02713	3	CLAFUR5_02713_R4.1.1dpi2_3	hypothetical protein
CLAFUR5_02714	2	CLAFUR5_02714_R4.1.1dpi2_3	hypothetical protein
CLAFUR5_02714	2	CLAFUR5_02714_R4.1.1dpi4_3	hypothetical protein
CLAFUR5_02720	2	CLAFUR5_02720_R4.1.1dpi10_1	hypothetical protein
CLAFUR5_02720	2	CLAFUR5_02720_R4.1.2dpi6_2	hypothetical protein
CLAFUR5_02721	4	CLAFUR5_02721_R4.1.1dpi14_1	hypothetical protein
CLAFUR5_02721	4	CLAFUR5_02721_R4.1.1dpi14_3	hypothetical protein
CLAFUR5_02721	4	CLAFUR5_02721_R4.1.2dpi14_1	hypothetical protein
CLAFUR5_02721	4	CLAFUR5_02721_R4.1.2dpi2_3	hypothetical protein
CLAFUR5_02723	3	CLAFUR5_02723_R4.1.1dpi12_1	Lipase B		secreted	candidate effector
CLAFUR5_02723	3	CLAFUR5_02723_R4.1.1dpi12_2	hypothetical protein		secreted	candidate effector
CLAFUR5_02723	3	CLAFUR5_02723_R4.1.1dpi6_1	Lipase B		secreted
CLAFUR5_02724	2	CLAFUR5_02724_R4.1.1dpi8_1	Heat shock protein hsp88
CLAFUR5_02724	2	CLAFUR5_02724_R4.1.2dpi6_1	Heat shock protein hsp88
CLAFUR5_02730	2	CLAFUR5_02730_R4.1.1dpi14_1	Cytochrome P450 monooxygenase gloP
CLAFUR5_02730	2	CLAFUR5_02730_R4.1.2dpi14_2	hypothetical protein
CLAFUR5_02731	2	CLAFUR5_02731_R4.1.1dpi14_2	Major facilitator-type transporter hxnP
CLAFUR5_02731	2	CLAFUR5_02731_R4.1.2dpi14_1	Major facilitator-type transporter hxnP
CLAFUR5_02732	2	CLAFUR5_02732_R4.1.1dpi10_2	Probable NADH dehydrogenase
CLAFUR5_02732	2	CLAFUR5_02732_R4.1.1dpi14_1	Probable NADH dehydrogenase
CLAFUR5_02735	4	CLAFUR5_02735_R4.1.1dpi14_1	hypothetical protein
CLAFUR5_02735	4	CLAFUR5_02735_R4.1.2dpi10_2	hypothetical protein
CLAFUR5_02735	4	CLAFUR5_02735_R4.1.2dpi12_2	hypothetical protein
CLAFUR5_02735	4	CLAFUR5_02735_R4.1.2dpi2_2	hypothetical protein
CLAFUR5_02737	2	CLAFUR5_02737_R4.1.1dpi10_3	Calcium channel YVC1
CLAFUR5_02737	2	CLAFUR5_02737_R4.1.1dpi2_2	Calcium channel YVC1
CLAFUR5_02750	2	CLAFUR5_02750_R4.1.1dpi14_3	Uncharacterized transcriptional regulatory protein C56F2.05c
CLAFUR5_02750	2	CLAFUR5_02750_R4.1.1dpi2_2	Uncharacterized transcriptional regulatory protein C56F2.05c
CLAFUR5_02754	5	CLAFUR5_02754_R4.1.1dpi10_2	hypothetical protein
CLAFUR5_02754	5	CLAFUR5_02754_R4.1.1dpi12_2	hypothetical protein		secreted	candidate effector
CLAFUR5_02754	5	CLAFUR5_02754_R4.1.1dpi14_2	hypothetical protein		secreted	candidate effector
CLAFUR5_02754	5	CLAFUR5_02754_R4.1.2dpi14_2	hypothetical protein		secreted
CLAFUR5_02754	5	CLAFUR5_02754_R4.1.3dpi14_1	hypothetical protein
CLAFUR5_02755	2	CLAFUR5_02755_R4.1.1dpi14_2	hypothetical protein
CLAFUR5_02755	2	CLAFUR5_02755_R4.1.2dpi2_2	hypothetical protein
CLAFUR5_02758	2	CLAFUR5_02758_R4.1.1dpi14_1	hypothetical protein
CLAFUR5_02758	2	CLAFUR5_02758_R4.1.2dpi10_2	hypothetical protein
CLAFUR5_02759	3	CLAFUR5_02759_R4.1.1dpi10_2	Anaphase-promoting complex subunit 10
CLAFUR5_02759	3	CLAFUR5_02759_R4.1.2dpi10_2	Anaphase-promoting complex subunit 10
CLAFUR5_02759	3	CLAFUR5_02759_R4.1.2dpi6_1	Anaphase-promoting complex subunit 10
CLAFUR5_02761	2	CLAFUR5_02761_R4.1.1dpi12_1	Short-chain dehydrogenase/reductase VdtF
CLAFUR5_02761	2	CLAFUR5_02761_R4.1.1dpi2_1	Short-chain dehydrogenase/reductase VdtF
CLAFUR5_02763	2	CLAFUR5_02763_R4.1.1dpi2_2	Potassium transport protein 1
CLAFUR5_02763	2	CLAFUR5_02763_R4.1.1dpi6_3	Potassium transport protein 1
CLAFUR5_02766	2	CLAFUR5_02766_R4.1.1dpi2_2	High affinity iron permease ftrA
CLAFUR5_02766	2	CLAFUR5_02766_R4.1.2dpi14_1	High affinity iron permease ftrA
CLAFUR5_02772	2	CLAFUR5_02772_R4.1.1dpi14_3	hypothetical protein
CLAFUR5_02772	2	CLAFUR5_02772_R4.1.1dpi2_1	hypothetical protein
CLAFUR5_02781	2	CLAFUR5_02781_R4.1.1dpi12_1	hypothetical protein
CLAFUR5_02781	2	CLAFUR5_02781_R4.1.1dpi6_2	hypothetical protein
CLAFUR5_02790	2	CLAFUR5_02790_R4.1.1dpi12_1	hypothetical protein
CLAFUR5_02790	2	CLAFUR5_02790_R4.1.2dpi10_2	High-affinity glucose transporter
CLAFUR5_02795	2	CLAFUR5_02795_R4.1.1dpi10_1	hypothetical protein
CLAFUR5_02795	2	CLAFUR5_02795_R4.1.1dpi14_2	hypothetical protein
CLAFUR5_02796	3	CLAFUR5_02796_R4.1.1dpi10_2	hypothetical protein
CLAFUR5_02796	3	CLAFUR5_02796_R4.1.1dpi14_1	hypothetical protein
CLAFUR5_02796	3	CLAFUR5_02796_R4.1.1dpi2_1	hypothetical protein
CLAFUR5_02797	2	CLAFUR5_02797_R4.1.1dpi14_1	hypothetical protein
CLAFUR5_02797	2	CLAFUR5_02797_R4.1.2dpi8_1	hypothetical protein
CLAFUR5_02798	2	CLAFUR5_02798_R4.1.1dpi14_1	Short-chain dehydrogenase/reductase prx7
CLAFUR5_02798	2	CLAFUR5_02798_R4.1.2dpi14_1	Short-chain dehydrogenase/reductase prx7
CLAFUR5_02800	2	CLAFUR5_02800_R4.1.1dpi12_1	hypothetical protein
CLAFUR5_02800	2	CLAFUR5_02800_R4.1.2dpi8_2	hypothetical protein
CLAFUR5_02803	3	CLAFUR5_02803_R4.1.1dpi14_1	FAD-dependent monooxygenase sdcF	AA7
CLAFUR5_02803	3	CLAFUR5_02803_R4.1.2dpi14_1	FAD-dependent monooxygenase sdcF	AA7
CLAFUR5_02803	3	CLAFUR5_02803_R4.1.3dpi14_1	FAD-dependent monooxygenase sdcF	AA7
CLAFUR5_02804	2	CLAFUR5_02804_R4.1.1dpi14_2	hypothetical protein
CLAFUR5_02804	2	CLAFUR5_02804_R4.1.1dpi2_2	hypothetical protein
CLAFUR5_02805	2	CLAFUR5_02805_R4.1.1dpi2_2	Alkali-sensitive linkage protein 1	GH128	secreted	candidate effector
CLAFUR5_02805	2	CLAFUR5_02805_R4.1.2dpi14_1	Alkali-sensitive linkage protein 1	GH128
CLAFUR5_02812	2	CLAFUR5_02812_R4.1.1dpi14_2	hypothetical protein
CLAFUR5_02812	2	CLAFUR5_02812_R4.1.1dpi4_1	hypothetical protein
CLAFUR5_02818	2	CLAFUR5_02818_R4.1.1dpi2_3	hypothetical protein		secreted
CLAFUR5_02818	2	CLAFUR5_02818_R4.1.2dpi2_1	Protein rds1		secreted
CLAFUR5_02822	2	CLAFUR5_02822_R4.1.1dpi14_1	Trafficking protein particle complex subunit 10
CLAFUR5_02822	2	CLAFUR5_02822_R4.1.3dpi12_2	Trafficking protein particle complex subunit 10
CLAFUR5_02847	2	CLAFUR5_02847_R4.1.1dpi2_1	Pre-rRNA-processing protein las1
CLAFUR5_02847	2	CLAFUR5_02847_R4.1.1dpi8_2	Pre-rRNA-processing protein las1
CLAFUR5_02849	3	CLAFUR5_02849_R4.1.1dpi10_2	Hephaestin-like protein		secreted
CLAFUR5_02849	3	CLAFUR5_02849_R4.1.1dpi14_3	Hephaestin-like protein		secreted
CLAFUR5_02849	3	CLAFUR5_02849_R4.1.1dpi2_3	Hephaestin-like protein		secreted
CLAFUR5_02850	3	CLAFUR5_02850_R4.1.1dpi12_1	hypothetical protein
CLAFUR5_02850	3	CLAFUR5_02850_R4.1.2dpi14_1	hypothetical protein
CLAFUR5_02850	3	CLAFUR5_02850_R4.1.2dpi8_2	hypothetical protein
CLAFUR5_02852	3	CLAFUR5_02852_R4.1.1dpi12_2	Peroxisomal membrane protein PMP47A
CLAFUR5_02852	3	CLAFUR5_02852_R4.1.1dpi2_1	Peroxisomal membrane protein PMP47B
CLAFUR5_02852	3	CLAFUR5_02852_R4.1.2dpi12_2	Peroxisomal membrane protein PMP47A
CLAFUR5_02859	2	CLAFUR5_02859_R4.1.1dpi2_1	GTPase-activating protein GYP7
CLAFUR5_02859	2	CLAFUR5_02859_R4.1.1dpi4_2	GTPase-activating protein GYP7
CLAFUR5_02862	2	CLAFUR5_02862_R4.1.1dpi12_2	Formate dehydrogenase
CLAFUR5_02862	2	CLAFUR5_02862_R4.1.1dpi14_2	Formate dehydrogenase
CLAFUR5_02864	2	CLAFUR5_02864_R4.1.1dpi12_3	Glutathione S-transferase 1
CLAFUR5_02864	2	CLAFUR5_02864_R4.1.1dpi2_1	Glutathione S-transferase 1
CLAFUR5_02873	3	CLAFUR5_02873_R4.1.1dpi10_2	Siderophore iron transporter 1
CLAFUR5_02873	3	CLAFUR5_02873_R4.1.1dpi14_1	Siderophore iron transporter 1
CLAFUR5_02873	3	CLAFUR5_02873_R4.2.1dpi4_3	Siderophore iron transporter 1
CLAFUR5_02880	3	CLAFUR5_02880_R4.1.1dpi14_2	hypothetical protein
CLAFUR5_02880	3	CLAFUR5_02880_R4.1.1dpi6_1	tRNA (carboxymethyluridine(34)-5-O)-methyltransferase
CLAFUR5_02880	3	CLAFUR5_02880_R4.1.2dpi8_2	tRNA (carboxymethyluridine(34)-5-O)-methyltransferase
CLAFUR5_02897	3	CLAFUR5_02897_R4.1.1dpi12_1	hypothetical protein
CLAFUR5_02897	3	CLAFUR5_02897_R4.1.1dpi2_3	hypothetical protein
CLAFUR5_02897	3	CLAFUR5_02897_R4.1.3dpi12_2	hypothetical protein
CLAFUR5_02898	3	CLAFUR5_02898_R4.1.1dpi12_1	hypothetical protein
CLAFUR5_02898	3	CLAFUR5_02898_R4.1.2dpi10_2	hypothetical protein
CLAFUR5_02898	3	CLAFUR5_02898_R4.1.2dpi12_1	hypothetical protein
CLAFUR5_02914	2	CLAFUR5_02914_R4.1.1dpi14_2	Uncharacterized RING finger protein P32A8.03c
CLAFUR5_02914	2	CLAFUR5_02914_R4.1.1dpi2_1	Uncharacterized RING finger protein P32A8.03c
CLAFUR5_02919	3	CLAFUR5_02919_R4.1.1dpi14_1	Putative beta-glucuronidase	GH2	secreted
CLAFUR5_02919	3	CLAFUR5_02919_R4.1.1dpi2_2	Putative beta-glucuronidase	GH2	secreted
CLAFUR5_02919	3	CLAFUR5_02919_R4.1.2dpi14_2	Putative beta-glucuronidase	GH2	secreted
CLAFUR5_02920	3	CLAFUR5_02920_R4.1.1dpi14_3	hypothetical protein
CLAFUR5_02920	3	CLAFUR5_02920_R4.1.1dpi2_3	hypothetical protein
CLAFUR5_02920	3	CLAFUR5_02920_R4.1.2dpi14_3	hypothetical protein
CLAFUR5_02923	2	CLAFUR5_02923_R4.1.1dpi14_3	hypothetical protein
CLAFUR5_02923	2	CLAFUR5_02923_R4.1.1dpi2_3	hypothetical protein
CLAFUR5_02928	2	CLAFUR5_02928_R4.1.1dpi12_3	Transcription initiation factor TFIID subunit 14
CLAFUR5_02928	2	CLAFUR5_02928_R4.1.1dpi2_1	Transcription initiation factor TFIID subunit 14
CLAFUR5_02932	2	CLAFUR5_02932_R4.1.1dpi14_1	Protection of telomeres protein 1
CLAFUR5_02932	2	CLAFUR5_02932_R4.1.1dpi2_1	Protection of telomeres protein 1
CLAFUR5_02933	2	CLAFUR5_02933_R4.1.1dpi12_1	Uncharacterized protein C32A11.02c
CLAFUR5_02933	2	CLAFUR5_02933_R4.1.1dpi12_3	Uncharacterized protein C32A11.02c
CLAFUR5_02942	2	CLAFUR5_02942_R4.1.1dpi8_1	hypothetical protein
CLAFUR5_02942	2	CLAFUR5_02942_R4.1.3dpi8_1	hypothetical protein
[truncated: 6,715 more rows]
