# Supplementary material for: Transcriptome analysis of two isolates of the tomato pathogen Cladosporium fulvum, uncovers genome-wide patterns of alternative splicing during a host infection cycle
Source: PLoS Pathog. 2024 Dec 18;20(12):e1012791. doi: 10.1371/journal.ppat.1012791 (PMC11694984; doi:10.1371/journal.ppat.1012791)
Supplement: S14 Table — (XLSX) [file ppat.1012791.s034.xlsx]

## Sheet: S14 Table
S14 Table. Enrichment analysis of alternatively spliced (AS) genes in Cladosporium fulvum isolates Race 5 and Race 4 producing multiple distinct protein isoforms. Enrichment results based on gene ontology (GO) terms, conserved PFAM domains, and functional gene categories, are shown.
GO enrichment									PFAM enrichment										Functional gene category enrichment
Isolate	GO category	GO ID	GO term	Annotated	Significant	Expected	Raw p-value		Isolate	ID	Description	GeneRatio	BgRatio	pvalue	p.adjust	qvalue	Count		Isolate	Functional category	Total in the genome	Count AS genes	p-value
Race 5	Biological Process	GO:0055085	transmembrane transport	732	240	182.27	2.7e-10		Race 5	PF00083	Sugar (and other) transporter	44/2215	96/8667	1.23817e-05	0.00524985	0.00500482	44		Race 5	Transporters	2293	681	3.49908e-13
Race 5	Biological Process	GO:0008643	carbohydrate transport	67	30	16.68	0.00028		Race 4	PF00083	Sugar (and other) transporter	46/2279	96/8667	4.0479e-06	0.00118334	0.00112867	46		Race 5	Secreted proteins	1416	432	3.79558e-10
Race 5	Biological Process	GO:0006357	regulation of transcription by RNA polymerase II	265	85	65.99	0.00165		Race 4	PF11807	Mycotoxin biosynthesis protein UstYa	18/2279	26/8667	5.55561e-06	0.00118334	0.00112867	18		Race 5	CAZymes	525	158	0.000361752
Race 5	Biological Process	GO:0043386	mycotoxin biosynthetic process	41	19	10.21	0.00224		Race 4	PF00172	Fungal Zn(2)-Cys(6) binuclear cluster domain	64/2279	152/8667	1.44167e-05	0.00204717	0.00195257	64		Race 5	Cytochrome p450	133	46	0.00285393
Race 5	Biological Process	GO:0044283	small molecule biosynthetic process	279	69	69.47	0.00336		Race 4	PF00512	His Kinase A (phospho-acceptor) domain	11/2279	14/8667	6.53136e-05	0.0069559	0.00663448	11		Race 5	Candidate effectors	432	121	0.0198421
Race 5	Biological Process	GO:0007021	tubulin complex assembly	4	4	1	0.00383												Race 5	SM backbones	42	16	0.0259493
Race 5	Biological Process	GO:0007023	post-chaperonin tubulin folding pathway	4	4	1	0.00383												Race 5	Proteases	362	89	0.362072
Race 5	Biological Process	GO:0000160	phosphorelay signal transduction system	22	11	5.48	0.00952												Race 4	Transporters	2293	701	1.17557e-16
Race 5	Biological Process	GO:0071555	cell wall organization	48	22	11.95	0.00993												Race 4	Secreted proteins	1416	424	7.92678e-09
Race 5	Molecular Function	GO:0022857	transmembrane transporter activity	673	224	175.97	9e-09												Race 4	CAZymes	525	156	0.000732599
Race 5	Molecular Function	GO:0030570	pectate lyase activity	5	5	1.31	0.0012												Race 4	Cytochrome p450	133	47	0.00157272
Race 5	Molecular Function	GO:0016491	oxidoreductase activity	1177	323	307.75	0.0032												Race 4	Candidate effectors	432	118	0.0423797
Race 5	Molecular Function	GO:0000981	DNA-binding transcription factor activity, RNA polymerase II-specific	197	71	51.51	0.0032												Race 4	SM backbones	42	14	0.101267
Race 5	Molecular Function	GO:0004556	alpha-amylase activity	4	4	1.05	0.0047												Race 4	Proteases	362	93	0.198391
Race 5	Molecular Function	GO:0004315	3-oxoacyl-[acyl-carrier-protein] synthase activity	13	8	3.4	0.0075
Race 5	Cellular Component	GO:0016020	membrane	2527	633	587.71	8.5e-06
Race 5	Cellular Component	GO:0005576	extracellular region	112	37	26.05	0.0075
Race 5	Cellular Component	GO:0016272	prefoldin complex	7	5	1.63	0.0093
Race 4	Biological Process	GO:0055085	transmembrane transport	732	246	190.7	2.8e-09
Race 4	Biological Process	GO:0043386	mycotoxin biosynthetic process	41	24	10.68	1e-05
Race 4	Biological Process	GO:0008643	carbohydrate transport	67	33	17.46	3.5e-05
Race 4	Biological Process	GO:0000160	phosphorelay signal transduction system	22	14	5.73	0.00022
Race 4	Biological Process	GO:0006357	regulation of transcription by RNA polymerase II	265	87	69.04	0.00379
Race 4	Biological Process	GO:0044283	small molecule biosynthetic process	279	70	72.69	0.00435
Race 4	Biological Process	GO:0007021	tubulin complex assembly	4	4	1.04	0.00459
Race 4	Biological Process	GO:0007023	post-chaperonin tubulin folding pathway	4	4	1.04	0.00459
Race 4	Biological Process	GO:0006355	regulation of DNA-templated transcription	377	123	98.22	0.00905
Race 4	Molecular Function	GO:0022857	transmembrane transporter activity	673	233	182.7	1.2e-08
Race 4	Molecular Function	GO:0000155	phosphorelay sensor kinase activity	16	11	4.34	0.00061
Race 4	Molecular Function	GO:0000981	DNA-binding transcription factor activity, RNA polymerase II-specific	197	76	53.48	0.00076
Race 4	Molecular Function	GO:0016491	oxidoreductase activity	1177	330	319.52	0.00132
Race 4	Molecular Function	GO:0004556	alpha-amylase activity	4	4	1.09	0.00542
Race 4	Molecular Function	GO:0071949	FAD binding	94	37	25.52	0.00639
Race 4	Cellular Component	GO:0016020	membrane	2527	675	619.84	8e-07
