# Supplementary material for: Transcriptome analysis of two isolates of the tomato pathogen Cladosporium fulvum, uncovers genome-wide patterns of alternative splicing during a host infection cycle
Source: PLoS Pathog. 2024 Dec 18;20(12):e1012791. doi: 10.1371/journal.ppat.1012791 (PMC11694984; doi:10.1371/journal.ppat.1012791)
Supplement: S15 Table — (XLSX) [file ppat.1012791.s035.xlsx]

## Sheet: S15 Table
S15 Table. Alternatively spliced (AS) genes in Cladosporium fulvum isolates Race 5 and Race 4, producing multiple distinct protein isoforms with presence/absence variation in PFAM domains and signal peptides (SP). The table shows the gene IDs of the AS genes, the conserved PFAM domains showing presence/absence variation among the produced protein isoforms from a single AS gene, and whether these …
Gene ID	PFAM domains varying in isolate Race 5	PFAM domains varying in isolate Race 4	SP varying isolate Race 5	SP varying isolate Race 4	Gene functional annotations	CAZymes	candidate effectors
CLAFUR5_00001			yes	yes	hypothetical protein		candidate effector
CLAFUR5_00003					hypothetical protein
CLAFUR5_00008	PF01170	PF01170			tRNA (guanine(10)-N2)-methyltransferase
CLAFUR5_00013			yes	yes	hypothetical protein
CLAFUR5_00015	PF01266				L-saccharopine oxidase
CLAFUR5_00022					putative endo-1,3(4)-beta-glucanase	GH16_1
CLAFUR5_00023					hypothetical protein
CLAFUR5_00025					N amino acid transport system protein
CLAFUR5_00029					hypothetical protein
CLAFUR5_00037	PF00067				Benzoate 4-monooxygenase
CLAFUR5_00038		PF00004			Peroxisomal biogenesis factor 6
CLAFUR5_00042					Heterokaryon incompatibility protein 6, OR allele
CLAFUR5_00052		PF00632			putative ubiquitin fusion degradation protein
CLAFUR5_00053					Hydroxyacid-oxoacid transhydrogenase, mitochondrial
CLAFUR5_00056	PF02204 PF18151 PF02845	PF02204 PF18151 PF02845			Vacuolar protein sorting-associated protein
CLAFUR5_00057	PF00733	PF00733			Asparagine synthetase domain-containing protein
CLAFUR5_00058					hypothetical protein
CLAFUR5_00062					hypothetical protein
CLAFUR5_00064					hypothetical protein
CLAFUR5_00065					Ecp23		candidate effector
CLAFUR5_00067	PF06985	PF06985			Heterokaryon incompatibility protein 6, OR allele
CLAFUR5_00072					hypothetical protein
CLAFUR5_00074					hypothetical protein
CLAFUR5_00075					Peroxisomal membrane protein
CLAFUR5_00076					hypothetical protein
CLAFUR5_00084					2,4-dichlorophenol 6-monooxygenase
CLAFUR5_00085		PF10165			Synembryn-like protein
CLAFUR5_00090					Ecp58-1		candidate effector
CLAFUR5_00093					Oxidase ustYa
CLAFUR5_00095	PF01253	PF01253			Translation machinery-associated protein 22
CLAFUR5_00100			yes	yes	hypothetical protein
CLAFUR5_00107	PF00083 PF07690	PF00083 PF07690			hypothetical protein
CLAFUR5_00108		PF00955			Putative transporter
CLAFUR5_00109					hypothetical protein
CLAFUR5_00114					hypothetical protein
CLAFUR5_00124					hypothetical protein
CLAFUR5_00125	PF04178	PF04178			hypothetical protein
CLAFUR5_00127					hypothetical protein
CLAFUR5_00137					hypothetical protein
CLAFUR5_00138					Methyltransferase pytC
CLAFUR5_00146	PF08696 PF13086 PF13087				DNA replication ATP-dependent helicase/nuclease dna2
CLAFUR5_00148	PF17784	PF17784			hypothetical protein
CLAFUR5_00152					hypothetical protein
CLAFUR5_00154					hypothetical protein
CLAFUR5_00155					hypothetical protein
CLAFUR5_00157	PF07690	PF07690			hypothetical protein
CLAFUR5_00158	PF13450 PF00743	PF13450 PF00743			FAD-binding monooxygenase moxY
CLAFUR5_00159					hypothetical protein
CLAFUR5_00160	PF00172 PF04082	PF00172 PF04082			Fusaric acid cluster transcription factor
CLAFUR5_00164	PF13193	PF00501 PF13193			Phenylacetyl-CoA ligase
CLAFUR5_00165		PF07287			hypothetical protein
CLAFUR5_00166	PF07859				Esterase
CLAFUR5_00167					2-(R)-hydroxypropyl-CoM dehydrogenase
CLAFUR5_00172		PF09286	yes	yes	Aorsin
CLAFUR5_00182					hypothetical protein
CLAFUR5_00185	PF00067				Cytochrome P450 monooxygenase
CLAFUR5_00193					hypothetical protein
CLAFUR5_00194					hypothetical protein
CLAFUR5_00206	PF13398	PF13398			hypothetical protein
CLAFUR5_00213					hypothetical protein
CLAFUR5_00223					DNA ligase 1
CLAFUR5_00225	PF04078 PF01149 PF06831	PF04078 PF01149 PF06831			Cell differentiation protein rcd1
CLAFUR5_00232	PF13907 PF00271 PF00176 PF00385				Chromodomain helicase hrp3
CLAFUR5_00233					U6 snRNA-associated Sm-like protein LSm8
CLAFUR5_00240					SEH-associated protein 4
CLAFUR5_00246					hypothetical protein
CLAFUR5_00249		PF07719 PF00515 PF13176 PF13414 PF00226			DnaJ subfamily C member 7
CLAFUR5_00258					hypothetical protein
CLAFUR5_00260					hypothetical protein
CLAFUR5_00261					Calcium-transporting ATPase 2
CLAFUR5_00269					hypothetical protein
CLAFUR5_00274					Positive regulator of purine utilization
CLAFUR5_00275	PF00080		yes	yes	Cell surface superoxide dismutase [Cu-Zn] 6
CLAFUR5_00280					LIM domain-containing protein
CLAFUR5_00282			yes	yes	hypothetical protein
CLAFUR5_00284					hypothetical protein
CLAFUR5_00286					hypothetical protein
CLAFUR5_00287					hypothetical protein
CLAFUR5_00288		PF00808			DNA polymerase epsilon subunit D
CLAFUR5_00292					hypothetical protein
CLAFUR5_00293			yes	yes	Trehalase	GH37
CLAFUR5_00299					hypothetical protein
CLAFUR5_00310					hypothetical protein
CLAFUR5_00312	PF00213				ATP synthase subunit 5, mitochondrial
CLAFUR5_00316	PF00069				DYRK-family kinase pom1
CLAFUR5_00321	PF00248	PF00248			Pyridoxal reductase
CLAFUR5_00325					hypothetical protein		candidate effector
CLAFUR5_00327					hypothetical protein
CLAFUR5_00331	PF08314				hypothetical protein
CLAFUR5_00333					2-methylcitrate synthase, mitochondrial
CLAFUR5_00335		PF16010	yes	yes	Cytochrome b561 and DOMON domain-containing protein	AA8
CLAFUR5_00337					hypothetical protein
CLAFUR5_00341	PF01096				DNA-directed RNA polymerase III subunit RPC10
CLAFUR5_00342	PF08316				hypothetical protein
CLAFUR5_00346	PF00857	PF00857	yes	yes	putative hydrolase
CLAFUR5_00352					hypothetical protein
CLAFUR5_00353					hypothetical protein
CLAFUR5_00359					hypothetical protein
CLAFUR5_00360					60S ribosomal protein L16
CLAFUR5_00361	PF00450		yes	yes	Carboxypeptidase S1 B
CLAFUR5_00369					Putative amidase
CLAFUR5_00373					Serine/threonine-protein phosphatase PP1
CLAFUR5_00374					Putative redox protein fmp46, mitochondrial
CLAFUR5_00375					hypothetical protein
CLAFUR5_00378					Inclusion body clearance protein iml2
CLAFUR5_00383					Acyl-coenzyme A thioesterase 8
CLAFUR5_00386					NADH:flavin oxidoreductase
CLAFUR5_00393		PF05686			Glucosyltransferase 2	GT90
CLAFUR5_00400					hypothetical protein
CLAFUR5_00401					putative di- and tripeptidase DUG2
CLAFUR5_00403					hypothetical protein
CLAFUR5_00404					hypothetical protein
CLAFUR5_00405					Pheromone P-factor receptor
CLAFUR5_00406	PF08555 PF17132	PF08555 PF17132	yes	yes	hypothetical protein	GH106
CLAFUR5_00407	PF09792	PF09792	yes	yes	hypothetical protein
CLAFUR5_00408	PF00106 PF13561	PF00106 PF13561			Short chain dehydrogenases/reductase notP
CLAFUR5_00410	PF01794				hypothetical protein
CLAFUR5_00415					hypothetical protein
CLAFUR5_00419					Phototropin-1A
CLAFUR5_00420					hypothetical protein
CLAFUR5_00422					Peregrin
CLAFUR5_00428		PF02157	yes	yes	Putative mannose 6-phosphate receptor-like protein
CLAFUR5_00430		PF11905			hypothetical protein
CLAFUR5_00437					hypothetical protein
CLAFUR5_00438		PF13561 PF00106			Short-chain dehydrogenase/reductase ABA4
CLAFUR5_00441					hypothetical protein
CLAFUR5_00442					hypothetical protein
CLAFUR5_00444					hypothetical protein
CLAFUR5_00448					Molybdenum cofactor sulfurase
CLAFUR5_00449					hypothetical protein
CLAFUR5_00450	PF00328				3-phytase A
CLAFUR5_00451					hypothetical protein
CLAFUR5_00452					hypothetical protein
CLAFUR5_00455					hypothetical protein
CLAFUR5_00457	PF01138				Exosome complex component RRP42
CLAFUR5_00459					Ubiquitin-conjugating enzyme E2 S-C
CLAFUR5_00461					Isoleucine--tRNA ligase
CLAFUR5_00462	PF00172	PF11951 PF00172			Transcription activator AMTR1
CLAFUR5_00465					Far upstream element-binding protein 3
CLAFUR5_00468					Acetoacetyl-CoA synthetase
CLAFUR5_00473					Phosphatidylserine decarboxylase proenzyme 3
CLAFUR5_00482					hypothetical protein
CLAFUR5_00483					Cytochrome P450 monooxygenase bsc11
CLAFUR5_00487	PF00781	PF00781			Sphingoid long chain base kinase 5
CLAFUR5_00489					FAD-binding monooxygenase moxY
CLAFUR5_00490					hypothetical protein
CLAFUR5_00505					MFS-type transporter oryC
CLAFUR5_00511					hypothetical protein
CLAFUR5_00512					putative feruloyl esterase B-1
CLAFUR5_00514	PF02205				hypothetical protein
CLAFUR5_00516					Oxidoreductase BOA17
CLAFUR5_00518	PF04082 PF00172 PF01061 PF19055 PF00005	PF00172 PF04082 PF01061 PF19055 PF00005			Pyrrolocin cluster transcription factor fsdR
CLAFUR5_00522	PF01738				hypothetical protein
CLAFUR5_00523					Nitrogen regulatory protein areA
CLAFUR5_00525					hypothetical protein
CLAFUR5_00529					hypothetical protein
CLAFUR5_00530	PF00010				hypothetical protein
CLAFUR5_00533					hypothetical protein
CLAFUR5_00535		PF00795			putative hydrolase nit2
CLAFUR5_00536					hypothetical protein
CLAFUR5_00537	PF11951 PF00172	PF11951 PF00172			Transcription activator AMTR1
CLAFUR5_00539					2-dehydro-3-deoxy-D-gluconate 5-dehydrogenase
CLAFUR5_00540	PF08240	PF08240			Sorbitol dehydrogenase
CLAFUR5_00543		PF00248			D-galacturonate reductase
CLAFUR5_00552					hypothetical protein
CLAFUR5_00553					Cryptochrome-2
CLAFUR5_00555					hypothetical protein
CLAFUR5_00556					hypothetical protein
CLAFUR5_00560	PF00171	PF00171			Aldehyde dehydrogenase
CLAFUR5_00562					hypothetical protein
CLAFUR5_00565	PF00646 PF12937	PF12937 PF00646			hypothetical protein
CLAFUR5_00569	PF00149	PF00149			putative rhamnogalacturonate lyase C
CLAFUR5_00571		PF14497			Glutathione S-transferase
CLAFUR5_00573	PF00176				F-box protein
CLAFUR5_00578	PF07716	PF07716			hypothetical protein
CLAFUR5_00579	PF00106	PF00106			hypothetical protein
CLAFUR5_00581	PF12898				hypothetical protein
CLAFUR5_00582					hypothetical protein
CLAFUR5_00584					Anthranilate synthase component 1
CLAFUR5_00586					hypothetical protein
CLAFUR5_00587					Adenosine deaminase 2
CLAFUR5_00588					hypothetical protein
CLAFUR5_00591		PF00412			Rho-type GTPase-activating protein 1
CLAFUR5_00593					putative cell wall protein
CLAFUR5_00597					Ribosome biogenesis protein NSA2
CLAFUR5_00605	PF00096	PF00096			pH-response transcription factor
CLAFUR5_00610	PF09994	PF09994	yes	yes	hypothetical protein
CLAFUR5_00620	PF00491	PF00491			Guanidinobutyrase
CLAFUR5_00623					2-oxoglutarate-Fe(II) type oxidoreductase hxnY
CLAFUR5_00624	PF00722	PF00722			putative glycosidase crf1	GH16_18
CLAFUR5_00626					hypothetical protein
CLAFUR5_00627	PF01423	PF01423			U6 snRNA-associated Sm-like protein LSm1
CLAFUR5_00631					Beta-1,2-xylosyltransferase 1	GT90
CLAFUR5_00632					Short-chain-enoyl-CoA hydratase
CLAFUR5_00633					Mediator of RNA polymerase II transcription subunit 10
CLAFUR5_00634	PF02194	PF02194			PXA domain protein 1
CLAFUR5_00635					hypothetical protein
CLAFUR5_00636	PF03221 PF04218	PF03221 PF04218			hypothetical protein
CLAFUR5_00637	PF05995	PF05995			Cysteine dioxygenase
CLAFUR5_00639	PF06609				hypothetical protein
CLAFUR5_00640					hypothetical protein
CLAFUR5_00641					hypothetical protein
CLAFUR5_00642					hypothetical protein
CLAFUR5_00645			yes	yes	Extradiol ring-cleavage dioxygenase
CLAFUR5_00647					hypothetical protein
CLAFUR5_00648					hypothetical protein
CLAFUR5_00649					hypothetical protein	GH114
CLAFUR5_00653					Mating-type switching protein swi10
CLAFUR5_00654					Mediator of RNA polymerase II transcription subunit 19
CLAFUR5_00657					hypothetical protein
CLAFUR5_00658					Cytochrome P450 monooxygenase ALT8
CLAFUR5_00664					hypothetical protein
CLAFUR5_00666					hypothetical protein
CLAFUR5_00668					Transcriptional activator ptaB
CLAFUR5_00674	PF00012	PF00012			Heat shock protein 12A
CLAFUR5_00676					hypothetical protein
CLAFUR5_00677	PF08547	PF08547			hypothetical protein
CLAFUR5_00683	PF00083	PF00083			Quinate permease
CLAFUR5_00690	PF07690	PF07690			Efflux pump atB
CLAFUR5_00692	PF00227 PF10584	PF00227 PF10584			putative proteasome subunit alpha type-3
CLAFUR5_00693	PF00179	PF00179			Ubiquitin-conjugating enzyme E2 8
CLAFUR5_00695					3-methyl-2-oxobutanoate hydroxymethyltransferase
CLAFUR5_00696					Ubiquitin-like protein ATG12
CLAFUR5_00698		PF00656			Metacaspase-1
CLAFUR5_00699	PF05195 PF00557 PF02146	PF00557 PF02146			Intermediate cleaving peptidase 55
CLAFUR5_00703	PF19055 PF01061 PF06422	PF06422 PF01061 PF19055			Brefeldin A resistance protein
CLAFUR5_00705					Cyanobacterial phytochrome B
CLAFUR5_00708	PF07859				hypothetical protein
CLAFUR5_00710	PF11951 PF00172	PF11951 PF00172			hypothetical protein
CLAFUR5_00711					putative cytochrome b5
CLAFUR5_00716			yes	yes	hypothetical protein
CLAFUR5_00717					Caffeine resistance protein 5
CLAFUR5_00720					Mitochondrial import inner membrane translocase subunit tim17
CLAFUR5_00721					RNA polymerase II transcription factor B subunit 3
CLAFUR5_00725	PF16483	PF16483			Glucan endo-1,3-beta-glucosidase	GH64
CLAFUR5_00726	PF01042				hypothetical protein
CLAFUR5_00729	PF08534	PF08534			Peroxiredoxin Pen c 3
CLAFUR5_00730					Putative aldehyde dehydrogenase-like protein
CLAFUR5_00734					Glycerol-1-phosphate phosphohydrolase 1
CLAFUR5_00740					Glucose-induced degradation protein 4
CLAFUR5_00743					Questin oxidase
CLAFUR5_00745					putative maintenance of ploidy protein mob1
CLAFUR5_00747	PF04377 PF04376	PF04377 PF04376			Arginyl-tRNA--protein transferase 1
CLAFUR5_00759					hypothetical protein
CLAFUR5_00761	PF09949				Phosphatidate phosphatase APP1
CLAFUR5_00763		PF00512 PF02518 PF00072			Hybrid signal transduction histidine kinase K
CLAFUR5_00766					hypothetical protein
CLAFUR5_00776	PF08202				Kinetochore protein mis13
CLAFUR5_00778					hypothetical protein
CLAFUR5_00781					MAP-ous protein 1
CLAFUR5_00783					U6 snRNA-associated Sm-like protein LSm2
CLAFUR5_00785					Ribulose-phosphate 3-epimerase
CLAFUR5_00791					hypothetical protein
CLAFUR5_00792	PF13520				hypothetical protein
CLAFUR5_00793	PF13520	PF13520			hypothetical protein
CLAFUR5_00795					hypothetical protein
CLAFUR5_00799	PF05670	PF05670			Coiled-coil domain-containing protein 25
CLAFUR5_00805					Putative agmatinase 1
CLAFUR5_00809	PF00173	PF00173			putative steroid-binding protein 3
CLAFUR5_00811					hypothetical protein
CLAFUR5_00812	PF04683	PF04683			Proteasomal ubiquitin receptor ADRM1
CLAFUR5_00814					hypothetical protein
CLAFUR5_00815					hypothetical protein
CLAFUR5_00817					hypothetical protein
CLAFUR5_00822					hypothetical protein
CLAFUR5_00826					1-hydroxy-2-glutathionyl-2-methyl-3-butene dehydrogenase
CLAFUR5_00827					hypothetical protein
CLAFUR5_00829					AP-1 complex subunit sigma-1
CLAFUR5_00833	PF04418	PF04418			MICOS complex subunit mic10
CLAFUR5_00836	PF12937				hypothetical protein
CLAFUR5_00842		PF12349			Sterol regulatory element-binding protein cleavage-activating protein
CLAFUR5_00844					hypothetical protein
CLAFUR5_00845					hypothetical protein
CLAFUR5_00852					hypothetical protein
CLAFUR5_00856	PF00350	PF00350			Nuclear GTPase SLIP-GC
CLAFUR5_00860	PF01328		yes	yes	Dothistromin biosynthesis peroxidase dotB
CLAFUR5_00864					hypothetical protein
CLAFUR5_00865					hypothetical protein
CLAFUR5_00868	PF00891	PF00891			O-methyltransferase bik3
CLAFUR5_00869					hypothetical protein
CLAFUR5_00872					NURS complex subunit pir2
CLAFUR5_00875	PF00505	PF00505			hypothetical protein
CLAFUR5_00876		PF00270 PF00271			Pre-mRNA-processing ATP-dependent RNA helicase prp5
CLAFUR5_00877					Geranylgeranyl pyrophosphate synthase 1
CLAFUR5_00879					hypothetical protein
CLAFUR5_00880					Glutathione peroxidase-like peroxiredoxin gpx1
CLAFUR5_00883					Spermidine synthase
CLAFUR5_00885					Glutaminase A
CLAFUR5_00886					Peroxisomal membrane protein 4
CLAFUR5_00889		PF01636			4-hydroxytryptamine kinase
CLAFUR5_00890	PF00149				putative rhamnogalacturonate lyase C
CLAFUR5_00892					hypothetical protein
CLAFUR5_00893					hypothetical protein
CLAFUR5_00896					hypothetical protein
CLAFUR5_00904					hypothetical protein
CLAFUR5_00906					Choline-sulfatase
CLAFUR5_00907	PF00399	PF00399			Cell wall mannoprotein CIS3
CLAFUR5_00910	PF00491		yes	yes	Putative agmatinase 1
CLAFUR5_00911					hypothetical protein
CLAFUR5_00912	PF02297	PF02297			Cytochrome c oxidase subunit 12, mitochondrial
CLAFUR5_00918					Choline transport protein
CLAFUR5_00920					hypothetical protein
CLAFUR5_00921					Cytochrome P450 monooxygenase gloP
CLAFUR5_00926					hypothetical protein
CLAFUR5_00928					Casein kinase II subunit beta-2
CLAFUR5_00935					Lipase 2
CLAFUR5_00938					hypothetical protein
CLAFUR5_00939	PF16076	PF16076			putative 1-acyl-sn-glycerol-3-phosphate acyltransferase 5
CLAFUR5_00941					hypothetical protein
CLAFUR5_00944	PF00085	PF00085			Thioredoxin
CLAFUR5_00945					hypothetical protein
CLAFUR5_00946		PF00400			WD repeat protein iqw1
CLAFUR5_00955					hypothetical protein
CLAFUR5_00956					hypothetical protein
CLAFUR5_00960	PF03143 PF00009	PF08938 PF03143 PF00009			HBS1-like protein
CLAFUR5_00962					hypothetical protein
CLAFUR5_00963	PF00388 PF00387 PF00168	PF00168			1-phosphatidylinositol 4,5-bisphosphate phosphodiesterase 1
CLAFUR5_00965	PF04927	PF04927			hypothetical protein
CLAFUR5_00966		PF11807			hypothetical protein
CLAFUR5_00967			yes	yes	hypothetical protein		candidate effector
CLAFUR5_00972	PF00067				Phenylacetate 2-hydroxylase
CLAFUR5_00973					hypothetical protein
CLAFUR5_00980	PF13450 PF00743	PF13450 PF00743			Baeyer-Villiger monooxygenase
CLAFUR5_00981					Acetyltransferase adrJ
CLAFUR5_00987	PF11815 PF01734 PF11799 PF00817	PF11815 PF01734 PF11799 PF00817			Triacylglycerol lipase ptl1
CLAFUR5_00988					26S proteasome non-ATPase regulatory subunit 4
CLAFUR5_00989	PF10444				hypothetical protein
CLAFUR5_00991		PF01112			Putative isoaspartyl peptidase/L-asparaginase
CLAFUR5_00993					hypothetical protein
CLAFUR5_00994	PF06912				hypothetical protein
CLAFUR5_00995	PF00107 PF08240	PF08240 PF00107			Alcohol dehydrogenase 2
CLAFUR5_00997					General negative regulator of transcription subunit 4
CLAFUR5_01009					Phosphatase PP2A regulatory subunit B
CLAFUR5_01010	PF01494	PF01494			FAD-dependent monooxygenase OpS4
CLAFUR5_01012					Mannan polymerase complexes subunit MNN9	GT62
CLAFUR5_01015					hypothetical protein
CLAFUR5_01016					hypothetical protein
CLAFUR5_01017					hypothetical protein
CLAFUR5_01018					hypothetical protein
CLAFUR5_01020					hypothetical protein
CLAFUR5_01032					Bromodomain-containing factor 1
CLAFUR5_01034					hypothetical protein
CLAFUR5_01038					ADP-ribosylation factor 6
CLAFUR5_01042					hypothetical protein
CLAFUR5_01043					hypothetical protein
CLAFUR5_01047	PF13185	PF13185			Free methionine-R-sulfoxide reductase
CLAFUR5_01048	PF01738	PF01738			hypothetical protein
CLAFUR5_01049					hypothetical protein
CLAFUR5_01050	PF13087 PF13086	PF13087 PF13086			DNA polymerase alpha-associated DNA helicase A
CLAFUR5_01054					Putative acetyltransferase OgpAT
CLAFUR5_01057					hypothetical protein
CLAFUR5_01059	PF01717	PF01717			hypothetical protein
CLAFUR5_01063					Glutamate--cysteine ligase
CLAFUR5_01064		PF02734			Dihydroxyacetone kinase 1
CLAFUR5_01066					putative NADP-dependent mannitol dehydrogenase
CLAFUR5_01067	PF00172	PF00172			hypothetical protein
CLAFUR5_01068	PF07690	PF07690			MFS transporter prlL
CLAFUR5_01073					hypothetical protein
CLAFUR5_01075					hypothetical protein
CLAFUR5_01077					hypothetical protein
CLAFUR5_01078			yes	yes	hypothetical protein		candidate effector
CLAFUR5_01081					hypothetical protein
CLAFUR5_01082					tRNA (uracil-O(2)-)-methyltransferase
CLAFUR5_01084	PF00615	PF00615			hypothetical protein
CLAFUR5_01089					tRNA-specific adenosine deaminase 1
CLAFUR5_01091		PF07690			Multidrug transporter
CLAFUR5_01096					hypothetical protein
CLAFUR5_01098	PF08427	PF08427 PF08161			Ribosomal RNA-processing protein 12
CLAFUR5_01104					Transcription factor ste11
CLAFUR5_01106	PF00010				hypothetical protein
CLAFUR5_01107					hypothetical protein
CLAFUR5_01110		PF02149			Protein kinase
CLAFUR5_01112					hypothetical protein
CLAFUR5_01115					ADP-ribosylation factor
CLAFUR5_01116					putative uridine nucleosidase 1
CLAFUR5_01117					Cx9C motif-containing protein 4, mitochondrial
CLAFUR5_01118					Ubiquitin-like protein SMT3
CLAFUR5_01121	PF00441 PF02771 PF02770	PF00441 PF02771 PF02770			Acyl-CoA dehydrogenase apdG
CLAFUR5_01122					hypothetical protein
CLAFUR5_01123		PF00179			Ubiquitin-conjugating enzyme variant MMS2
CLAFUR5_01125					Maintenance of ploidy protein mob2
CLAFUR5_01126		PF04004			hypothetical protein
CLAFUR5_01129					hypothetical protein
CLAFUR5_01130					hypothetical protein
CLAFUR5_01132					hypothetical protein
CLAFUR5_01134	PF02458				O-acetyltransferase ptmV
CLAFUR5_01135					hypothetical protein
CLAFUR5_01136	PF13921	PF13921			hypothetical protein
CLAFUR5_01137		PF01545			Mitochondrial metal transporter 2
CLAFUR5_01142	PF09130 PF02737 PF03446	PF03446			hypothetical protein
CLAFUR5_01143					tRNA N6-adenosine threonylcarbamoyltransferase, mitochondrial
CLAFUR5_01144					Patatin-like phospholipase domain-containing protein
CLAFUR5_01145					putative 3',5'-cyclic phosphodiesterase pde-4
CLAFUR5_01146					hypothetical protein
CLAFUR5_01154	PF00383	PF00383			Cytidine deaminase
CLAFUR5_01162		PF00632 PF14377			E3 ubiquitin-protein ligase TOM1-like
CLAFUR5_01163					hypothetical protein
CLAFUR5_01169					hypothetical protein
CLAFUR5_01172					hypothetical protein
CLAFUR5_01173	PF00172 PF02516	PF00172			Dolichyl-diphosphooligosaccharide--protein glycosyltransferase subunit stt3	GT66
CLAFUR5_01174		PF13561 PF00106			Short-chain dehydrogenase/reductase VdtF
CLAFUR5_01175					hypothetical protein
CLAFUR5_01184					hypothetical protein
CLAFUR5_01185					hypothetical protein
CLAFUR5_01187					hypothetical protein
CLAFUR5_01188					Chromobox 5
CLAFUR5_01191					putative importin subunit beta-4
CLAFUR5_01200					hypothetical protein
CLAFUR5_01203	PF02146				NAD-dependent protein deacetylase hst4
CLAFUR5_01207					Multidrug transporter
CLAFUR5_01210		PF00892			hypothetical protein
CLAFUR5_01211					Aldo-keto reductase
CLAFUR5_01212					Tubulin gamma chain
CLAFUR5_01213					hypothetical protein
CLAFUR5_01214					hypothetical protein
CLAFUR5_01220					hypothetical protein
CLAFUR5_01221					hypothetical protein
CLAFUR5_01226					2,5-dichloro-2,5-cyclohexadiene-1,4-diol dehydrogenase
CLAFUR5_01227	PF00043	PF00043 PF13417			Disulfide-bond oxidoreductase
CLAFUR5_01229					hypothetical protein
CLAFUR5_01238					Lysine-specific demethylase JMJ30
CLAFUR5_01244	PF07690	PF07690			hypothetical protein
CLAFUR5_01246					Frataxin, mitochondrial
CLAFUR5_01249					hypothetical protein
CLAFUR5_01251	PF01602 PF02883 PF14295	PF14295 PF01602 PF02883	yes	yes	AP-1 complex subunit gamma-1
CLAFUR5_01253					hypothetical protein
CLAFUR5_01256	PF00743 PF13450	PF00743 PF13450			Putative sterigmatocystin biosynthesis monooxygenase stcW
CLAFUR5_01260					hypothetical protein
CLAFUR5_01261	PF00620	PF00620			Rho-GTPase-activating protein 5
CLAFUR5_01263					Translin-1
CLAFUR5_01265					Metapyrocatechase 2
CLAFUR5_01275	PF14791	PF14791 PF10391 PF14792			DNA polymerase lambda
CLAFUR5_01280					4-hydroxy-2-oxo-heptane-1,7-dioate aldolase
CLAFUR5_01281					Glutaredoxin-like protein C5orf63
CLAFUR5_01283		PF00732			Alcohol oxidase	AA3_3
CLAFUR5_01285	PF08238	PF08238			hypothetical protein
CLAFUR5_01286					Zinc finger CCCH domain-containing protein
CLAFUR5_01288	PF01979	PF01979			N-acetylglucosamine-6-phosphate deacetylase	CE9
CLAFUR5_01291		PF00172			hypothetical protein
CLAFUR5_01292					Cytoskeletal signaling protein slm1
CLAFUR5_01299					BolA-like protein 1
CLAFUR5_01303					Oxidoreductase phnG
CLAFUR5_01306					Copper resistance protein CRF1
CLAFUR5_01308					Putative matrix-associated actin-dependent regulator of chromatin
CLAFUR5_01314					Satratoxin biosynthesis SC1 cluster protein 4
CLAFUR5_01329					hypothetical protein
CLAFUR5_01333		PF02755			Myocardin-related transcription factor A
CLAFUR5_01334					Tyrosine-protein phosphatase pmp1
CLAFUR5_01337	PF01627	PF01627			Multistep phosphorelay regulator 1
CLAFUR5_01345					Vacuolar protein sorting-associated protein vps5
CLAFUR5_01346					hypothetical protein
CLAFUR5_01347		PF00856			hypothetical protein
CLAFUR5_01350					hypothetical protein
CLAFUR5_01352					hypothetical protein
CLAFUR5_01355					hypothetical protein
CLAFUR5_01357					hypothetical protein
CLAFUR5_01362			yes	yes	hypothetical protein
CLAFUR5_01363		PF07690	yes	yes	hypothetical protein
CLAFUR5_01368	PF01878 PF02178	PF02178 PF01878			hypothetical protein
CLAFUR5_01372					hypothetical protein
CLAFUR5_01373	PF01546	PF07687 PF01546			Peptidase M20 domain-containing protein 2
CLAFUR5_01375					hypothetical protein
CLAFUR5_01378			yes	yes	hypothetical protein
CLAFUR5_01382					Dynamin-related protein DNM1
CLAFUR5_01384					hypothetical protein
CLAFUR5_01388					mRNA cleavage and polyadenylation specificity factor complex subunit pta1
CLAFUR5_01391					hypothetical protein
CLAFUR5_01394					Charged multivesicular body protein 6
CLAFUR5_01397		PF04669			hypothetical protein
CLAFUR5_01399					Actin-related protein 2/3 complex subunit 4
CLAFUR5_01405	PF07690				Citrinin biosynthesis cluster MFS transporter mrr1
CLAFUR5_01406					hypothetical protein
CLAFUR5_01409					2-(3-amino-3-carboxypropyl)histidine synthase subunit 1
CLAFUR5_01411	PF00106	PF00106			Dihydroanticapsin 7-dehydrogenase
CLAFUR5_01417	PF13468	PF13468			hypothetical protein
CLAFUR5_01419					hypothetical protein
CLAFUR5_01422					hypothetical protein
CLAFUR5_01426		PF05502			Dynactin subunit 4
CLAFUR5_01433					hypothetical protein
CLAFUR5_01434	PF00046	PF00046			Homeobox protein
CLAFUR5_01436			yes	yes	Pectate lyase H	PL3_2
CLAFUR5_01439					Short-chain dehydrogenase/reductase prx6
CLAFUR5_01440	PF07690	PF07690			Pantothenate transporter liz1
CLAFUR5_01441					Flavin-containing monooxygenase ustF2
CLAFUR5_01442	PF12894	PF00400			hypothetical protein
CLAFUR5_01444					MFS-type transporter oryC
CLAFUR5_01446					GPI transamidase component PIG-S
CLAFUR5_01447					hypothetical protein
CLAFUR5_01449					hypothetical protein
CLAFUR5_01452					hypothetical protein
CLAFUR5_01456					L-amino acid amidase
CLAFUR5_01457					hypothetical protein
CLAFUR5_01458					hypothetical protein
CLAFUR5_01467					hypothetical protein
CLAFUR5_01469					Putative transcriptional regulatory protein
CLAFUR5_01472					hypothetical protein
CLAFUR5_01474					Chromatin modification-related protein eaf3
CLAFUR5_01478			yes	yes	hypothetical protein
CLAFUR5_01480					hypothetical protein
CLAFUR5_01481					hypothetical protein
CLAFUR5_01487	PF00069	PF00069			G2-specific protein kinase nim-1
CLAFUR5_01488	PF00651 PF13637	PF00651 PF13637			BTB/POZ domain-containing protein 3
CLAFUR5_01490					hypothetical protein
CLAFUR5_01493					hypothetical protein
CLAFUR5_01494					hypothetical protein
CLAFUR5_01495					hypothetical protein
CLAFUR5_01501		PF00013			Vigilin 1
CLAFUR5_01502	PF10609	PF10609			Iron-sulfur protein IND1
CLAFUR5_01503	PF01915 PF00933 PF14310	PF14310			Beta-glucosidase 1	GH3
CLAFUR5_01505		PF13520	yes	yes	Choline transport protein
CLAFUR5_01506					Cat eye syndrome critical region protein 2
CLAFUR5_01507					Solute carrier family 40 member 1
CLAFUR5_01508					hypothetical protein
CLAFUR5_01512	PF00561 PF06441	PF00561 PF06441			Putative epoxide hydrolase
CLAFUR5_01513			yes	yes	hypothetical protein
CLAFUR5_01514		PF00067			Cytochrome P450 monooxygenase lcsI
CLAFUR5_01518	PF01798 PF09785	PF01798 PF09785			U4/U6 small nuclear ribonucleoprotein Prp31
CLAFUR5_01520	PF10056	PF10056			hypothetical protein
CLAFUR5_01522			yes	yes	hypothetical protein
CLAFUR5_01532					Golgi SNAP receptor complex member 1
CLAFUR5_01537	PF01138	PF01138			Exosome complex component rrp43
CLAFUR5_01540		PF10033			Autophagy-related protein 13
CLAFUR5_01541					Cyclohexanone 1,2-monooxygenase
CLAFUR5_01544					Peptidyl-prolyl cis-trans isomerase-like 1
CLAFUR5_01545	PF08240 PF00107	PF08240 PF00107			hypothetical protein
CLAFUR5_01550					hypothetical protein
CLAFUR5_01551					N-alpha-acetyltransferase 40
CLAFUR5_01552					hypothetical protein
CLAFUR5_01554	PF06728	PF06728			Phosphatidylinositol glycan anchor biosynthesis class U protein
CLAFUR5_01555	PF01399	PF01399			COP9 signalosome complex subunit 4
CLAFUR5_01557	PF00579 PF16714	PF00579 PF16714			Tyrosine--tRNA ligase, mitochondrial
CLAFUR5_01558					hypothetical protein
CLAFUR5_01559					hypothetical protein
CLAFUR5_01560					hypothetical protein
CLAFUR5_01563					hypothetical protein
CLAFUR5_01565					hypothetical protein
CLAFUR5_01574					hypothetical protein
CLAFUR5_01576	PF00172	PF00172			hypothetical protein
CLAFUR5_01577		PF09365	yes	yes	hypothetical protein
CLAFUR5_01580			yes	yes	hypothetical protein		candidate effector
CLAFUR5_01583					Triacylglycerol lipase 4
CLAFUR5_01584					hypothetical protein
CLAFUR5_01586		PF02771 PF00173 PF02770 PF00441			Acyl-CoA dehydrogenase apdG
CLAFUR5_01590					Mitochondrial import inner membrane translocase subunit tim14
CLAFUR5_01596					Vacuolar iron transporter cccA
CLAFUR5_01597			yes	yes	putative acid phosphatase		candidate effector
CLAFUR5_01599					hypothetical protein
CLAFUR5_01600					Peroxiredoxin TSA1-A
CLAFUR5_01602					N-alpha-acetyltransferase 50
CLAFUR5_01606					General amino acid permease AGP2
CLAFUR5_01609	PF19373	PF19373			Ecp28-1		candidate effector
CLAFUR5_01612	PF00172				hypothetical protein
CLAFUR5_01614	PF08170	PF08170			Ribonucleases P/MRP protein subunit pop1
CLAFUR5_01616	PF00172				hypothetical protein
CLAFUR5_01620					hypothetical protein
CLAFUR5_01621					hypothetical protein
CLAFUR5_01622		PF16334 PF17168 PF16335 PF08760	yes	yes	Glutaminase A
CLAFUR5_01624	PF00024	PF00024			hypothetical protein
CLAFUR5_01629					Mitochondrial dicarboxylate transporter
CLAFUR5_01630					Transport protein SEC61 subunit alpha
CLAFUR5_01631					Origin recognition complex subunit 1
CLAFUR5_01639					hypothetical protein
CLAFUR5_01643					hypothetical protein
CLAFUR5_01645	PF00271 PF00270	PF00271 PF00270			ATP-dependent RNA helicase SUB2
CLAFUR5_01646	PF00840		yes	yes	Exoglucanase	GH7
CLAFUR5_01650	PF07687 PF01546	PF07687 PF01546			N-carbamoyl-L-amino-acid hydrolase
CLAFUR5_01652					Polyprenol reductase 2
CLAFUR5_01654					Phosphatase PP2A regulatory subunit A
CLAFUR5_01656		PF02803 PF00108			3-ketoacyl-CoA thiolase, peroxisomal
CLAFUR5_01657		PF08030 PF08022 PF01794			putative metalloreductase AIM14
CLAFUR5_01662					NmrA-like family domain-containing protein 1
CLAFUR5_01665					Diacylglycerol pyrophosphate phosphatase 1
CLAFUR5_01668		PF00735			hypothetical protein
CLAFUR5_01672	PF03992	PF03992			hypothetical protein
CLAFUR5_01673					hypothetical protein
CLAFUR5_01674	PF11951 PF07690	PF11951 PF07690			Multidrug resistance protein fnx1
CLAFUR5_01679					N amino acid transport system protein
CLAFUR5_01680	PF03061	PF03061			hypothetical protein
CLAFUR5_01682		PF00566			TBC1 domain family member 5
CLAFUR5_01687	PF07731 PF00394 PF07732	PF00394 PF07731			Laccase abr2	AA1
CLAFUR5_01689					hypothetical protein
CLAFUR5_01691					tRNA wybutosine-synthesizing protein 3
CLAFUR5_01694					hypothetical protein
CLAFUR5_01695	PF13193 PF00501	PF13193 PF00501			Malonate--CoA ligase ACSF3, mitochondrial
CLAFUR5_01699					Cytochrome P450 monooxygenase psoD
CLAFUR5_01704					hypothetical protein
CLAFUR5_01713		PF07690			Major facilitator superfamily multidrug transporter mdrA
CLAFUR5_01718	PF10056				hypothetical protein
CLAFUR5_01725	PF08785				ATP-dependent DNA helicase II subunit 2
CLAFUR5_01727	PF00083	PF00083			Maltose permease MAL61
CLAFUR5_01732					Phosphorus acquisition-controlling protein
CLAFUR5_01733					Guanine nucleotide-binding protein subunit gamma
CLAFUR5_01735					hypothetical protein
CLAFUR5_01740	PF00067	PF00067			Cytochrome P450 monooxygenase
CLAFUR5_01741	PF00067				Cytochrome P450 monooxygenase patH
CLAFUR5_01744					Zinc finger transcription factor ace1
CLAFUR5_01746					hypothetical protein
CLAFUR5_01755					SET domain-containing protein 8
CLAFUR5_01756		PF00172			Regulatory protein CAT8
CLAFUR5_01760	PF13637 PF04383	PF04383			Cell division cycle-related protein res2/pct1
CLAFUR5_01765	PF02656	PF02656			hypothetical protein
CLAFUR5_01771					Lysine N-methyltransferase
CLAFUR5_01774					hypothetical protein
CLAFUR5_01776	PF00860				Putative purine permease
CLAFUR5_01777					Serine/threonine-protein kinase HSL1
CLAFUR5_01779					Cell fusion protein cfr1
CLAFUR5_01781	PF00172	PF00172			hypothetical protein
CLAFUR5_01782					hypothetical protein
CLAFUR5_01788					F-box/LRR-repeat protein 2
CLAFUR5_01790	PF00069	PF00069			Serine/threonine-protein kinase ppk6
CLAFUR5_01792	PF05508	PF05508			Ran-specific GTPase-activating protein 30
CLAFUR5_01802		PF17784			hypothetical protein
CLAFUR5_01808			yes	yes	hypothetical protein
CLAFUR5_01809					putative sterol O-acyltransferase 2
CLAFUR5_01810		PF07690			hypothetical protein
CLAFUR5_01815					hypothetical protein
CLAFUR5_01818	PF00106 PF13561	PF00106 PF13561			Short chain dehydrogenase/reductase dpchG
CLAFUR5_01822					hypothetical protein
CLAFUR5_01825	PF12828 PF12825	PF12825			hypothetical protein
CLAFUR5_01827					Glucan 1,3-beta-glucosidase 3	GH5_49
CLAFUR5_01839					hypothetical protein
CLAFUR5_01842	PF07690	PF07690			MFS-type transporter dbaD
CLAFUR5_01843	PF03531 PF17292	PF17292 PF03531			FACT complex subunit pob3
CLAFUR5_01846	PF07690	PF07690			MFS siderochrome iron transporter 1
CLAFUR5_01849	PF01239	PF01239			Geranylgeranyl transferase type-2 subunit alpha
CLAFUR5_01851					hypothetical protein
CLAFUR5_01853					Alanine--glyoxylate aminotransferase 1
CLAFUR5_01857					putative prefoldin subunit 5
CLAFUR5_01861					hypothetical protein
CLAFUR5_01864					hypothetical protein
CLAFUR5_01866					GrpE, mitochondrial
CLAFUR5_01868					Cytochrome P450 monooxygenase lcsI
CLAFUR5_01875					FAD-dependent monooxygenase OpS4
CLAFUR5_01877					hypothetical protein
CLAFUR5_01878					Putative DNA glycosylase
CLAFUR5_01882					Fumarate hydratase, mitochondrial
CLAFUR5_01883					Meiotic expression up-regulated protein 26
CLAFUR5_01886					hypothetical protein
CLAFUR5_01887					hypothetical protein
CLAFUR5_01891					hypothetical protein
CLAFUR5_01893					1-phosphatidylinositol phosphodiesterase
CLAFUR5_01894			yes	yes	hypothetical protein		candidate effector
CLAFUR5_01895					Monothiol glutaredoxin-3
CLAFUR5_01900					hypothetical protein
CLAFUR5_01903	PF13561 PF00106				3-oxoacyl-[acyl-carrier-protein] reductase MabA
CLAFUR5_01906					hypothetical protein
CLAFUR5_01912					hypothetical protein
CLAFUR5_01915		PF00561 PF12146			hypothetical protein
CLAFUR5_01916					hypothetical protein
CLAFUR5_01919					hypothetical protein
CLAFUR5_01920	PF03061	PF03061			hypothetical protein
CLAFUR5_01922					Pisatin demethylase
CLAFUR5_01931					hypothetical protein	AA11
CLAFUR5_01935	PF01920	PF01920			putative prefoldin subunit 1
CLAFUR5_01936					Alkaline ceramidase 3
CLAFUR5_01937	PF04082 PF00172	PF04082			Cutinase transcription factor 1 beta
CLAFUR5_01941	PF12697	PF12697			hypothetical protein
CLAFUR5_01950		PF16212 PF13246 PF16209			Phospholipid-transporting ATPase DNF1
CLAFUR5_01958					Very-long-chain 3-oxoacyl-CoA reductase
CLAFUR5_01963					putative DNA primase large subunit
CLAFUR5_01964	PF00270	PF00270 PF00271			ATP-dependent RNA helicase dbp8
CLAFUR5_01967					hypothetical protein
CLAFUR5_01971			yes	yes	hypothetical protein
CLAFUR5_01978		PF00646			hypothetical protein
CLAFUR5_01979					hypothetical protein
CLAFUR5_01985					hypothetical protein
CLAFUR5_01988					hypothetical protein
CLAFUR5_02002					hypothetical protein
CLAFUR5_02008	PF00226	PF14308 PF00226			hypothetical protein
CLAFUR5_02010			yes	yes	hypothetical protein
CLAFUR5_02015		PF00488 PF05192 PF05188 PF05190			DNA mismatch repair protein msh6
CLAFUR5_02019	PF08240	PF08240			putative diacetyl reductase [(R)-acetoin forming] 2
CLAFUR5_02020		PF08240 PF00107			NADP-dependent alcohol dehydrogenase 6
CLAFUR5_02025	PF08598				hypothetical protein
CLAFUR5_02026	PF02366				Dolichyl-phosphate-mannose--protein mannosyltransferase 4	GT39
CLAFUR5_02027					Glutarate-semialdehyde dehydrogenase
CLAFUR5_02032					Zinc-regulated transporter 2
CLAFUR5_02033	PF00106	PF00106			Short chain dehydrogenase atnD
CLAFUR5_02036					hypothetical protein
CLAFUR5_02037			yes	yes	hypothetical protein
CLAFUR5_02045	PF00350 PF01031 PF02212	PF00350 PF01031 PF02212			Interferon-induced GTP-binding protein Mx1
CLAFUR5_02048					hypothetical protein
CLAFUR5_02049					Putative transcription initiation factor TFIID subunit
CLAFUR5_02053	PF01092 PF14572 PF13793	PF01092 PF14572 PF13793			Ribose-phosphate pyrophosphokinase 2
CLAFUR5_02059		PF00179			Ubiquitin-conjugating enzyme E2 Z
CLAFUR5_02060	PF08542 PF13177	PF13177 PF08542			Replication factor C subunit 5
CLAFUR5_02061					hypothetical protein
CLAFUR5_02062					putative alpha-L-arabinofuranosidase C	GH51
CLAFUR5_02063					Low glucose sensor SNF3
CLAFUR5_02065					hypothetical protein
CLAFUR5_02066	PF13489	PF13489			Methyltransferase pytC
CLAFUR5_02072					hypothetical protein
CLAFUR5_02074					Inositol transporter 1
CLAFUR5_02075	PF00300				Sedoheptulose 1,7-bisphosphatase
CLAFUR5_02076	PF02558	PF08546 PF02558			hypothetical protein
CLAFUR5_02081	PF04824 PF04825	PF04825			Meiotic recombination protein rec8
CLAFUR5_02084					Kinesin-like protein bimC
CLAFUR5_02091					ABC transporter G family member
CLAFUR5_02092	PF01849 PF00106				Nascent polypeptide-associated complex subunit beta
CLAFUR5_02093	PF00232	PF00232	yes	yes	Beta-glucosidase 1B	GH1
CLAFUR5_02095	PF05199 PF00732	PF05199			Dehydrogenase citC	AA3_2
CLAFUR5_02096					ER-derived vesicles protein ERV14
CLAFUR5_02097	PF15801	PF15801			Methionine aminopeptidase 1
CLAFUR5_02098		PF01494			Kynurenine 3-monooxygenase
CLAFUR5_02101					putative galactinol--sucrose galactosyltransferase 6	GH36
CLAFUR5_02102	PF01926	PF01926			Obg-like ATPase 1
CLAFUR5_02105					hypothetical protein	AA12
CLAFUR5_02108	PF17753 PF00703 PF17786		yes	yes	Beta-mannosidase A	GH2
CLAFUR5_02110		PF01875			hypothetical protein
CLAFUR5_02111	PF00394 PF07731	PF00394			Bilirubin oxidase
CLAFUR5_02113					hypothetical protein
CLAFUR5_02115	PF09994				hypothetical protein
CLAFUR5_02116					hypothetical protein
CLAFUR5_02118	PF07976 PF01494 PF00924	PF07976 PF01494 PF00924			3-hydroxybenzoate 4-monooxygenase
CLAFUR5_02120					hypothetical protein
CLAFUR5_02123					hypothetical protein
CLAFUR5_02130					Endosomal protein P24B
CLAFUR5_02134					hypothetical protein
CLAFUR5_02138					hypothetical protein
CLAFUR5_02139	PF00644	PF00644			Poly [ADP-ribose] polymerase 2
CLAFUR5_02144					hypothetical protein
CLAFUR5_02150					hypothetical protein
CLAFUR5_02151					hypothetical protein
CLAFUR5_02156					hypothetical protein
CLAFUR5_02169					hypothetical protein
CLAFUR5_02170					hypothetical protein
CLAFUR5_02171					hypothetical protein
CLAFUR5_02173					hypothetical protein
CLAFUR5_02177	PF07690				L-fucose-proton symporter
CLAFUR5_02185					hypothetical protein
CLAFUR5_02187		PF08592			hypothetical protein
CLAFUR5_02192					putative quinate permease
CLAFUR5_02194					hypothetical protein
CLAFUR5_02199					hypothetical protein
CLAFUR5_02202					High-affinity nicotinic acid transporter
CLAFUR5_02207					carboxylate methylbutanoyltransferase
CLAFUR5_02213					hypothetical protein
CLAFUR5_02215					hypothetical protein
CLAFUR5_02216					hypothetical protein
CLAFUR5_02217		PF00071			Ras guanine nucleotide exchange factor I
CLAFUR5_02222	PF07690	PF07690			High-affinity nicotinic acid transporter
CLAFUR5_02227					hypothetical protein
CLAFUR5_02229					hypothetical protein
CLAFUR5_02238					hypothetical protein
CLAFUR5_02239					hypothetical protein
CLAFUR5_02263					hypothetical protein
CLAFUR5_02268	PF06516	PF06516	yes	yes	Purine nucleoside permease
CLAFUR5_02269					hypothetical protein
CLAFUR5_02270					hypothetical protein
CLAFUR5_02272					hypothetical protein
CLAFUR5_02273					F-box/WD repeat-containing protein 1A
CLAFUR5_02274					Fork head 1
CLAFUR5_02276	PF01501				Glycogenin-1	GT8
CLAFUR5_02278	PF00172	PF00172			hypothetical protein
CLAFUR5_02292					Pyruvate kinase
CLAFUR5_02293					hypothetical protein
CLAFUR5_02297	PF00646				hypothetical protein
CLAFUR5_02299					N-terminal acetyltransferase B complex catalytic subunit naa20
CLAFUR5_02307	PF10341				hypothetical protein
CLAFUR5_02319					hypothetical protein
CLAFUR5_02323	PF04182	PF04182			hypothetical protein
CLAFUR5_02325		PF00128			Alpha-amylase	GH13_5
CLAFUR5_02332					hypothetical protein
CLAFUR5_02333					Isocitrate dehydrogenase [NAD] subunit 2, mitochondrial
CLAFUR5_02334					hypothetical protein
CLAFUR5_02335					U6 snRNA-associated Sm-like protein LSm4
CLAFUR5_02336			yes	yes	MFS-type transporter oryC
CLAFUR5_02337	PF00187 PF02449 PF08532	PF00187 PF02449 PF08532	yes	yes	Beta-galactosidase	GH42
CLAFUR5_02338					hypothetical protein
CLAFUR5_02343	PF01670	PF01670			hypothetical protein
CLAFUR5_02347					Norsolorinic acid reductase A
CLAFUR5_02349	PF00651	PF00651			hypothetical protein
CLAFUR5_02353					PXMP2/4 family protein 3
CLAFUR5_02354					hypothetical protein
CLAFUR5_02357	PF00271	PF00271			DNA repair protein RAD5
CLAFUR5_02359		PF00732 PF05199	yes	yes	Oxygen-dependent choline dehydrogenase	AA3_2
CLAFUR5_02365					Importin subunit beta-1
CLAFUR5_02368		PF00082			Tripeptidyl-peptidase SED2
CLAFUR5_02375					hypothetical protein
CLAFUR5_02376	PF18313				hypothetical protein
CLAFUR5_02378					hypothetical protein
CLAFUR5_02384		PF00004			hypothetical protein
CLAFUR5_02385					hypothetical protein
CLAFUR5_02386					Cytochrome P450 61
CLAFUR5_02389					hypothetical protein
CLAFUR5_02394					hypothetical protein
CLAFUR5_02396					hypothetical protein
CLAFUR5_02404					Phosphatidylserine decarboxylase proenzyme 1, mitochondrial
CLAFUR5_02407		PF02487			hypothetical protein
CLAFUR5_02409					hypothetical protein
CLAFUR5_02410					N-glycosidase
CLAFUR5_02414					hypothetical protein
CLAFUR5_02415					Transcription factor SWI6
CLAFUR5_02435					hypothetical protein
CLAFUR5_02438	PF01026	PF01026			Cut9-interacting protein scn1
CLAFUR5_02443	PF02668	PF02668			Taurine hydroxylase-like protein SAT17
CLAFUR5_02451					hypothetical protein
CLAFUR5_02468		PF00083			Alpha-glucosides permease MPH3
CLAFUR5_02471					hypothetical protein
CLAFUR5_02473					Benzoylformate decarboxylase
CLAFUR5_02474					hypothetical protein
CLAFUR5_02486					hypothetical protein
CLAFUR5_02490					GTP-binding protein gtr2
CLAFUR5_02491					Heat shock protein 12B
CLAFUR5_02492	PF04928 PF04926 PF01909				Poly(A) polymerase pla1
CLAFUR5_02493					putative acyltransferase
CLAFUR5_02498	PF00083	PF00083			Quinate permease
CLAFUR5_02499					Calcium-transporting ATPase 2
CLAFUR5_02500					hypothetical protein
CLAFUR5_02502					Putative sterigmatocystin biosynthesis peroxidase stcC
CLAFUR5_02506					hypothetical protein
CLAFUR5_02508	PF08592				hypothetical protein
CLAFUR5_02516	PF12090	PF12090			hypothetical protein
CLAFUR5_02517		PF00505			hypothetical protein
CLAFUR5_02520					Transcription factor tau subunit
CLAFUR5_02521					hypothetical protein
CLAFUR5_02524			yes	yes	hypothetical protein
CLAFUR5_02529					hypothetical protein
CLAFUR5_02530			yes	yes	hypothetical protein
CLAFUR5_02533					hypothetical protein
CLAFUR5_02535		PF00957			hypothetical protein
CLAFUR5_02536	PF13919 PF10483 PF08648	PF13919 PF10483 PF08648			Elongator complex protein 5
CLAFUR5_02537					Polysaccharide monooxygenase Cel61a	AA9
CLAFUR5_02539					hypothetical protein
CLAFUR5_02546		PF11374			hypothetical protein
CLAFUR5_02551		PF00076			La
CLAFUR5_02554					putative eukaryotic translation initiation factor 4H
CLAFUR5_02555					hypothetical protein
CLAFUR5_02565	PF02929 PF16353	PF02929 PF16353			Beta-galactosidase	GH2
CLAFUR5_02569					hypothetical protein
CLAFUR5_02571					hypothetical protein
CLAFUR5_02573	PF01370				NAD-dependent epimerase/dehydratase terH
CLAFUR5_02575					hypothetical protein
CLAFUR5_02576					Pyrrolopyrazine biosynthesis cluster protein F
CLAFUR5_02577					UPF0659 protein
CLAFUR5_02582					hypothetical protein
CLAFUR5_02584					hypothetical protein
CLAFUR5_02589					hypothetical protein
CLAFUR5_02590	PF00134				CTD kinase subunit beta
CLAFUR5_02591	PF03142 PF00173 PF00063	PF00063 PF03142			Chitin synthase 6	GT2
CLAFUR5_02592	PF08766				Chitin synthase 5	GT2
CLAFUR5_02594	PF02958	PF02958			hypothetical protein
CLAFUR5_02596	PF06999	PF06999			Altered inheritance of mitochondria protein 32
CLAFUR5_02600					hypothetical protein
CLAFUR5_02603		PF00150	yes	yes	putative endo-beta-1,4-glucanase B	GH5_5
CLAFUR5_02608					hypothetical protein
CLAFUR5_02612	PF00106	PF00106 PF13561			L-2,3-butanediol dehydrogenase
CLAFUR5_02616	PF11781	PF11781			RNA polymerase I-specific transcription initiation factor rrn7
CLAFUR5_02619					Rho GTPase-activating protein 15
CLAFUR5_02621	PF12247 PF00867 PF00752 PF12246	PF00867 PF00752 PF12247 PF12246			Post-transcriptional regulator MKT1
CLAFUR5_02624					hypothetical protein
CLAFUR5_02627					Nitrate reductase [NADPH]
CLAFUR5_02636					hypothetical protein
CLAFUR5_02638					Enolase-phosphatase E1
CLAFUR5_02644	PF02786 PF00289 PF02785 PF02682 PF02626 PF00364	PF00364 PF02682 PF00289 PF02786 PF02626 PF02785			Putative urea carboxylase
CLAFUR5_02645					Lactam utilization protein lamB
CLAFUR5_02648					Putative epoxide hydrolase
CLAFUR5_02653	PF13802 PF16863 PF01055	PF13802 PF01055			putative alpha/beta-glucosidase agdC	GH31
CLAFUR5_02654					hypothetical protein
CLAFUR5_02656		PF17733			hypothetical protein
CLAFUR5_02658					hypothetical protein		candidate effector
CLAFUR5_02663					hypothetical protein
CLAFUR5_02664					hypothetical protein
CLAFUR5_02665					hypothetical protein
CLAFUR5_02669					MFS transporter prlL
CLAFUR5_02670	PF00512	PF00512 PF02518			Histidine protein kinase NIK1
CLAFUR5_02671					hypothetical protein
CLAFUR5_02672					DNA replication licensing factor mcm3
CLAFUR5_02678					hypothetical protein
CLAFUR5_02684					L-tryptophan decarboxylase
CLAFUR5_02686					hypothetical protein
CLAFUR5_02690	PF17111	PF17111			hypothetical protein
CLAFUR5_02691	PF14833	PF14833			putative 3-hydroxyisobutyrate dehydrogenase, mitochondrial
CLAFUR5_02692	PF12331	PF12331			hypothetical protein
CLAFUR5_02693		PF01148			Putative phosphatidate cytidylyltransferase
CLAFUR5_02695					hypothetical protein
CLAFUR5_02699			yes	yes	Versatile peroxidase VPL1	AA2
CLAFUR5_02707	PF00857	PF00857			Nicotinamidase
CLAFUR5_02713					hypothetical protein
CLAFUR5_02714					hypothetical protein
CLAFUR5_02718					Membrane protein TMS1
CLAFUR5_02719					hypothetical protein
CLAFUR5_02720					hypothetical protein
CLAFUR5_02721	PF00651	PF00651			hypothetical protein
CLAFUR5_02723			yes	yes	Lipase B
CLAFUR5_02724					Heat shock protein hsp88
CLAFUR5_02730		PF00067			Cytochrome P450 monooxygenase gloP
CLAFUR5_02731					hypothetical protein
CLAFUR5_02732	PF07992				putative NADH dehydrogenase
CLAFUR5_02735					hypothetical protein
CLAFUR5_02737					Calcium channel
CLAFUR5_02746					hypothetical protein
CLAFUR5_02750					hypothetical protein
CLAFUR5_02754		PF00646 PF00085	yes	yes	hypothetical protein
CLAFUR5_02755					hypothetical protein
CLAFUR5_02758					hypothetical protein
CLAFUR5_02759					Anaphase-promoting complex subunit 10
CLAFUR5_02760	PF09532				Enhancer of mRNA-decapping protein 3
CLAFUR5_02761					Short-chain dehydrogenase/reductase VdtF
CLAFUR5_02763					Potassium transport protein 1
CLAFUR5_02765					Iron transport multicopper oxidase fetC	AA1_2
CLAFUR5_02766					High affinity iron permease ftrA
CLAFUR5_02772					hypothetical protein
CLAFUR5_02776					hypothetical protein
CLAFUR5_02781					hypothetical protein
CLAFUR5_02790	PF00083	PF00083			High-affinity glucose transporter
CLAFUR5_02795					hypothetical protein
CLAFUR5_02796					hypothetical protein
CLAFUR5_02797					hypothetical protein
CLAFUR5_02798					Short-chain dehydrogenase/reductase prx7
CLAFUR5_02800					hypothetical protein
CLAFUR5_02803					FAD-dependent monooxygenase sdcF	AA7
CLAFUR5_02804					hypothetical protein
CLAFUR5_02805			yes	yes	Alkali-sensitive linkage protein 1	GH128
CLAFUR5_02812					hypothetical protein
CLAFUR5_02818					hypothetical protein
CLAFUR5_02822	PF12584				Trafficking protein particle complex subunit 10
CLAFUR5_02830	PF00679 PF03144				Ribosome assembly protein 1
CLAFUR5_02847					Pre-rRNA-processing protein las1
CLAFUR5_02849	PF07732 PF07731	PF07732 PF07731			Hephaestin-like protein
CLAFUR5_02850	PF03188	PF03188			hypothetical protein
CLAFUR5_02852	PF00153	PF00153			Peroxisomal membrane protein PMP47B
CLAFUR5_02859					GTPase-activating protein GYP7
CLAFUR5_02862					Formate dehydrogenase
CLAFUR5_02864	PF02798	PF02798			Glutathione S-transferase 1
CLAFUR5_02873		PF00083			Siderophore iron transporter 1
CLAFUR5_02880	PF08241	PF08241			tRNA (carboxymethyluridine(34)-5-O)-methyltransferase
CLAFUR5_02897					hypothetical protein
CLAFUR5_02898					hypothetical protein
CLAFUR5_02914					hypothetical protein
CLAFUR5_02916					DNA repair protein RAD5A
CLAFUR5_02919					Putative beta-glucuronidase	GH2
CLAFUR5_02920	PF01124	PF01124			hypothetical protein
CLAFUR5_02923					hypothetical protein
CLAFUR5_02927	PF00638				Ran-specific GTPase-activating protein 1
CLAFUR5_02928		PF03366			Transcription initiation factor TFIID subunit 14
CLAFUR5_02932					Protection of telomeres protein 1
CLAFUR5_02933					hypothetical protein
CLAFUR5_02939					putative glycosidase	GH16_1
CLAFUR5_02942	PF13254	PF13254			hypothetical protein
CLAFUR5_02943					ADP-ribosylation factor-like protein 2
CLAFUR5_02946					hypothetical protein
CLAFUR5_02948	PF11718 PF07521 PF10996 PF00753	PF11718 PF07521 PF10996 PF00753			Endoribonuclease ysh1
CLAFUR5_02951					hypothetical protein
CLAFUR5_02962	PF00240 PF01020				Ubiquitin-60S ribosomal protein L40
CLAFUR5_02963	PF01967 PF06463 PF04055 PF13353	PF01967 PF06463 PF04055 PF13353			Molybdenum cofactor biosynthesis protein 1
CLAFUR5_02969					hypothetical protein
CLAFUR5_02972	PF07819	PF07819			GPI inositol-deacylase
CLAFUR5_02980					hypothetical protein
CLAFUR5_02982			yes	yes	hypothetical protein		candidate effector
CLAFUR5_02984					Vacuolar segregation protein pep7
CLAFUR5_02985					Glutamine--tRNA ligase protein virJ
CLAFUR5_02987					hypothetical protein
CLAFUR5_02989					MFS-type transporter ppsE
CLAFUR5_02990			yes	yes	Endoglucanase E1	GH5_24
CLAFUR5_02999					hypothetical protein
CLAFUR5_03000	PF05132	PF05132			hypothetical protein
CLAFUR5_03001	PF07690				MFS transporter cpaT
CLAFUR5_03002	PF00588	PF00588			putative methyltransferase TARBP1
CLAFUR5_03005	PF12456 PF02383	PF12456 PF02383			Phosphatidylinositide phosphatase SAC2
CLAFUR5_03010					hypothetical protein
CLAFUR5_03012					hypothetical protein
CLAFUR5_03019					hypothetical protein
CLAFUR5_03020					hypothetical protein
CLAFUR5_03022					hypothetical protein
CLAFUR5_03025					Signal recognition particle sec65 subunit
CLAFUR5_03028					hypothetical protein
CLAFUR5_03031					2-isopropylmalate synthase
CLAFUR5_03032					Putative amidase
CLAFUR5_03033					Zn(2)-C6 fungal-type transcription factor afumD
CLAFUR5_03036	PF03127	PF03127			hypothetical protein
CLAFUR5_03039					PAN2-PAN3 deadenylation complex subunit PAN3
CLAFUR5_03041					Bifunctional epoxide hydrolase 2
CLAFUR5_03047		PF08288			Phosphatidylinositol N-acetylglucosaminyltransferase gpi3 subunit	GT4
CLAFUR5_03055					hypothetical protein
CLAFUR5_03060	PF16363	PF16363			UDP-glucuronic acid decarboxylase 6
CLAFUR5_03070	PF00172 PF04082	PF00172 PF04082			hypothetical protein
CLAFUR5_03071					hypothetical protein
CLAFUR5_03074	PF09428 PF00651	PF09428 PF00651			hypothetical protein
CLAFUR5_03075					hypothetical protein
CLAFUR5_03077					hypothetical protein
CLAFUR5_03081	PF00106	PF00106			Short-chain dehydrogenase/reductase ascJ
CLAFUR5_03082					Transcriptional activator ARO80
CLAFUR5_03083	PF14226	PF03171 PF14226			UPF0676 protein
CLAFUR5_03084					Mitochondrial import receptor subunit tom40
CLAFUR5_03087		PF00481			hypothetical protein
CLAFUR5_03088					DOA4-independent degradation protein 4
CLAFUR5_03091					putative vacuolar amino acid transporter
CLAFUR5_03092		PF00141 PF06087			Ligninase LG3	AA2
CLAFUR5_03093					hypothetical protein
CLAFUR5_03094					Beta-xylosidase	GH5_22
CLAFUR5_03096					hypothetical protein
CLAFUR5_03099					hypothetical protein
CLAFUR5_03100	PF00106				hypothetical protein
CLAFUR5_03104		PF08450			Lactonohydrolase oryL
CLAFUR5_03105	PF00300	PF00300	yes	yes	putative phosphoglycerate mutase
CLAFUR5_03106					hypothetical protein
CLAFUR5_03107		PF00026	yes	yes	Aspartic protease SNP2
CLAFUR5_03108	PF08221	PF08221			DNA-directed RNA polymerase III subunit rpc3
CLAFUR5_03111	PF04112				N-alpha-acetyltransferase 35, NatC auxiliary subunit
CLAFUR5_03114	PF00107 PF08240	PF00107 PF08240			L-arabinitol 4-dehydrogenase
CLAFUR5_03116	PF04130 PF17681	PF17681 PF04130			Spindle pole body component alp4
CLAFUR5_03119	PF09757	PF09757			Histone deacetylase clr3
CLAFUR5_03120					hypothetical protein
CLAFUR5_03125					hypothetical protein
CLAFUR5_03129					hypothetical protein
CLAFUR5_03135					hypothetical protein
CLAFUR5_03138					Amino-acid permease BAT1
CLAFUR5_03142					hypothetical protein
CLAFUR5_03143		PF15519 PF00076			RNA-binding protein rsd1
CLAFUR5_03150		PF07992			External alternative NADH-ubiquinone oxidoreductase
CLAFUR5_03151					hypothetical protein
CLAFUR5_03153			yes	yes	hypothetical protein
CLAFUR5_03168					hypothetical protein
CLAFUR5_03175					hypothetical protein
CLAFUR5_03178					Minichromosome loss protein 1
CLAFUR5_03184	PF02182				hypothetical protein
CLAFUR5_03185					MFS-type transporter cnsO
CLAFUR5_03193	PF00806	PF00806			Pumilio domain-containing protein
CLAFUR5_03202					hypothetical protein
CLAFUR5_03205		PF12738			S-M checkpoint control protein rad4
CLAFUR5_03209			yes	yes	hypothetical protein
CLAFUR5_03210	PF07732 PF00394 PF07731	PF07731 PF07732	yes	yes	Laccase-2	AA1_3
CLAFUR5_03213					hypothetical protein
CLAFUR5_03216		PF04082			Cutinase transcription factor 1 beta
CLAFUR5_03219					3-beta-hydroxysteroid-Delta(8),Delta(7)-isomerase
CLAFUR5_03222					Aquaporin-1
CLAFUR5_03224		PF10374 PF10373			hypothetical protein
CLAFUR5_03227	PF00561	PF00561			Fluoroacetate dehalogenase
CLAFUR5_03228	PF00787 PF19566 PF08733	PF00787 PF19566 PF08733			Sorting nexin mvp1
CLAFUR5_03232					hypothetical protein
CLAFUR5_03233		PF00400			hypothetical protein
CLAFUR5_03239					hypothetical protein
CLAFUR5_03241					hypothetical protein	AA12
CLAFUR5_03243	PF00005				ABC multidrug transporter lscH
CLAFUR5_03247		PF01134			FAD-dependent monooxygenase OpS4
CLAFUR5_03248					hypothetical protein
CLAFUR5_03249					Short chain dehydrogenase gsfE
CLAFUR5_03250					Dihydroxyacetone kinase 1
CLAFUR5_03252					hypothetical protein
CLAFUR5_03256					hypothetical protein
CLAFUR5_03257					Vacuole-localized protein 4
CLAFUR5_03258					hypothetical protein
CLAFUR5_03260			yes	yes	Leucine-rich repeat extensin-like protein 3
CLAFUR5_03268					hypothetical protein
CLAFUR5_03272	PF07883	PF07883			Quercetin 2,3-dioxygenase
CLAFUR5_03273					hypothetical protein
CLAFUR5_03277	PF00806				Meiotic coiled-coil protein 2
CLAFUR5_03278	PF11838 PF01433 PF17900	PF01433 PF17900			Aminopeptidase 2, mitochondrial
CLAFUR5_03279					hypothetical protein
CLAFUR5_03285					hypothetical protein
CLAFUR5_03287					Tip elongation aberrant protein Tea4
CLAFUR5_03293		PF00651			hypothetical protein
CLAFUR5_03294	PF00732	PF00732			Dehydrogenase citC	AA3_2
CLAFUR5_03295					hypothetical protein
CLAFUR5_03298					hypothetical protein
CLAFUR5_03320					hypothetical protein
CLAFUR5_03321					rRNA biogenesis protein RRP36
CLAFUR5_03323					hypothetical protein
CLAFUR5_03324		PF17907 PF00397 PF00856 PF08236			Histone-lysine N-methyltransferase, H3 lysine-36 specific
CLAFUR5_03327					hypothetical protein		candidate effector
CLAFUR5_03335		PF00294			hypothetical protein
CLAFUR5_03336	PF01213 PF08603	PF08603			Adenylyl cyclase-associated protein
CLAFUR5_03341					Guanine nucleotide-binding protein alpha-3 subunit
CLAFUR5_03343	PF04082 PF00172	PF00172 PF04082			hypothetical protein
CLAFUR5_03346	PF11913	PF11913			hypothetical protein
CLAFUR5_03351					MFS efflux pump atnC
CLAFUR5_03361			yes	yes	Alkaline phosphatase H
CLAFUR5_03366					hypothetical protein
CLAFUR5_03367	PF00450	PF00450			Carboxypeptidase S1 B
CLAFUR5_03369					hypothetical protein
CLAFUR5_03372					Allophanate hydrolase
CLAFUR5_03373	PF14226	PF14226			2-oxoglutarate-Fe(II) type oxidoreductase ppzC
CLAFUR5_03374	PF02133	PF02133			hypothetical protein
CLAFUR5_03384					hypothetical protein
CLAFUR5_03394					putative magnesium transporter NIPA4
CLAFUR5_03396					Arabinan endo-1,5-alpha-L-arabinosidase A	GH43_6	candidate effector
CLAFUR5_03397					hypothetical protein
CLAFUR5_03399					Cytochrome P450 monooxygenase
CLAFUR5_03409					hypothetical protein
CLAFUR5_03411		PF00743			Putative sterigmatocystin biosynthesis monooxygenase stcW
CLAFUR5_03412					putative hydroxyacylglutathione hydrolase
CLAFUR5_03413	PF03144 PF00009	PF03144			GTP-binding protein 1
CLAFUR5_03416					hypothetical protein
CLAFUR5_03418					Bifunctional peptidase and (3S)-lysyl hydroxylase Jmjd7
CLAFUR5_03423					Ecp5		candidate effector
CLAFUR5_03430	PF14852 PF14853	PF14852 PF14853			Mitochondrial fission 1 protein
CLAFUR5_03432					Zinc finger C2H2 protein
CLAFUR5_03451					hypothetical protein
CLAFUR5_03454		PF01920			Prefoldin subunit 4
CLAFUR5_03457		PF02518			Response regulator mcs4
CLAFUR5_03459	PF00682	PF00682			Hydroxymethylglutaryl-CoA lyase, mitochondrial
CLAFUR5_03462	PF07690	PF07690			hypothetical protein
CLAFUR5_03463	PF20210	PF20210			Pof6 interactor protein 1
CLAFUR5_03466					hypothetical protein
CLAFUR5_03467		PF13520			hypothetical protein
CLAFUR5_03473					hypothetical protein
CLAFUR5_03475	PF01494	PF01494			hypothetical protein
CLAFUR5_03483	PF00083	PF00083			High-affinity glucose transporter ght2
CLAFUR5_03484					Regulator of phospholipase D SRF1
CLAFUR5_03485			yes	yes	ATP-dependent DNA helicase PIF1
CLAFUR5_03488					hypothetical protein
CLAFUR5_03494					hypothetical protein
CLAFUR5_03495	PF07690	PF07690			hypothetical protein
CLAFUR5_03501	PF10138	PF10138			hypothetical protein
CLAFUR5_03502	PF13622	PF13622			hypothetical protein
CLAFUR5_03507					hypothetical protein
CLAFUR5_03508					UPF0648 protein
CLAFUR5_03509					COP9 signalosome complex subunit 5
CLAFUR5_03510	PF14260 PF00136 PF03104	PF14260 PF00136 PF03104			DNA polymerase delta catalytic subunit
CLAFUR5_03512	PF14378	PF14378	yes	yes	hypothetical protein
CLAFUR5_03515	PF13599	PF13599			hypothetical protein
CLAFUR5_03516					Endoplasmic reticulum transmembrane helix translocase
CLAFUR5_03523					hypothetical protein
CLAFUR5_03526					hypothetical protein
CLAFUR5_03530	PF00170	PF00170			Transcription factor atf21
CLAFUR5_03532					DNA polymerase alpha subunit B
CLAFUR5_03536					hypothetical protein
CLAFUR5_03537					hypothetical protein
CLAFUR5_03541	PF12894 PF08606 PF04387	PF12894 PF08606 PF04387			Pre-mRNA-processing factor 19
CLAFUR5_03542	PF00106	PF00106			hypothetical protein
CLAFUR5_03547					putative tartrate dehydrogenase/decarboxylase
CLAFUR5_03549					U6 small nuclear RNA (adenine-(43)-N(6))-methyltransferase
CLAFUR5_03551					hypothetical protein
CLAFUR5_03559					hypothetical protein
CLAFUR5_03561					Transport protein particle
CLAFUR5_03562		PF11864			Tuberous sclerosis 2
CLAFUR5_03571					hypothetical protein
CLAFUR5_03574					Regulator of nonsense transcripts 2
CLAFUR5_03577			yes	yes	hypothetical protein
CLAFUR5_03578					hypothetical protein
CLAFUR5_03585	PF00566	PF00566			GTPase-activating protein gyp10
CLAFUR5_03591	PF00324	PF00324			General amino acid permease AGP3
CLAFUR5_03593					hypothetical protein
CLAFUR5_03596	PF10395				hypothetical protein
CLAFUR5_03597	PF03009	PF03009			Extracellular protein
CLAFUR5_03600					hypothetical protein
CLAFUR5_03603					Multiple myeloma tumor-associated protein 2
CLAFUR5_03604					putative mannosyl-oligosaccharide glucosidase	GH63
CLAFUR5_03608					Pyridoxamine 5'-phosphate oxidase family protein ustO
CLAFUR5_03614	PF20150	PF20150			hypothetical protein
CLAFUR5_03616					hypothetical protein
CLAFUR5_03617					Arylacetonitrilase
CLAFUR5_03623					hypothetical protein
CLAFUR5_03630					hypothetical protein
CLAFUR5_03632					hypothetical protein
CLAFUR5_03634		PF00614			Phospholipase D
CLAFUR5_03635					hypothetical protein
CLAFUR5_03636	PF13771 PF02375 PF02373	PF13771 PF02375 PF02373			DNA damage-responsive transcriptional repressor RPH1
CLAFUR5_03640					hypothetical protein
CLAFUR5_03642			yes	yes	Calcium influx-promoting protein ehs1
CLAFUR5_03643					hypothetical protein
CLAFUR5_03650					hypothetical protein
CLAFUR5_03660					hypothetical protein
CLAFUR5_03663	PF11699	PF11699			hypothetical protein
CLAFUR5_03664	PF14560	PF14560			Cell polarity protein alp11
CLAFUR5_03668					K(+)/H(+) antiporter 1
CLAFUR5_03674					Dihydrolipoyllysine-residue acetyltransferase, mitochondrial
CLAFUR5_03675					hypothetical protein
CLAFUR5_03677					hypothetical protein
CLAFUR5_03683					hypothetical protein
CLAFUR5_03684					Oxysterol-binding
CLAFUR5_03688					hypothetical protein
CLAFUR5_03690					hypothetical protein
CLAFUR5_03692					hypothetical protein
CLAFUR5_03694	PF00004	PF00004			hypothetical protein
CLAFUR5_03695					hypothetical protein
CLAFUR5_03697		PF10431			ATP-dependent clpX-like chaperone, mitochondrial
CLAFUR5_03709					hypothetical protein
CLAFUR5_03710					hypothetical protein
CLAFUR5_03713					hypothetical protein
CLAFUR5_03715					hypothetical protein
CLAFUR5_03719					hypothetical protein
CLAFUR5_03720					hypothetical protein
CLAFUR5_03730					Mitogen-activated protein kinase adapter protein
CLAFUR5_03732	PF00702	PF00702			hypothetical protein
CLAFUR5_03734					hypothetical protein
CLAFUR5_03739					1,3-beta-glucanosyltransferase	GH72
CLAFUR5_03740					Oligopeptide transporter 4
CLAFUR5_03742					hypothetical protein
CLAFUR5_03744		PF10186			UV radiation resistance-associated protein
CLAFUR5_03749					hypothetical protein
CLAFUR5_03755					hypothetical protein
CLAFUR5_03758	PF00293	PF00293			hypothetical protein
CLAFUR5_03764					hypothetical protein
CLAFUR5_03774			yes	yes	hypothetical protein
CLAFUR5_03787					Beta-mannosidase B	GH2
CLAFUR5_03788	PF00172	PF00172			Lactose regulatory protein LAC9
CLAFUR5_03790					Putative elongation of fatty acids protein
CLAFUR5_03793					hypothetical protein
CLAFUR5_03797					hypothetical protein
CLAFUR5_03800		PF00806			Pumilio 1
CLAFUR5_03805					hypothetical protein
CLAFUR5_03808					hypothetical protein
CLAFUR5_03810		PF01066			CDP-diacylglycerol--inositol 3-phosphatidyltransferase
CLAFUR5_03815					hypothetical protein
CLAFUR5_03822		PF00617			Cell division control protein 25
CLAFUR5_03826		PF08240			(R,R)-butanediol dehydrogenase
CLAFUR5_03833		PF13489			Methyltransferase pytC
CLAFUR5_03834					Putative mitochondrial carnitine O-acetyltransferase
CLAFUR5_03835	PF08423	PF08423			DNA repair protein rhp57
CLAFUR5_03839					hypothetical protein
CLAFUR5_03841					O-glycoside alpha-1,2-mannosyltransferase 4	GT15
CLAFUR5_03851		PF00682			Isopropyl malate synthase
CLAFUR5_03852	PF00682 PF00694 PF00330	PF00694 PF00682 PF00330			Aconitase htyD
CLAFUR5_03864	PF01545 PF16916	PF01545 PF16916			Metal tolerance protein 3
CLAFUR5_03865		PF09286	yes	yes	Tripeptidyl-peptidase sed1
CLAFUR5_03869					hypothetical protein
CLAFUR5_03870					hypothetical protein
CLAFUR5_03876					hypothetical protein
CLAFUR5_03878					hypothetical protein
CLAFUR5_03882	PF03171	PF03171			2-oxoglutarate-Fe(II) type oxidoreductase ppzD
CLAFUR5_03884					DNA ligase 4
CLAFUR5_03887					hypothetical protein
CLAFUR5_03889			yes	yes	hypothetical protein		candidate effector
CLAFUR5_03890					hypothetical protein
CLAFUR5_03891		PF19535	yes	yes	hypothetical protein
CLAFUR5_03892					hypothetical protein
CLAFUR5_03893					hypothetical protein
CLAFUR5_03896					hypothetical protein
CLAFUR5_03898					Vegetative incompatibility protein HET-E-1
CLAFUR5_03902	PF00069				hypothetical protein
CLAFUR5_03911					Importin-11
CLAFUR5_03913	PF00107 PF08240	PF00107 PF08240			NADP-dependent alcohol dehydrogenase 7
CLAFUR5_03914	PF02133	PF02133			Purine-cytosine permease fcyB
CLAFUR5_03918					hypothetical protein
CLAFUR5_03919					hypothetical protein
CLAFUR5_03921					Cytochrome P450 monooxygenase AKT7
CLAFUR5_03942					Oxidase FUB9
CLAFUR5_03947					hypothetical protein
CLAFUR5_03975	PF12138				hypothetical protein	GH135
CLAFUR5_03976		PF00004			hypothetical protein
CLAFUR5_03977					hypothetical protein
CLAFUR5_03980					hypothetical protein
CLAFUR5_03986			yes	yes	Ecp10-3		candidate effector
CLAFUR5_03987					hypothetical protein		candidate effector
CLAFUR5_03988					hypothetical protein
CLAFUR5_03989					hypothetical protein
CLAFUR5_03990					26S proteasome regulatory subunit rpn11
CLAFUR5_03991					Histone deacetylase RPD3
CLAFUR5_03995					5'-hydroxyaverantin dehydrogenase
CLAFUR5_04000					hypothetical protein
CLAFUR5_04001					hypothetical protein
CLAFUR5_04009	PF00135	PF00135			Cholinesterase
CLAFUR5_04010					hypothetical protein
CLAFUR5_04013					hypothetical protein
CLAFUR5_04016					hypothetical protein
CLAFUR5_04021					hypothetical protein
CLAFUR5_04022					hypothetical protein
CLAFUR5_04023	PF00544	PF00544			putative pectate lyase A	PL1
CLAFUR5_04041	PF00959	PF00959			hypothetical protein	GH24
CLAFUR5_04043					hypothetical protein		candidate effector
CLAFUR5_04044					G/U mismatch-specific uracil DNA glycosylase
CLAFUR5_04048		PF00069			hypothetical protein
CLAFUR5_04053		PF05199 PF00732	yes	yes	Dehydrogenase xptC	AA3_2
CLAFUR5_04054					ABC multidrug transporter MDR2
CLAFUR5_04056					Fe(II)/2-oxoglutarate-dependent dioxygenase nvfI
CLAFUR5_04057					hypothetical protein
CLAFUR5_04060	PF05729				hypothetical protein
CLAFUR5_04061	PF00076				RNA-binding protein 8A
CLAFUR5_04064					Beta-glucosidase 1
CLAFUR5_04083					putative feruloyl esterase
CLAFUR5_04088	PF00106	PF00106			5'-hydroxyaverantin dehydrogenase
CLAFUR5_04099					Vanillin dehydrogenase
CLAFUR5_04101	PF01328	PF01328	yes	yes	Dothistromin biosynthesis peroxidase dotB
CLAFUR5_04103					NAP1-binding protein 2
CLAFUR5_04105					Dimethyl-sulfide monooxygenase
CLAFUR5_04106	PF00296	PF00296			hypothetical protein
CLAFUR5_04122					Kinesin-like protein 6
CLAFUR5_04123	PF08240	PF08240			Trans-enoyl reductase fsr4
CLAFUR5_04129					Zinc-regulated transporter 2
CLAFUR5_04130					hypothetical protein
CLAFUR5_04134	PF00172	PF00172			Transcriptional activator protein acu-15
CLAFUR5_04136					hypothetical protein
CLAFUR5_04137					hypothetical protein
CLAFUR5_04138	PF01565 PF08031	PF08031 PF01565			FAD-linked oxidoreductase sorD	AA7
CLAFUR5_04141	PF06331	PF06331			General transcription and DNA repair factor IIH subunit TFB5
CLAFUR5_04153					hypothetical protein
CLAFUR5_04158					Putative epoxide hydrolase
CLAFUR5_04165	PF08509				hypothetical protein		candidate effector
CLAFUR5_04172					hypothetical protein		candidate effector
CLAFUR5_04175	PF00394 PF07732 PF07731	PF07732 PF00394 PF07731			oxidoreductase ptaK	AA1_3
CLAFUR5_04179					hypothetical protein
CLAFUR5_04185					hypothetical protein
CLAFUR5_04190					hypothetical protein
CLAFUR5_04196					Nicotinamidase
CLAFUR5_04199					hypothetical protein
CLAFUR5_04200					Lipase 4
CLAFUR5_04201		PF00190	yes	yes	Oxalate decarboxylase OxdD
CLAFUR5_04205	PF00069	PF00069			putative serine/threonine-protein kinase nek2
CLAFUR5_04208					N-acetylglucosamine-induced protein 1
CLAFUR5_04210					hypothetical protein
CLAFUR5_04212					hypothetical protein
CLAFUR5_04214					DNA topoisomerase 2
CLAFUR5_04219					hypothetical protein
CLAFUR5_04220					hypothetical protein
CLAFUR5_04224	PF00069	PF00069			hypothetical protein
CLAFUR5_04225	PF00069				hypothetical protein
CLAFUR5_04227					Satratoxin biosynthesis SC1 cluster protein 4
CLAFUR5_04229					hypothetical protein
CLAFUR5_04230					hypothetical protein
CLAFUR5_04232	PF00891	PF00891			Hps1-dma1 cluster O-methyltransferase
CLAFUR5_04237					Purine-cytosine permease fcyB
CLAFUR5_04242					hypothetical protein
CLAFUR5_04247					hypothetical protein
CLAFUR5_04250					hypothetical protein
CLAFUR5_04254					Cytochrome b2, mitochondrial
CLAFUR5_04256					Allantoin permease
CLAFUR5_04263	PF00083	PF00083			Sugar transporter STL1
CLAFUR5_04269					Putative polyamine transporter
CLAFUR5_04270					hypothetical protein
CLAFUR5_04272			yes	yes	Carboxypeptidase S1 B
CLAFUR5_04273	PF13417	PF13417			hypothetical protein
CLAFUR5_04274		PF00069			Serine/threonine-protein kinase Nek1
CLAFUR5_04279					hypothetical protein
CLAFUR5_04287					hypothetical protein
CLAFUR5_04288					hypothetical protein
CLAFUR5_04289					hypothetical protein
CLAFUR5_04292		PF00067			Cytochrome P450 monooxygenase virE
CLAFUR5_04294					hypothetical protein
CLAFUR5_04298		PF00083			MFS glucose transporter mfs1
CLAFUR5_04300	PF02133	PF02133			Transporter aclS
CLAFUR5_04301					L-arabinitol 4-dehydrogenase
CLAFUR5_04305		PF01400	yes	yes	hypothetical protein
CLAFUR5_04309					ENTH domain-containing protein
CLAFUR5_04312			yes	yes	Extracellular metalloproteinase MEP
CLAFUR5_04314	PF12796				hypothetical protein
CLAFUR5_04316			yes	yes	Endoglucanase	GH45
CLAFUR5_04326	PF00069	PF00069			Serine/threonine-protein kinase ATG1
CLAFUR5_04331					hypothetical protein
CLAFUR5_04335					hypothetical protein
CLAFUR5_04336					Serine/threonine-protein kinase KIN4
CLAFUR5_04339					AB hydrolase superfamily protein
CLAFUR5_04342					Transcription factor BOA15
CLAFUR5_04344					N-glycosidase
CLAFUR5_04345					hypothetical protein
CLAFUR5_04347					hypothetical protein
CLAFUR5_04348					hypothetical protein
CLAFUR5_04349					hypothetical protein
CLAFUR5_04350					hypothetical protein
CLAFUR5_04352					Lysine--tRNA ligase, mitochondrial
CLAFUR5_04353	PF00999				Na(+)/H(+) antiporter 1
CLAFUR5_04354					Developmental regulatory protein wetA
CLAFUR5_04358					Chromatin-remodeling complexes subunit ngg1
CLAFUR5_04359					hypothetical protein
CLAFUR5_04365					hypothetical protein
CLAFUR5_04366					Scytalone dehydratase-like protein Arp1
CLAFUR5_04368					Chitin synthase G	GT2
CLAFUR5_04369					hypothetical protein
CLAFUR5_04372					Short-chain dehydrogenase ptmH
CLAFUR5_04377					hypothetical protein
CLAFUR5_04380	PF01485	PF01485			hypothetical protein
CLAFUR5_04395					hypothetical protein
CLAFUR5_04398	PF07690				Major facilitator superfamily multidrug transporter mdrA
CLAFUR5_04400		PF07690			MFS transporter OpS2
CLAFUR5_04406					Vacuolar-sorting protein SNF7
CLAFUR5_04408					hypothetical protein
CLAFUR5_04409		PF18947			Histidine protein kinase NIK1
CLAFUR5_04411					hypothetical protein
CLAFUR5_04412					Cytochrome P450 monooxygenase aneD
CLAFUR5_04413			yes	yes	hypothetical protein		candidate effector
CLAFUR5_04417	PF00664 PF00005	PF00005 PF00664	yes	yes	ABC multidrug transporter B
CLAFUR5_04419		PF00083			hypothetical protein
CLAFUR5_04420					Major facilitator-type transporter ecdD
CLAFUR5_04421					Putative peptide chain release factor 1, mitochondrial
CLAFUR5_04424					hypothetical protein
CLAFUR5_04428	PF00550 PF00501				Oxalate--CoA ligase
CLAFUR5_04429					hypothetical protein
CLAFUR5_04445					hypothetical protein
CLAFUR5_04446					hypothetical protein
CLAFUR5_04451					hypothetical protein
CLAFUR5_04453					hypothetical protein
CLAFUR5_04455	PF00732 PF05199	PF05199	yes	yes	GMC oxidoreductase family protein Mala s	AA3_2
CLAFUR5_04458		PF00173 PF02771			Acyl-CoA dehydrogenase apdG
CLAFUR5_04459					hypothetical protein
CLAFUR5_04460					hypothetical protein
CLAFUR5_04465					hypothetical protein
CLAFUR5_04468					Putative epoxide hydrolase
CLAFUR5_04471	PF18011 PF06628				Catalase-1
CLAFUR5_04474					hypothetical protein
CLAFUR5_04487					Carboxypeptidase S1 B
CLAFUR5_04488	PF02201	PF02201			SWI/SNF and RSC complexes subunit ssr3
CLAFUR5_04490					Acetyl-coenzyme A transferase nodX
CLAFUR5_04491					hypothetical protein
CLAFUR5_04494		PF13632			hypothetical protein	GT2
CLAFUR5_04497	PF13640 PF00300	PF13640 PF00300			putative phosphoglycerate mutase
CLAFUR5_04502					85/ calcium-independent phospholipase A2
CLAFUR5_04506	PF00076 PF16842	PF00076 PF16842			hypothetical protein
CLAFUR5_04507					hypothetical protein
CLAFUR5_04510	PF00339	PF00339			hypothetical protein
CLAFUR5_04511					hypothetical protein
CLAFUR5_04515					hypothetical protein
CLAFUR5_04517		PF00179			Ubiquitin-conjugating enzyme E2 G1
CLAFUR5_04518					hypothetical protein
CLAFUR5_04522					Histidine protein methyltransferase 1
CLAFUR5_04538					hypothetical protein
CLAFUR5_04542					hypothetical protein
CLAFUR5_04547					hypothetical protein
CLAFUR5_04549	PF01544	PF01544			hypothetical protein
CLAFUR5_04550	PF07690	PF07690			Thiamine pathway transporter THI73
CLAFUR5_04551					hypothetical protein
CLAFUR5_04561	PF03171	PF03171			2-oxoglutarate-dependent dioxygenase
CLAFUR5_04562					hypothetical protein
CLAFUR5_04563	PF00232	PF00232			Beta-glucosidase 1B	GH1
CLAFUR5_04566					Transcriptional activator somA
CLAFUR5_04567					Transport protein particle subunit bet3
CLAFUR5_04570			yes	yes	Alpha-amylase	GH13_1
CLAFUR5_04575		PF00664			ABC-type transporter cicA
CLAFUR5_04579	PF05071	PF05071			NADH-ubiquinone oxidoreductase
CLAFUR5_04584					hypothetical protein
CLAFUR5_04590					FAD-dependent monooxygenase asL4
CLAFUR5_04593					hypothetical protein
CLAFUR5_04594					Maintenance of telomere capping protein 1
CLAFUR5_04598					hypothetical protein
CLAFUR5_04600					hypothetical protein
CLAFUR5_04601					Repressible alkaline phosphatase
CLAFUR5_04602					Methyltransferase pytC
CLAFUR5_04605					Quinate permease
CLAFUR5_04606					Non-reducing end beta-L-arabinofuranosidase	GH127
CLAFUR5_04612					hypothetical protein
CLAFUR5_04615					hypothetical protein
CLAFUR5_04618	PF00179	PF00179			putative ubiquitin-conjugating enzyme E2 25
CLAFUR5_04623		PF00026			Putative aspergillopepsin A-like aspartic endopeptidase
CLAFUR5_04627					General alpha-glucoside permease
CLAFUR5_04628					hypothetical protein
CLAFUR5_04632	PF11785	PF11785			Cyclic AMP-dependent transcription factor ATF-2
CLAFUR5_04637					hypothetical protein
CLAFUR5_04639					hypothetical protein
CLAFUR5_04640					hypothetical protein
CLAFUR5_04641					Scytalone dehydratase
CLAFUR5_04644			yes	yes	hypothetical protein		candidate effector
CLAFUR5_04646					hypothetical protein
CLAFUR5_04652					hypothetical protein
CLAFUR5_04653					Mitogen-activated protein kinase kinase 7
CLAFUR5_04655					COP9 signalosome complex subunit 7a
CLAFUR5_04661		PF00441 PF02770 PF02771			Acyl-CoA dehydrogenase apdG
CLAFUR5_04666					hypothetical protein
CLAFUR5_04671					hypothetical protein
CLAFUR5_04674		PF02580			D-aminoacyl-tRNA deacylase
CLAFUR5_04675					Alcohol dehydrogenase
CLAFUR5_04677		PF08240 PF13602 PF00107			Quinone oxidoreductase PIG3
CLAFUR5_04679		PF15446 PF00271 PF00176			Chromatin remodeling factor mit1
CLAFUR5_04680	PF00106 PF03663		yes	yes	Mannan endo-1,6-alpha-mannosidase DCW1	GH76
CLAFUR5_04688					Cytochrome P450 monooxygenase sthF
CLAFUR5_04689		PF08031			FAD-linked oxidoreductase sthB
CLAFUR5_04690					Vacuole-localized protein 4
CLAFUR5_04693	PF01328	PF01328			Dothistromin biosynthesis peroxidase dotB
CLAFUR5_04694			yes	yes	hypothetical protein
CLAFUR5_04695	PF04146				Zinc finger CCCH domain-containing protein 45
CLAFUR5_04698					hypothetical protein
CLAFUR5_04700		PF00118 PF01757			putative T-complex protein 1 subunit beta
CLAFUR5_04705					Glutaminase
CLAFUR5_04706					hypothetical protein
CLAFUR5_04707					hypothetical protein
CLAFUR5_04709	PF01301 PF10435 PF13364 PF13363		yes	yes	Beta-galactosidase A	GH35
CLAFUR5_04710	PF00651				hypothetical protein
CLAFUR5_04722					Ubiquitin-conjugating enzyme E2 8
CLAFUR5_04726					hypothetical protein
CLAFUR5_04729					hypothetical protein
CLAFUR5_04734					ATP-dependent DNA helicase pfh1
CLAFUR5_04740					hypothetical protein
CLAFUR5_04746					hypothetical protein
CLAFUR5_04748	PF00394 PF07732 PF07731	PF07732 PF07731 PF00394			Laccase-2	AA1_3
CLAFUR5_04754					hypothetical protein
CLAFUR5_04757	PF00004 PF09262 PF17862				Peroxisome biosynthesis protein PAS1
CLAFUR5_04761	PF04366	PF04366			SH3 domain-containing YSC84-like protein 1
CLAFUR5_04763					hypothetical protein
CLAFUR5_04766					hypothetical protein
CLAFUR5_04773					INO80 complex subunit 2
CLAFUR5_04774			yes	yes	hypothetical protein		candidate effector
CLAFUR5_04779		PF00795 PF02540			Glutamine-dependent NAD(+) synthetase
CLAFUR5_04791					hypothetical protein
CLAFUR5_04800		PF01063			Aminotransferase lcsP
CLAFUR5_04803					putative phosphatase
CLAFUR5_04805					Small ubiquitin-related modifier 3
CLAFUR5_04807					ABC multidrug transporter B
CLAFUR5_04811					hypothetical protein
CLAFUR5_04814					hypothetical protein
CLAFUR5_04828			yes	yes	Dothistromin biosynthesis peroxidase dotB
CLAFUR5_04829	PF05730	PF05730	yes	yes	hypothetical protein
CLAFUR5_04836					Serine/threonine-protein kinase crk1
CLAFUR5_04844	PF19050 PF00397	PF19050 PF00397			hypothetical protein
CLAFUR5_04845					hypothetical protein
CLAFUR5_04850	PF00686	PF00686			Alpha-amylase A type-3	GH13_1+CBM20
CLAFUR5_04853					Peptidyl-prolyl cis-trans isomerase B		candidate effector
CLAFUR5_04859					hypothetical protein
CLAFUR5_04861	PF00106	PF00106			Short-chain dehydrogenase/reductase eupG
CLAFUR5_04868					hypothetical protein
CLAFUR5_04872					hypothetical protein
CLAFUR5_04876					hypothetical protein
CLAFUR5_04883					hypothetical protein
CLAFUR5_04884					hypothetical protein
CLAFUR5_04895					L-arginine:L-lysine amidinotransferase
CLAFUR5_04896					hypothetical protein
CLAFUR5_04897	PF07690	PF07690			hypothetical protein
CLAFUR5_04898	PF07690	PF07690			MFS-type transporter calB
CLAFUR5_04899					MFS-type transporter calB
CLAFUR5_04902					hypothetical protein
CLAFUR5_04909					tRNA (adenine(58)-N(1))-methyltransferase catalytic subunit trm61
CLAFUR5_04910		PF14699			Glycogen debranching enzyme	GH13_25
CLAFUR5_04914					Pre-mRNA-processing factor 39
CLAFUR5_04915					Pre-mRNA-processing factor 39
CLAFUR5_04917	PF11976	PF11976			hypothetical protein
CLAFUR5_04918					hypothetical protein
CLAFUR5_04920					Ino eighty subunit 1
CLAFUR5_04924					hypothetical protein
CLAFUR5_04925	PF00240	PF00240			Ubiquitin
CLAFUR5_04928					hypothetical protein		candidate effector
CLAFUR5_04929					hypothetical protein
CLAFUR5_04931					hypothetical protein
CLAFUR5_04938					hypothetical protein
CLAFUR5_04943	PF00651	PF00651			hypothetical protein
CLAFUR5_04944					hypothetical protein
CLAFUR5_04948					hypothetical protein
CLAFUR5_04956		PF02133			hypothetical protein
CLAFUR5_04957		PF00583			hypothetical protein
CLAFUR5_04958					hypothetical protein
CLAFUR5_04961					hypothetical protein
CLAFUR5_04962					hypothetical protein
CLAFUR5_04971					hypothetical protein
CLAFUR5_04975					hypothetical protein
CLAFUR5_04977		PF00339			pH-response regulator protein palF/RIM8
CLAFUR5_04978	PF00043 PF02798				Disulfide-bond oxidoreductase
CLAFUR5_04980					Glutamine--fructose-6-phosphate aminotransferase [isomerizing]
CLAFUR5_04982					Ketohexokinase
CLAFUR5_04983					hypothetical protein
CLAFUR5_04984					hypothetical protein
CLAFUR5_04990					hypothetical protein
CLAFUR5_04992					FAD-dependent monooxygenase OpS4
CLAFUR5_04993	PF07690	PF07690			MFS transporter fsa7
CLAFUR5_04995	PF00078 PF12009	PF00078 PF12009			Telomerase reverse transcriptase
CLAFUR5_04998			yes	yes	hypothetical protein
CLAFUR5_05005					Fusarinine C esterase sidJ
CLAFUR5_05011					Oxidoreductase
CLAFUR5_05014					hypothetical protein
CLAFUR5_05017					hypothetical protein
CLAFUR5_05026	PF09260 PF00128	PF09260 PF00128			Alpha-amylase A type-1/2	GH13_1
CLAFUR5_05037					hypothetical protein
CLAFUR5_05046					hypothetical protein
CLAFUR5_05049					hypothetical protein
CLAFUR5_05058					Aquaporin-1
CLAFUR5_05061					hypothetical protein
CLAFUR5_05063					hypothetical protein
CLAFUR5_05075					Cytochrome P450 monooxygenase sdnE
CLAFUR5_05079					Very long-chain fatty acid transport protein
CLAFUR5_05083					Vacuolar amino acid transporter 3
CLAFUR5_05084					hypothetical protein
CLAFUR5_05086	PF08241	PF08241			EEF1A lysine methyltransferase 4
CLAFUR5_05096	PF00498	PF00498			putative serine/threonine-protein kinase fhkC
CLAFUR5_05101	PF00651	PF00651			hypothetical protein
CLAFUR5_05102					hypothetical protein
CLAFUR5_05115					Catabolic L-serine/threonine dehydratase
CLAFUR5_05116					Mevalonate kinase
CLAFUR5_05119	PF00732		yes	yes	hypothetical protein	AA3_2
CLAFUR5_05121	PF00557				Methionine aminopeptidase 2-1
CLAFUR5_05122	PF03060	PF03060			Nitronate monooxygenase
CLAFUR5_05123		PF04750			UPF0641 membrane protein
CLAFUR5_05125					hypothetical protein
CLAFUR5_05127	PF02668	PF02668			Putative alpha-ketoglutarate-dependent sulfonate dioxygenase
CLAFUR5_05129					L-pipecolate oxidase
CLAFUR5_05131	PF07732 PF00394	PF07732 PF00394 PF07731			oxidoreductase ptaK	AA1_3
CLAFUR5_05140					hypothetical protein
CLAFUR5_05148					hypothetical protein
CLAFUR5_05150					hypothetical protein
CLAFUR5_05157					hypothetical protein
CLAFUR5_05158					hypothetical protein
CLAFUR5_05188					hypothetical protein
CLAFUR5_05190					Core trichothecene cluster (CTC) protein 15
CLAFUR5_05192					N amino acid transport system protein
CLAFUR5_05227					hypothetical protein
CLAFUR5_05260					Dothistromin biosynthesis peroxidase dotB
CLAFUR5_05264	PF06687	PF06687			hypothetical protein
CLAFUR5_05265					hypothetical protein	GH125
CLAFUR5_05266	PF12511	PF12511			hypothetical protein
CLAFUR5_05269					hypothetical protein
CLAFUR5_05362					hypothetical protein
CLAFUR5_05365	PF00501	PF00501			Non-canonical non-ribosomal peptide synthetase FUB8
CLAFUR5_05377					hypothetical protein
CLAFUR5_05379			yes	yes	hypothetical protein
CLAFUR5_05383					Sexual differentiation process protein isp4
CLAFUR5_05389	PF01083	PF01083			hypothetical protein	CE5
CLAFUR5_05399					hypothetical protein
CLAFUR5_05401					hypothetical protein
CLAFUR5_05402					hypothetical protein
CLAFUR5_05412			yes	yes	hypothetical protein
CLAFUR5_05413	PF00654 PF00443	PF00654 PF00443			H(+)/Cl(-) exchange transporter 3
CLAFUR5_05415					hypothetical protein
CLAFUR5_05417					hypothetical protein
CLAFUR5_05419	PF11051	PF11051			hypothetical protein	GT71
CLAFUR5_05424					Peroxisomal adenine nucleotide transporter 1
CLAFUR5_05425					hypothetical protein
CLAFUR5_05426					hypothetical protein
CLAFUR5_05429					hypothetical protein
CLAFUR5_05430					hypothetical protein
CLAFUR5_05432					hypothetical protein
CLAFUR5_05433					hypothetical protein
CLAFUR5_05436	PF00856	PF00856			Methyltransferase
CLAFUR5_05437		PF02668			Alpha-ketoglutarate-dependent dioxygenase oryG
CLAFUR5_05439			yes	yes	hypothetical protein
CLAFUR5_05440					hypothetical protein
CLAFUR5_05445					Monooxygenase asqM
CLAFUR5_05446	PF00082 PF09286		yes	yes	Tripeptidyl-peptidase sed3
CLAFUR5_05451					Vacuolar protein sorting-associated protein 17
CLAFUR5_05452	PF00679 PF14492 PF03144	PF00679 PF14492 PF03144			Ribosome-releasing factor 2, mitochondrial
CLAFUR5_05453	PF13964 PF09118	PF13964 PF09118			Galactose oxidase	AA5_2
CLAFUR5_05459					hypothetical protein
CLAFUR5_05463					hypothetical protein
CLAFUR5_05465					hypothetical protein
CLAFUR5_05474					hypothetical protein
CLAFUR5_05475	PF13410 PF13409	PF13410 PF13409			Glutathione S-transferase omega-like 2
CLAFUR5_05478			yes	yes	PI-PLC X domain-containing protein 1
CLAFUR5_05479		PF05920			Homeobox protein meis3-A
CLAFUR5_05481					hypothetical protein
CLAFUR5_05489					hypothetical protein
CLAFUR5_05494					tRNA pseudouridine synthase 1
CLAFUR5_05496	PF08740	PF00004			putative mitochondrial chaperone bcs1
CLAFUR5_05499		PF00271 PF02889 PF00270			ATP-dependent DNA helicase MER3
CLAFUR5_05500					UDP-galactose transporter
CLAFUR5_05503					hypothetical protein
CLAFUR5_05505	PF12417	PF12417			hypothetical protein
CLAFUR5_05508	PF13911	PF13911			hypothetical protein
CLAFUR5_05511	PF00651				hypothetical protein
CLAFUR5_05512					hypothetical protein
CLAFUR5_05518					Ferrochelatase, mitochondrial
CLAFUR5_05519					hypothetical protein
CLAFUR5_05523		PF15613 PF02791			Imitation switch two complex protein 1
CLAFUR5_05528					hypothetical protein
CLAFUR5_05536					hypothetical protein
CLAFUR5_05537					hypothetical protein		candidate effector
CLAFUR5_05544					hypothetical protein
CLAFUR5_05546	PF00106	PF00106			Peroxisomal hydratase-dehydrogenase-epimerase
CLAFUR5_05547					hypothetical protein
CLAFUR5_05549			yes	yes	Ecp53-1		candidate effector
CLAFUR5_05552	PF07985	PF07985			hypothetical protein
CLAFUR5_05555					hypothetical protein
CLAFUR5_05560					L-lysine 2,3-aminomutase
CLAFUR5_05561	PF07478	PF07478			hypothetical protein
CLAFUR5_05570	PF02801 PF00109				Putative 3-oxoacyl-[acyl-carrier-protein] synthase, mitochondrial
CLAFUR5_05571					hypothetical protein
CLAFUR5_05573					Cytochrome P450 monooxygenase aba1
CLAFUR5_05574		PF13489			Methyltransferase pytC
CLAFUR5_05577					RING finger protein ETP1
CLAFUR5_05579	PF03404 PF00173	PF03404 PF00173 PF00174 PF00175 PF00970			Nitrate reductase [NADH]
CLAFUR5_05582		PF00172			Zn(2)-C6 fungal-type transcription factor afumD
CLAFUR5_05583					hypothetical protein
CLAFUR5_05589		PF08240			NADP-dependent alcohol dehydrogenase 7
CLAFUR5_05591					hypothetical protein
CLAFUR5_05598					Cutinase transcription factor 1 beta
CLAFUR5_05599					Cytochrome P450 monooxygenase lcsK
CLAFUR5_05601					hypothetical protein
CLAFUR5_05604					hypothetical protein
CLAFUR5_05605					hypothetical protein
CLAFUR5_05608	PF00106	PF00106			Putative oxidoreductase SadH
CLAFUR5_05610					NADH-ubiquinone oxidoreductase
CLAFUR5_05611		PF00450			putative serine carboxypeptidase
CLAFUR5_05617	PF00545				Guanyl-specific ribonuclease F1		candidate effector
CLAFUR5_05619		PF00018			High osmolarity signaling protein SHO1A
CLAFUR5_05622	PF06395 PF00621	PF00621 PF06395 PF15411			Rho guanine nucleotide exchange factor scd1
CLAFUR5_05624			yes	yes	hypothetical protein
CLAFUR5_05632	PF08324 PF00400 PF09070	PF08324 PF09070 PF00400			Phospholipase A-2-activating protein
CLAFUR5_05635					hypothetical protein
CLAFUR5_05636					Transcription factor spt8
CLAFUR5_05637	PF13086 PF13087	PF13087 PF13086			Helicase required for RNAi-mediated heterochromatin assembly 1
CLAFUR5_05643					hypothetical protein
CLAFUR5_05644					Acid phosphatase PHO1
CLAFUR5_05647					hypothetical protein
CLAFUR5_05650					hypothetical protein
CLAFUR5_05651					hypothetical protein
CLAFUR5_05655	PF00454 PF11522	PF11522 PF00454			Phosphatidylinositol 4-kinase PIK1a
CLAFUR5_05656					Ubiquitin carboxyl-terminal hydrolase puf
CLAFUR5_05659					hypothetical protein
CLAFUR5_05661	PF03473	PF03473			hypothetical protein
CLAFUR5_05667	PF03435	PF03435			Trans-acting enoyl reductase
CLAFUR5_05668					hypothetical protein
CLAFUR5_05686	PF01370				hypothetical protein
CLAFUR5_05687					hypothetical protein	GH5_23
CLAFUR5_05688					Annexin C1
CLAFUR5_05692	PF00106	PF00106			hypothetical protein
CLAFUR5_05696					hypothetical protein
CLAFUR5_05697					hypothetical protein
CLAFUR5_05699		PF00067			Cytochrome P450 monooxygenase cypX
CLAFUR5_05700		PF07690			hypothetical protein
CLAFUR5_05701					Spindle pole body component alp14
CLAFUR5_05706	PF07690	PF07690			Thiamine pathway transporter THI73
CLAFUR5_05710					N amino acid transport system protein
CLAFUR5_05713	PF00704	PF00704	yes	yes	hypothetical protein	GH18
CLAFUR5_05724	PF00067	PF00067			Cytochrome P450 monooxygenase ABA1
CLAFUR5_05732			yes	yes	hypothetical protein
CLAFUR5_05735					hypothetical protein
CLAFUR5_05738					hypothetical protein
CLAFUR5_05739					hypothetical protein
CLAFUR5_05740					hypothetical protein
CLAFUR5_05743					hypothetical protein
CLAFUR5_05745	PF00137	PF00137			V-type proton ATPase proteolipid subunit 2
CLAFUR5_05747		PF07992			FAD-binding monooxygenase acrE
CLAFUR5_05751					Cytochrome P450 monooxygenase astJ
CLAFUR5_05754					hypothetical protein
CLAFUR5_05756					hypothetical protein
CLAFUR5_05759					Altered inheritance of mitochondria protein 6
CLAFUR5_05761		PF00514			Vacuolar protein 8
CLAFUR5_05766	PF06985	PF06985			hypothetical protein
CLAFUR5_05767					Cytochrome P450 monooxygenase ptmU
CLAFUR5_05772					4'-phosphopantetheinyl transferase A
CLAFUR5_05774			yes	yes	hypothetical protein
CLAFUR5_05777	PF00544		yes	yes	putative pectate lyase A	PL1_7
CLAFUR5_05780					MFS-type transporter pyvG
CLAFUR5_05781					MFS-type transporter pyvG
CLAFUR5_05784					hypothetical protein
CLAFUR5_05787					hypothetical protein
CLAFUR5_05788					hypothetical protein
CLAFUR5_05789					hypothetical protein
CLAFUR5_05790					hypothetical protein
CLAFUR5_05792					hypothetical protein
CLAFUR5_05793	PF00172				Transcription factor vrtR1
CLAFUR5_05799					hypothetical protein
CLAFUR5_05803	PF00172	PF00172			hypothetical protein
CLAFUR5_05804					hypothetical protein
CLAFUR5_05811					hypothetical protein
CLAFUR5_05817					MFS siderochrome iron transporter 1
CLAFUR5_05818					hypothetical protein
CLAFUR5_05820					hypothetical protein
CLAFUR5_05828					hypothetical protein
CLAFUR5_05837	PF00026	PF00026			putative aspartic-type endopeptidase OPSB
CLAFUR5_05839					Sugar transporter STL1
CLAFUR5_05841					D-amino-acid oxidase
CLAFUR5_05842	PF00135		yes	yes	Carboxylesterase 1E
CLAFUR5_05852	PF07728 PF17867 PF17865	PF17865 PF17867 PF07728			Midasin
CLAFUR5_05853					hypothetical protein
CLAFUR5_05854					hypothetical protein
CLAFUR5_05855					hypothetical protein
CLAFUR5_05857					hypothetical protein
CLAFUR5_05858					hypothetical protein
CLAFUR5_05861					hypothetical protein
CLAFUR5_05867					hypothetical protein		candidate effector
CLAFUR5_05876			yes	yes	hypothetical protein
CLAFUR5_05879					Alkanesulfonate monooxygenase
CLAFUR5_05880	PF01494 PF07976	PF01494 PF07976			FAD-dependent monooxygenase hkm7
CLAFUR5_05883					hypothetical protein
CLAFUR5_05884					hypothetical protein
CLAFUR5_05885		PF00328			3-phytase B
CLAFUR5_05887		PF04082			hypothetical protein
CLAFUR5_05891		PF01124			hypothetical protein
CLAFUR5_05894					hypothetical protein
CLAFUR5_05895					hypothetical protein
CLAFUR5_05905					hypothetical protein
CLAFUR5_05907	PF01061 PF00005 PF14510 PF06422	PF00005 PF06422 PF01061 PF14510			ABC multidrug transporter F
CLAFUR5_05908	PF01565	PF01565	yes	yes	FAD-dependent monooxygenase sdcF	AA7
CLAFUR5_05909					FAD-dependent monooxygenase sdcF
CLAFUR5_05910	PF13350	PF13350			hypothetical protein
CLAFUR5_05912					hypothetical protein
CLAFUR5_05920					hypothetical protein
CLAFUR5_05922					Phosphatase 1 regulatory subunit SDS22
CLAFUR5_05927	PF07883				Dimethylsulfonioproprionate lyase DddW
CLAFUR5_05930					Tissue alpha-L-fucosidase	GH29
CLAFUR5_05934	PF00389				hypothetical protein
CLAFUR5_05939					hypothetical protein
CLAFUR5_05941					hypothetical protein
CLAFUR5_05942					hypothetical protein
CLAFUR5_05943					hypothetical protein
CLAFUR5_05944					hypothetical protein
CLAFUR5_05950					hypothetical protein
CLAFUR5_05951					Peroxygenase
CLAFUR5_05954					hypothetical protein
CLAFUR5_05955	PF04082	PF04082			Nitrogen assimilation transcription factor nit-4
CLAFUR5_05964					hypothetical protein
CLAFUR5_05968					hypothetical protein
CLAFUR5_05969					Urea active transporter
CLAFUR5_05975	PF13520				Choline transport protein
CLAFUR5_05977	PF00355 PF01266	PF01266			Putative Rieske 2Fe-2S iron-sulfur protein
CLAFUR5_05979					Cell wall integrity and stress response component 4
CLAFUR5_05982					hypothetical protein
CLAFUR5_05983	PF00388				1-phosphatidylinositol 4,5-bisphosphate phosphodiesterase 1
CLAFUR5_05984					hypothetical protein
CLAFUR5_05990		PF01544			hypothetical protein
CLAFUR5_05993	PF00172	PF00172			hypothetical protein
CLAFUR5_05999					hypothetical protein
CLAFUR5_06001					Sporulation protein RMD1
CLAFUR5_06005		PF00172			hypothetical protein
CLAFUR5_06007	PF00172	PF00172 PF11951			Aspercryptin biosynthesis cluster-specific transcription regulator atnN
CLAFUR5_06011		PF02913 PF01565			D-lactate dehydrogenase [cytochrome], mitochondrial
CLAFUR5_06022	PF14856	PF14856			Ecp2-2		candidate effector
CLAFUR5_06027					Zinc-regulated transporter 3
CLAFUR5_06030					Ecp9-8		candidate effector
CLAFUR5_06033					hypothetical protein
CLAFUR5_06042					Peptidyl-prolyl cis-trans isomerase ssp-1
CLAFUR5_06043	PF01096	PF01096			DNA-directed RNA polymerase II subunit RPB9
CLAFUR5_06045	PF00856				Histone-lysine N-methyltransferase SET9
CLAFUR5_06046					hypothetical protein
CLAFUR5_06048		PF00117 PF06418			CTP synthase
CLAFUR5_06051					hypothetical protein
CLAFUR5_06053	PF11710	PF11710			hypothetical protein
CLAFUR5_06059	PF01509	PF01509			tRNA pseudouridine synthase 4
CLAFUR5_06061		PF10397			Adenylosuccinate lyase
CLAFUR5_06064					hypothetical protein
CLAFUR5_06065					hypothetical protein
CLAFUR5_06066					hypothetical protein
CLAFUR5_06068					hypothetical protein
CLAFUR5_06083	PF00067	PF00067			Cytochrome P450 monooxygenase abl2
CLAFUR5_06091	PF00780	PF15405 PF00621			Rho1 guanine nucleotide exchange factor 3
CLAFUR5_06092					hypothetical protein
CLAFUR5_06094					Citrate exporter 1
CLAFUR5_06098					Cell division control protein 42
CLAFUR5_06099					hypothetical protein
CLAFUR5_06100	PF02581				putative thiamine biosynthetic bifunctional enzyme
CLAFUR5_06102	PF06179	PF06179			hypothetical protein
CLAFUR5_06114					hypothetical protein
CLAFUR5_06118	PF00690 PF00122				Sodium/potassium-transporting ATPase subunit alpha
CLAFUR5_06120					hypothetical protein	GT8
CLAFUR5_06144	PF13193	PF13193			Putative acyl-coenzyme A synthetase
CLAFUR5_06146					Zinc finger protein klf1
CLAFUR5_06148	PF02746 PF13378	PF02746 PF13378			D-galactonate dehydratase
CLAFUR5_06159	PF00201	PF00201			Glycosyltransferase sdnJ	GT1
CLAFUR5_06161	PF02801 PF00550 PF08659 PF14765 PF08240 PF13602 PF16197 PF00698	PF00109 PF13602 PF00550 PF08659 PF08240			Reducing polyketide synthase PKS2
CLAFUR5_06163	PF03959	PF03959			hypothetical protein
CLAFUR5_06164					hypothetical protein
CLAFUR5_06168					hypothetical protein
CLAFUR5_06174			yes	yes	Polyamine oxidase 1
CLAFUR5_06175					hypothetical protein
CLAFUR5_06176					hypothetical protein
CLAFUR5_06177	PF07859 PF10340				Putative steryl acetyl hydrolase mug81
CLAFUR5_06178					hypothetical protein
CLAFUR5_06179	PF06500	PF06500			Heptaketide hydrolyase ayg1
CLAFUR5_06186	PF01301	PF01301			putative beta-galactosidase C	GH35
CLAFUR5_06188					hypothetical protein		candidate effector
CLAFUR5_06191	PF13561 PF00106	PF13561 PF00106 PF00651			hypothetical protein
CLAFUR5_06192					hypothetical protein
CLAFUR5_06193					hypothetical protein
CLAFUR5_06195					3-sulfolactaldehyde dehydrogenase
CLAFUR5_06205					hypothetical protein
CLAFUR5_06213	PF00484	PF00484			Carbonic anhydrase
CLAFUR5_06214					Mannan endo-1,6-alpha-mannosidase DCW1	GH76
CLAFUR5_06216	PF01553	PF01553			Tafazzin
CLAFUR5_06217					E3 ubiquitin-protein ligase CSU1
CLAFUR5_06218	PF06985	PF06985			hypothetical protein
CLAFUR5_06219	PF07883	PF07883 PF05899	yes	yes	Quercetin 2,3-dioxygenase
CLAFUR5_06220		PF14310			putative beta-glucosidase N
CLAFUR5_06226					hypothetical protein
CLAFUR5_06230					Cytochrome P450 monooxygenase
CLAFUR5_06238					hypothetical protein
CLAFUR5_06242					putative phosphatase PSR2
CLAFUR5_06244					Phosphatase 1 regulatory subunit 3A	CBM21
CLAFUR5_06245					hypothetical protein
CLAFUR5_06247					Sorting nexin-41
CLAFUR5_06250					hypothetical protein
CLAFUR5_06259	PF00128 PF09260		yes	yes	Alpha-amylase A type-3	GH13_1
CLAFUR5_06266					Zinc-type alcohol dehydrogenase-like protein
CLAFUR5_06267	PF11754				Spore development regulator RYP2
CLAFUR5_06268	PF16866	PF16866			Histone acetyltransferase mst2
CLAFUR5_06272	PF00743	PF00743			Baeyer-Villiger monooxygenase ATR8
CLAFUR5_06275	PF00628	PF00628			Putative histone deacetylase complex subunit cti6
CLAFUR5_06276					Serine/threonine-protein kinase HAL4/SAT4
CLAFUR5_06279					hypothetical protein
CLAFUR5_06281	PF02301	PF02301			hypothetical protein
CLAFUR5_06285		PF02736 PF00063			Myosin type-2 heavy chain 1
CLAFUR5_06286					NURS complex subunit red1
CLAFUR5_06290					Acetylxylan esterase 2	CE5
CLAFUR5_06291	PF13924	PF13924			hypothetical protein		candidate effector
CLAFUR5_06292	PF00172	PF00172			hypothetical protein
CLAFUR5_06297					hypothetical protein
CLAFUR5_06298	PF01432				Saccharolysin
CLAFUR5_06299					hypothetical protein
CLAFUR5_06301					hypothetical protein
CLAFUR5_06305	PF04082 PF00172	PF04082 PF00172			Notoamide biosynthesis transcriptional activator
CLAFUR5_06310					Heterokaryon incompatibility protein 6, OR allele
CLAFUR5_06311					hypothetical protein
CLAFUR5_06313	PF00512 PF00072 PF08447 PF02518	PF00072 PF02518 PF00512 PF08447			Two-component system protein A
CLAFUR5_06314					hypothetical protein
CLAFUR5_06316					NmrA-like family domain-containing protein 1
CLAFUR5_06317	PF01494	PF01494			FAD-dependent monooxygenase dbaB
CLAFUR5_06319					2-oxoglutarate-dependent dioxygenase
CLAFUR5_06321		PF00389			Putative 2-hydroxyacid dehydrogenase
CLAFUR5_06324		PF08326 PF00364 PF02785 PF01039 PF02786 PF00289			Acetyl-CoA carboxylase
CLAFUR5_06325					Nuclear distribution protein nudE 1
CLAFUR5_06329		PF10294			Methyltransferase
CLAFUR5_06330					Heterokaryon incompatibility protein 6, OR allele
CLAFUR5_06334	PF01287	PF01287			Eukaryotic translation initiation factor 5A-1
CLAFUR5_06337	PF12621				hypothetical protein
CLAFUR5_06344	PF11374	PF11374			hypothetical protein
CLAFUR5_06349					Putative voltage-gated potassium channel subunit beta
CLAFUR5_06352					hypothetical protein
CLAFUR5_06355					Short-chain dehydrogenase/reductase eupG
CLAFUR5_06363	PF02805 PF00165	PF02805 PF00165			Bifunctional transcriptional activator/DNA repair enzyme Ada
CLAFUR5_06378					hypothetical protein
CLAFUR5_06379	PF00856 PF07719				Methyltransferase
CLAFUR5_06380	PF06772				hypothetical protein
CLAFUR5_06384	PF13385	PF02138 PF13385 PF14844			Beige 1
CLAFUR5_06385		PF06422 PF00005 PF01061 PF19055			ABC multidrug transporter atrB
CLAFUR5_06393					Bromodomain-containing factor 1
CLAFUR5_06396					putative efflux pump gsfJ
CLAFUR5_06397					hypothetical protein
CLAFUR5_06399					hypothetical protein
CLAFUR5_06407	PF12708	PF12708	yes	yes	Glucan 1,3-beta-glucosidase	GH55
CLAFUR5_06415					hypothetical protein
CLAFUR5_06417		PF12464 PF00132			Maltose O-acetyltransferase
CLAFUR5_06418					Fumarylacetoacetate hydrolase domain-containing protein 2
CLAFUR5_06419					FAD-dependent monooxygenase apdD
CLAFUR5_06420	PF00172 PF04082	PF00172 PF04082			ABC-transporter-regulating transcription factor
CLAFUR5_06425		PF00107			NADP-dependent alcohol dehydrogenase 7
CLAFUR5_06443					hypothetical protein
CLAFUR5_06452					hypothetical protein
CLAFUR5_06453	PF02320	PF02320			Cytochrome b-c1 complex subunit 6, mitochondrial
CLAFUR5_06464	PF00083				Major facilitator-type transporter ecdD
CLAFUR5_06465					hypothetical protein
CLAFUR5_06470		PF03828			Poly(A) RNA polymerase cid13
CLAFUR5_06478			yes	yes	hypothetical protein		candidate effector
CLAFUR5_06480					hypothetical protein
CLAFUR5_06484	PF10350	PF10350			hypothetical protein
CLAFUR5_06488					Extragenic suppressor of kinetochore protein 1
CLAFUR5_06490					hypothetical protein
CLAFUR5_06492					hypothetical protein
CLAFUR5_06493					hypothetical protein
CLAFUR5_06494					Histone-lysine N-methyltransferase, H3 lysine-79 specific
CLAFUR5_06495	PF00107 PF08240	PF08240 PF00107			(R,R)-butanediol dehydrogenase
CLAFUR5_06496	PF00172	PF00172			Transcriptional activator protein acu-15
CLAFUR5_06497					hypothetical protein
CLAFUR5_06498		PF04188			GPI mannosyltransferase 2	GT76
CLAFUR5_06502					hypothetical protein
CLAFUR5_06509	PF01757	PF01757			O-acetyltransferase PaAT-1
CLAFUR5_06510					hypothetical protein
CLAFUR5_06511					hypothetical protein
CLAFUR5_06518					putative formate transporter
CLAFUR5_06519					hypothetical protein
CLAFUR5_06523					hypothetical protein
CLAFUR5_06527					hypothetical protein
CLAFUR5_06529					hypothetical protein
CLAFUR5_06538					hypothetical protein
CLAFUR5_06544					Hydroxylase/desaturase CTB9
CLAFUR5_06547	PF01596	PF01596			putative catechol O-methyltransferase 2
CLAFUR5_06562					Trafficking protein particle complex subunit 2
CLAFUR5_06566			yes	yes	hypothetical protein
CLAFUR5_06567			yes	yes	Neutral protease 2
CLAFUR5_06568					hypothetical protein
CLAFUR5_06570					cAMP-dependent protein kinase catalytic subunit alpha
CLAFUR5_06571					Acyl-CoA ligase SID4
CLAFUR5_06573			yes	yes	hypothetical protein
CLAFUR5_06575					Major facilitator superfamily transporter mfsA
CLAFUR5_06577					Heterokaryon incompatibility protein 6, OR allele
CLAFUR5_06578		PF00225 PF16796			Kinesin-like protein klpA
CLAFUR5_06579					Putative lysophosphatidic acid:oleoyl-CoA acyltransferase
CLAFUR5_06581	PF13634 PF04096 PF12110	PF12110 PF13634			Nucleoporin
CLAFUR5_06592					MFS transporter prlL
CLAFUR5_06598					Stress protein DDR48
CLAFUR5_06599					hypothetical protein
CLAFUR5_06600					hypothetical protein
CLAFUR5_06602		PF00106			Carbonyl reductase [NADPH] 1
CLAFUR5_06603	PF00169 PF08174				Bud site selection protein BUD4
CLAFUR5_06606					hypothetical protein
CLAFUR5_06607					Sugar transporter STL1
CLAFUR5_06609	PF07883	PF07883			hypothetical protein
CLAFUR5_06611					Cytochrome b2, mitochondrial
CLAFUR5_06613					hypothetical protein
CLAFUR5_06617					Transmembrane protein
CLAFUR5_06618					hypothetical protein
CLAFUR5_06623					DNA-directed RNA polymerase I subunit rpa49
CLAFUR5_06624		PF16015			hypothetical protein
CLAFUR5_06633					hypothetical protein
CLAFUR5_06637					Synaptojanin-1
CLAFUR5_06645					hypothetical protein
CLAFUR5_06646					Metal tolerance protein 3
CLAFUR5_06652	PF04406	PF04406			hypothetical protein
CLAFUR5_06654					Transporter aclS
CLAFUR5_06655					2-oxoglutarate-dependent dioxygenase gloC
CLAFUR5_06656					FAD-dependent monooxygenase OpS4
CLAFUR5_06661	PF00651				hypothetical protein
CLAFUR5_06665					Short-chain dehydrogenase ptmH
CLAFUR5_06667					hypothetical protein
CLAFUR5_06673					Calpain-type cysteine protease DEK1
CLAFUR5_06676	PF00083				Quinate permease
CLAFUR5_06677			yes	yes	hypothetical protein		candidate effector
CLAFUR5_06679					1-(5-phosphoribosyl)-5-[(5-phosphoribosylamino)methylideneamino] imidazole-4-carboxamide isomerase
CLAFUR5_06680					Major facilitator-type transporter ecdD
CLAFUR5_06681					Cytochrome P450 monooxygenase
CLAFUR5_06683					Transcriptional activator HAP5
CLAFUR5_06688					hypothetical protein
CLAFUR5_06691					Trafficking protein particle complex subunit 6B
CLAFUR5_06695	PF03199	PF03199			Glutathione synthetase
CLAFUR5_06701	PF07690				MFS transporter prlL
CLAFUR5_06705			yes	yes	Store-operated calcium entry-associated regulatory factor
CLAFUR5_06711					hypothetical protein
CLAFUR5_06719					hypothetical protein
CLAFUR5_06725					E3 ubiquitin-protein ligase ORTHRUS 1
CLAFUR5_06728					hypothetical protein
CLAFUR5_06730					1,2-dihydroxy-3-keto-5-methylthiopentene dioxygenase
CLAFUR5_06734					hypothetical protein
CLAFUR5_06743					NADH:quinone reductase
CLAFUR5_06750			yes	yes	hypothetical protein
CLAFUR5_06753	PF03061	PF03061			hypothetical protein
CLAFUR5_06755	PF00501	PF00501			Phenylacetyl-CoA ligase epaB
CLAFUR5_06757					Aryl-alcohol dehydrogenase
CLAFUR5_06762					Acyl-CoA dehydrogenase apdG
CLAFUR5_06764					Succinate--hydroxymethylglutarate CoA-transferase
CLAFUR5_06767	PF04082	PF04082			hypothetical protein
CLAFUR5_06776					NADP-dependent oxidoreductase lnbE
CLAFUR5_06781					hypothetical protein
CLAFUR5_06790					hypothetical protein
CLAFUR5_06793		PF00324			Amino-acid permease inda1
CLAFUR5_06794					hypothetical protein
CLAFUR5_06796	PF00651				hypothetical protein
[truncated: 2,221 more rows]
