# Supplementary material for: Transcriptome analysis of two isolates of the tomato pathogen Cladosporium fulvum, uncovers genome-wide patterns of alternative splicing during a host infection cycle
Source: PLoS Pathog. 2024 Dec 18;20(12):e1012791. doi: 10.1371/journal.ppat.1012791 (PMC11694984; doi:10.1371/journal.ppat.1012791)
Supplement: S16 Table — (XLSX) [file ppat.1012791.s036.xlsx]

## Sheet: S16 Table
S16 Table. Alternatively spliced (AS) genes in Cladosporium fulvum isolates Race 5 and Race 4, producing transcript isoforms with (Yes) or without (No) evidence of differential isoform usage across the seven sampled timepoints of the infection process. The gene IDs are shown in the first column. When AS is in gene coding regions, thereby resulting in the production of multiple distinct protein is…
Gene ID	Evidence of DTU in isolate Race 5	Evidence of DTU isolate Race 4	Evidence of isoform (transcript) switching in isolate Race 5	Evidence of isofrom (transcript) switching in isolate Race 4	No. of unique protein isoforms in isolate Race 5	No. of unique protein isoforms in isolate Race 4	Gene functional annotations	Candidate effectors	Cytochrome P450s	MFS transporters	CAZymes	Secreted proteins
CLAFUR5_00064	No	Yes	No	No	2	3	hypothetical protein					secreted
CLAFUR5_00071	Yes	No	Yes	No	1	1	hypothetical protein
CLAFUR5_00091	Yes	No	No	No	1	1	FAD-dependent urate hydroxylase
CLAFUR5_00138	No	Yes	No	No	2	2	Methyltransferase pytC
CLAFUR5_00345	No	Yes	No	No	1	1	hypothetical protein
CLAFUR5_00361	No	Yes	No	No	2	1	Carboxypeptidase S1 B
CLAFUR5_00384	Yes	No	No	No	1	1	4-nitrophenylphosphatase
CLAFUR5_00434	Yes	No	Yes	No	1	1	hypothetical protein
CLAFUR5_00473	Yes	No	No	No	2	2	Phosphatidylserine decarboxylase proenzyme 3
CLAFUR5_00480	Yes	Yes	No	No	1	1	hypothetical protein
CLAFUR5_00507	No	Yes	No	No	1	1	Pre-mRNA-processing protein prp40
CLAFUR5_00512	Yes	No	No	No	2	3	putative feruloyl esterase B-1					secreted
CLAFUR5_00522	Yes	No	No	No	2	2	hypothetical protein
CLAFUR5_00549	Yes	Yes	No	No	1	1	hypothetical protein
CLAFUR5_00562	Yes	No	No	No	2	1	hypothetical protein
CLAFUR5_00578	Yes	No	No	No	2	2	hypothetical protein
CLAFUR5_00581	No	Yes	No	No	2	1	hypothetical protein
CLAFUR5_00587	Yes	No	No	No	2	1	Adenosine deaminase 2
CLAFUR5_00623	No	Yes	No	No	3	3	2-oxoglutarate-Fe(II) type oxidoreductase hxnY
CLAFUR5_00657	Yes	No	No	No	2	2	hypothetical protein
CLAFUR5_00658	Yes	No	No	No	2	2	Cytochrome P450 monooxygenase ALT8		cytochrome p450
CLAFUR5_00659	Yes	No	Yes	No	1	1	hypothetical protein
CLAFUR5_00677	Yes	No	No	No	2	2	hypothetical protein
CLAFUR5_00696	Yes	No	No	No	2	2	Ubiquitin-like protein ATG12
CLAFUR5_00708	No	Yes	No	No	2	1	hypothetical protein
CLAFUR5_00745	Yes	No	No	No	1	2	putative maintenance of ploidy protein mob1
CLAFUR5_00766	Yes	No	Yes	No	2	2	hypothetical protein
CLAFUR5_00879	Yes	No	No	No	2	2	hypothetical protein
CLAFUR5_00995	Yes	No	No	No	2	2	Alcohol dehydrogenase 2
CLAFUR5_00996	Yes	No	Yes	No	1	1	hypothetical protein
CLAFUR5_01064	Yes	No	Yes	No	1	2	Dihydroxyacetone kinase 1
CLAFUR5_01082	Yes	Yes	No	No	2	2	tRNA (uracil-O(2)-)-methyltransferase
CLAFUR5_01096	No	Yes	No	No	2	2	hypothetical protein
CLAFUR5_01218	Yes	No	No	No	1	1	hypothetical protein
CLAFUR5_01251	Yes	No	No	No	5	5	AP-1 complex subunit gamma-1					secreted
CLAFUR5_01288	No	Yes	No	No	4	4	N-acetylglucosamine-6-phosphate deacetylase				CE9
CLAFUR5_01324	Yes	No	No	No	1	1	hypothetical protein
CLAFUR5_01392	Yes	No	Yes	No	1	1	Histone-lysine N-methyltransferase SMYD3
CLAFUR5_01413	No	Yes	No	No	0	1	hypothetical protein
CLAFUR5_01473	Yes	No	Yes	No	1	1	U4/U6.U5 tri-snRNP-associated protein snu66
CLAFUR5_01481	Yes	No	No	No	2	2	hypothetical protein
CLAFUR5_01503	Yes	No	No	Yes	2	2	Beta-glucosidase 1				GH3	secreted
CLAFUR5_01549	Yes	No	Yes	No	1	1	Cytochrome c oxidase assembly protein COX15
CLAFUR5_01665	Yes	No	No	No	2	1	Diacylglycerol pyrophosphate phosphatase 1
CLAFUR5_01672	Yes	No	No	No	2	2	hypothetical protein
CLAFUR5_01683	Yes	No	No	No	1	1	Biotin synthase, mitochondrial
CLAFUR5_01711	Yes	No	Yes	No	1	1	hypothetical protein
CLAFUR5_01837	Yes	No	No	No	1	1	Putative monoglyceride lipase
CLAFUR5_01843	Yes	No	No	No	2	2	FACT complex subunit pob3
CLAFUR5_01849	Yes	No	No	No	2	2	Geranylgeranyl transferase type-2 subunit alpha
CLAFUR5_01861	Yes	No	No	No	2	2	hypothetical protein
CLAFUR5_01869	Yes	No	No	No	1	1	[Pyruvate dehydrogenase (acetyl-transferring)] kinase, mitochondrial
CLAFUR5_01895	Yes	No	Yes	No	2	2	Monothiol glutaredoxin-3
CLAFUR5_01931	No	Yes	No	Yes	2	2	hypothetical protein				AA11	secreted
CLAFUR5_01949	Yes	No	Yes	No	1	1	hypothetical protein
CLAFUR5_02011	Yes	No	No	No	1	1	hypothetical protein
CLAFUR5_02061	No	Yes	No	No	2	2	hypothetical protein
CLAFUR5_02098	Yes	No	No	No	2	2	Kynurenine 3-monooxygenase
CLAFUR5_02111	Yes	No	No	No	2	2	Bilirubin oxidase					secreted
CLAFUR5_02130	No	Yes	No	No	2	2	Endosomal protein P24B					secreted
CLAFUR5_02148	Yes	No	Yes	No	1	1	hypothetical protein
CLAFUR5_02153	Yes	No	No	No	1	1	hypothetical protein				CBM52	secreted
CLAFUR5_02279	Yes	No	Yes	No	1	1	hypothetical protein			MFS
CLAFUR5_02288	No	Yes	No	No	1	1	hypothetical protein
CLAFUR5_02370	Yes	No	No	No	1	1	2',3'-cyclic-nucleotide 3'-phosphodiesterase
CLAFUR5_02490	Yes	No	No	No	2	2	GTP-binding protein gtr2
CLAFUR5_02521	Yes	No	Yes	No	2	1	hypothetical protein
CLAFUR5_02598	Yes	No	No	No	1	1	Tyrosine decarboxylase 2
CLAFUR5_02601	No	Yes	No	No	1	1	hypothetical protein	candidate effector				secreted
CLAFUR5_02608	Yes	No	No	No	2	2	hypothetical protein
CLAFUR5_02624	Yes	No	No	No	4	4	hypothetical protein
CLAFUR5_02651	Yes	No	No	No	1	1	hypothetical protein
CLAFUR5_02803	No	Yes	No	No	3	3	FAD-dependent monooxygenase sdcF				AA7	secreted
CLAFUR5_02871	Yes	No	No	No	1	1	Translocation protein sec63
CLAFUR5_02978	Yes	No	Yes	No	1	1	hypothetical protein					secreted
CLAFUR5_03032	Yes	No	No	No	2	2	Putative amidase
CLAFUR5_03066	Yes	No	No	No	1	1	5'-hydroxyaverantin dehydrogenase
CLAFUR5_03176	Yes	No	No	No	1	1	Glutamate synthase [NADH]
CLAFUR5_03185	Yes	No	No	No	2	2	MFS-type transporter cnsO			MFS
CLAFUR5_03210	No	Yes	Yes	No	2	2	Laccase-2				AA1_3	secreted
CLAFUR5_03216	Yes	No	No	No	1	2	Cutinase transcription factor 1 beta
CLAFUR5_03241	Yes	No	No	No	1	2	hypothetical protein				AA12	secreted
CLAFUR5_03247	Yes	No	No	No	1	2	FAD-dependent monooxygenase OpS4
CLAFUR5_03249	No	Yes	No	No	2	2	Short chain dehydrogenase gsfE
CLAFUR5_03368	Yes	No	No	No	1	1	Glyceraldehyde-3-phosphate dehydrogenase
CLAFUR5_03398	No	Yes	No	No	1	1	hypothetical protein
CLAFUR5_03450	Yes	No	Yes	No	1	1	Sphingomyelin phosphodiesterase 2
CLAFUR5_03583	No	Yes	No	No	1	1	Hercynylcysteine sulfoxide lyase
CLAFUR5_03600	Yes	No	No	No	2	2	hypothetical protein
CLAFUR5_03671	No	Yes	No	No	1	1	hypothetical protein
CLAFUR5_03984	Yes	No	No	No	1	1	Pre-mRNA-processing-splicing factor 8
CLAFUR5_04029	Yes	No	No	No	1	1	Glutathione S-transferase-like protein ustS
CLAFUR5_04142	Yes	No	No	No	1	1	hypothetical protein
CLAFUR5_04230	Yes	No	No	No	2	2	hypothetical protein
CLAFUR5_04249	Yes	No	No	No	1	1	Dihydropyrimidinase
CLAFUR5_04290	No	Yes	No	No	1	1	putative transcription factor
CLAFUR5_04299	Yes	No	Yes	No	1	1	Putative D-/L-hydantoinase subunit A
CLAFUR5_04308	Yes	No	No	No	1	1	Peptidyl-prolyl cis-trans isomerase, mitochondrial
CLAFUR5_04328	Yes	No	No	No	1	1	hypothetical protein
CLAFUR5_04366	Yes	No	No	No	2	2	Scytalone dehydratase-like protein Arp1
CLAFUR5_04428	Yes	No	No	No	2	2	Oxalate--CoA ligase
CLAFUR5_04451	No	Yes	No	No	2	2	hypothetical protein					secreted
CLAFUR5_04489	Yes	No	No	No	1	1	hypothetical protein
CLAFUR5_04507	Yes	No	No	No	1	2	hypothetical protein
CLAFUR5_04570	Yes	No	No	No	2	2	Alpha-amylase				GH13_1	secreted
CLAFUR5_04606	Yes	No	No	No	2	2	Non-reducing end beta-L-arabinofuranosidase				GH127
CLAFUR5_04675	No	Yes	No	No	2	2	Alcohol dehydrogenase
CLAFUR5_04680	No	Yes	No	No	2	1	Mannan endo-1,6-alpha-mannosidase DCW1				GH76	secreted
CLAFUR5_04779	No	Yes	No	No	1	2	Glutamine-dependent NAD(+) synthetase
CLAFUR5_04789	Yes	No	No	No	1	1	hypothetical protein
CLAFUR5_04802	Yes	No	Yes	No	1	1	Dolichol kinase sec59
CLAFUR5_04897	Yes	No	No	No	3	3	hypothetical protein
CLAFUR5_05012	Yes	No	No	No	1	1	hypothetical protein
CLAFUR5_05110	Yes	No	No	No	1	1	FAD-dependent monooxygenase OpS4
CLAFUR5_05120	Yes	No	No	No	1	1	Pre-mRNA-splicing ATP-dependent RNA helicase prp28
CLAFUR5_05126	No	Yes	No	Yes	1	1	Pantothenate transporter liz1			MFS
CLAFUR5_05133	Yes	No	Yes	No	1	1	COP9 signalosome complex subunit 1
CLAFUR5_05443	No	Yes	No	No	1	1	hypothetical protein
CLAFUR5_05528	No	Yes	No	No	1	2	hypothetical protein
CLAFUR5_05616	Yes	No	No	No	1	1	Superoxide dismutase [Cu-Zn]
CLAFUR5_05735	Yes	No	No	No	3	2	hypothetical protein
CLAFUR5_05738	Yes	No	No	No	2	3	hypothetical protein					secreted
CLAFUR5_05761	Yes	No	No	No	1	2	Vacuolar protein 8
CLAFUR5_05766	No	Yes	No	No	4	3	hypothetical protein
CLAFUR5_05842	Yes	No	No	No	2	2	Carboxylesterase 1E					secreted
CLAFUR5_05844	Yes	No	No	No	1	1	FAD-binding monooxygenase ktnD
CLAFUR5_05857	Yes	No	No	No	2	2	hypothetical protein
CLAFUR5_05864	Yes	Yes	No	No	1	1	putative transporter MCH2			MFS
CLAFUR5_05865	Yes	No	No	No	1	1	Dothistromin biosynthesis peroxidase dotB					secreted
CLAFUR5_05894	Yes	No	Yes	No	3	4	hypothetical protein
CLAFUR5_05928	Yes	Yes	No	No	1	1	hypothetical protein
CLAFUR5_06040	No	Yes	No	No	1	1	hypothetical protein
CLAFUR5_06080	No	Yes	No	Yes	1	1	hypothetical protein				GH106
CLAFUR5_06253	Yes	No	No	No	1	1	hypothetical protein
CLAFUR5_06266	Yes	No	No	No	3	3	Zinc-type alcohol dehydrogenase-like protein
CLAFUR5_06299	Yes	No	No	No	2	2	hypothetical protein
CLAFUR5_06300	Yes	No	No	No	1	1	hypothetical protein
CLAFUR5_06324	Yes	No	No	No	1	2	Acetyl-CoA carboxylase
CLAFUR5_06366	Yes	No	No	No	1	1	hypothetical protein
CLAFUR5_06415	Yes	No	Yes	No	2	1	hypothetical protein
CLAFUR5_06458	Yes	No	No	No	1	1	hypothetical protein
CLAFUR5_06463	No	Yes	No	No	1	1	Bifunctional nitrilase/nitrile hydratase NIT4
CLAFUR5_06466	Yes	Yes	No	No	1	1	Peroxisomal 2,4-dienoyl-CoA reductase SPS19 [(3E)-enoyl-CoA-producing]
CLAFUR5_06508	Yes	No	No	No	1	1	Vegetative incompatibility protein HET-E-1
CLAFUR5_06755	Yes	No	No	No	2	2	Phenylacetyl-CoA ligase epaB
CLAFUR5_06794	Yes	No	No	No	1	2	hypothetical protein
CLAFUR5_06874	Yes	No	No	No	2	1	NAD-capped RNA hydrolase NPY1
CLAFUR5_06920	No	Yes	No	No	2	1	1,3-beta-glucanosyltransferase gel1				GH72
CLAFUR5_06941	Yes	No	No	No	1	1	hypothetical protein
CLAFUR5_06982	No	Yes	Yes	No	1	1	hypothetical protein
CLAFUR5_06983	Yes	No	No	No	2	2	Alcohol oxidase				AA3_3
CLAFUR5_07004	Yes	No	No	No	1	1	Glucosidase 2 subunit alpha				GH31	secreted
CLAFUR5_07095	Yes	No	No	No	1	2	Copper amine oxidase 1
CLAFUR5_07102	Yes	No	No	No	2	2	hypothetical protein
CLAFUR5_07134	Yes	No	Yes	No	2	2	hypothetical protein
CLAFUR5_07141	Yes	No	No	No	2	2	FAD-linked oxidoreductase ZEB1				AA7	secreted
CLAFUR5_07297	No	Yes	No	No	1	1	Cytochrome c oxidase subunit 6, mitochondrial
CLAFUR5_07321	Yes	No	No	No	6	3	hypothetical protein
CLAFUR5_07360	No	Yes	No	No	1	1	Mitochondrial amidoxime-reducing component 1
CLAFUR5_07448	Yes	No	No	No	1	1	Lactobacillus shifted protein
CLAFUR5_07489	No	Yes	No	No	1	1	hypothetical protein
CLAFUR5_07552	Yes	No	No	No	2	2	hypothetical protein
CLAFUR5_07559	Yes	No	No	No	1	1	Calcium-transporting ATPase 3
CLAFUR5_07563	Yes	No	No	No	1	1	putative Xaa-Pro aminopeptidase P
CLAFUR5_07609	No	Yes	No	No	1	1	Glycolipid 2-alpha-mannosyltransferase 1				GT15
CLAFUR5_07651	Yes	No	Yes	No	4	4	Inosine triphosphate pyrophosphatase
CLAFUR5_07711	No	Yes	No	Yes	1	1	hypothetical protein
CLAFUR5_07760	Yes	No	No	No	2	2	hypothetical protein
CLAFUR5_07939	No	Yes	No	No	4	2	hypothetical protein
CLAFUR5_07946	No	Yes	No	Yes	3	2	Folylpolyglutamate synthase
CLAFUR5_07954	Yes	No	Yes	No	1	1	Carboxypeptidase S1 B					secreted
CLAFUR5_07955	Yes	No	No	No	1	1	Glucan endo-1,3-beta-glucosidase				GH64	secreted
CLAFUR5_08007	No	Yes	No	No	1	1	Rhamnolipids biosynthesis 3-oxoacyl-[acyl-carrier-protein] reductase
CLAFUR5_08026	Yes	No	No	No	2	2	hypothetical protein
CLAFUR5_08045	No	Yes	No	No	1	1	Cyclin-dependent kinases regulatory subunit
CLAFUR5_08067	Yes	No	No	No	4	2	hypothetical protein
CLAFUR5_08078	Yes	No	No	No	1	2	hypothetical protein
CLAFUR5_08126	Yes	No	Yes	No	2	1	Sulfoacetaldehyde acetyltransferase
CLAFUR5_08136	No	Yes	No	Yes	2	2	hypothetical protein
CLAFUR5_08235	Yes	No	Yes	No	3	2	Proline-specific permease
CLAFUR5_08245	Yes	Yes	No	No	2	2	hypothetical protein
CLAFUR5_08248	Yes	No	No	No	1	1	3-isopropylmalate dehydratase
CLAFUR5_08276	Yes	No	No	No	2	1	hypothetical protein					secreted
CLAFUR5_08279	Yes	No	No	No	1	2	MFS-type transporter cnsO			MFS
CLAFUR5_08328	Yes	No	No	No	1	1	hypothetical protein
CLAFUR5_08346	Yes	No	No	No	1	1	Saccharolysin
CLAFUR5_08373	Yes	No	No	No	1	1	hypothetical protein
CLAFUR5_08501	No	Yes	No	No	1	1	Dehydrogenase orsE
CLAFUR5_08505	No	Yes	Yes	No	2	2	U2 snRNP component prp10
CLAFUR5_08517	Yes	No	No	No	1	1	hypothetical protein
CLAFUR5_08541	Yes	No	No	No	2	2	Virulence protein
CLAFUR5_08576	Yes	No	Yes	Yes	2	4	hypothetical protein
CLAFUR5_08586	Yes	No	No	No	3	3	hypothetical protein
CLAFUR5_08661	Yes	No	Yes	No	1	1	Short-chain dehydrogenase RED2
CLAFUR5_08811	Yes	No	Yes	No	2	2	Magnesium transporter NIPA2
CLAFUR5_08812	Yes	No	No	No	3	3	7,8-dihydropterin-6-methyl-4-(beta-D-ribofuranosyl)-aminobenzene-5'-phosphate synthase
CLAFUR5_09008	No	Yes	No	No	1	2	hypothetical protein
CLAFUR5_09045	No	Yes	No	No	2	2	hypothetical protein
CLAFUR5_09114	Yes	No	No	No	2	3	hypothetical protein
CLAFUR5_09124	No	Yes	No	No	1	1	Efflux pump vrtL			MFS
CLAFUR5_09134	Yes	No	No	No	3	3	hypothetical protein
CLAFUR5_09150	No	Yes	No	No	2	2	Serine/threonine-protein kinase csk1
CLAFUR5_09203	Yes	No	No	No	1	1	6-phosphogluconate dehydrogenase, decarboxylating 2
CLAFUR5_09223	Yes	No	No	No	1	1	hypothetical protein
CLAFUR5_09303	Yes	No	No	No	1	1	Kinesin-like protein KIF22
CLAFUR5_09349	No	Yes	No	No	1	1	Dothistromin biosynthesis peroxidase dotB
CLAFUR5_09350	Yes	No	No	No	1	1	hypothetical protein					secreted
CLAFUR5_09385	Yes	No	No	No	2	2	Fasciclin-like arabinogalactan protein					secreted
CLAFUR5_09546	Yes	No	No	No	2	1	Mediator of RNA polymerase II transcription subunit 4
CLAFUR5_09588	Yes	No	No	No	1	1	Acyl-coenzyme A thioesterase 13
CLAFUR5_09641	Yes	No	No	No	2	2	hypothetical protein
CLAFUR5_09695	No	Yes	No	Yes	1	1	Thiamine thiazole synthase
CLAFUR5_09741	No	Yes	No	No	2	1	Condensin complex subunit 1
CLAFUR5_09802	Yes	No	Yes	No	1	1	Glutaryl-CoA dehydrogenase, mitochondrial
CLAFUR5_09805	Yes	Yes	No	No	4	2	hypothetical protein
CLAFUR5_09852	No	Yes	No	No	1	1	Extracellular exo-alpha-(1->5)-L-arabinofuranosidase				GH43_26	secreted
CLAFUR5_09959	Yes	No	Yes	No	1	1	MFS-type transporter pynF			MFS
CLAFUR5_09973	Yes	No	No	No	3	2	hypothetical protein
CLAFUR5_10037	Yes	No	No	No	1	1	Thiol-specific monooxygenase
CLAFUR5_10102	Yes	No	No	No	3	1	hypothetical protein
CLAFUR5_10180	Yes	No	No	No	2	1	hypothetical protein
CLAFUR5_10231	No	Yes	No	No	2	2	hypothetical protein					secreted
CLAFUR5_10274	Yes	No	No	No	3	4	Arginine N-methyltransferase
CLAFUR5_10285	Yes	No	No	No	1	1	Catechol 1,2-dioxygenase
CLAFUR5_10286	Yes	No	No	No	4	4	Catechol 1,2-dioxygenase
CLAFUR5_10288	Yes	No	No	No	1	1	hypothetical protein
CLAFUR5_10328	No	Yes	No	No	1	1	Cytochrome b-c1 complex subunit 10, mitochondrial
CLAFUR5_10345	Yes	Yes	No	No	1	1	Glycerol 2-dehydrogenase (NADP(+))
CLAFUR5_10386	Yes	No	No	No	1	1	hypothetical protein
CLAFUR5_10467	Yes	No	No	No	2	2	hypothetical protein
CLAFUR5_10475	Yes	No	No	No	3	2	Serine/threonine-protein kinase SCH9
CLAFUR5_10592	Yes	No	No	No	1	1	Receptor expression-enhancing protein 4
CLAFUR5_10640	Yes	No	Yes	No	3	3	hypothetical protein
CLAFUR5_10725	Yes	No	No	No	1	1	Fatty acid synthase subunit alpha
CLAFUR5_10731	No	Yes	Yes	No	2	2	Esterase
CLAFUR5_10765	Yes	No	No	No	2	1	6-hydroxymellein synthase
CLAFUR5_10767	Yes	No	Yes	No	2	2	Hydrolase FUB4
CLAFUR5_10847	No	Yes	Yes	Yes	2	2	hypothetical protein
CLAFUR5_10866	No	Yes	Yes	No	2	2	hypothetical protein
CLAFUR5_10970	Yes	Yes	No	No	1	1	Cytochrome P450 monooxygenase		cytochrome p450
CLAFUR5_10971	Yes	Yes	No	No	1	1	V-type proton ATPase subunit D
CLAFUR5_10972	Yes	No	No	No	1	1	Pre-mRNA-splicing factor syf1
CLAFUR5_11007	Yes	No	No	No	4	3	Cryparin					secreted
CLAFUR5_11054	Yes	No	No	No	2	3	hypothetical protein	candidate effector				secreted
CLAFUR5_11078	Yes	No	Yes	No	2	2	hypothetical protein
CLAFUR5_11136	Yes	No	No	No	1	1	hypothetical protein			MFS
CLAFUR5_11183	No	Yes	Yes	No	1	1	hypothetical protein					secreted
CLAFUR5_11191	Yes	No	Yes	No	1	1	Sterol 3-beta-glucosyltransferase UGT80B1
CLAFUR5_11211	Yes	No	No	No	1	1	hypothetical protein
CLAFUR5_11252	Yes	No	No	No	1	1	hypothetical protein				GH125	secreted
CLAFUR5_11255	Yes	Yes	No	No	3	4	Lactose permease			MFS
CLAFUR5_11341	Yes	No	No	No	2	2	putative FAD synthase
CLAFUR5_11358	Yes	No	Yes	No	1	1	Mitotic checkpoint protein
CLAFUR5_11423	No	Yes	Yes	No	1	1	MFS transporter L2			MFS		secreted
CLAFUR5_11482	Yes	No	No	No	1	1	Short-chain dehydrogenase/reductase SAT3
CLAFUR5_11499	No	Yes	No	No	5	7	hypothetical protein	candidate effector				secreted
CLAFUR5_11513	Yes	No	Yes	No	2	3	hypothetical protein
CLAFUR5_11519	Yes	No	No	No	3	3	hypothetical protein
CLAFUR5_11567	Yes	No	No	No	1	2	Trichothecene efflux pump TRI12			MFS
CLAFUR5_11632	No	Yes	No	No	1	2	Cysteine synthase B
CLAFUR5_11662	Yes	No	No	No	1	2	hypothetical protein
CLAFUR5_11750	Yes	No	No	No	3	3	hypothetical protein				CBM48
CLAFUR5_11839	Yes	No	No	No	1	1	Cytosolic neutral trehalase				GH37
CLAFUR5_11847	Yes	No	No	No	1	1	Low molecular weight phosphotyrosine protein phosphatase
CLAFUR5_11878	No	Yes	No	No	2	2	hypothetical protein					secreted
CLAFUR5_11923	Yes	No	No	No	2	2	hypothetical protein
CLAFUR5_12007	Yes	No	No	No	1	1	5'-3' exoribonuclease 2
CLAFUR5_12040	Yes	No	No	No	1	1	Tyrosinase-like protein orsC
CLAFUR5_12098	Yes	No	Yes	No	3	4	Glutathione S-transferase
CLAFUR5_12156	Yes	No	Yes	No	3	2	DNA oxidative demethylase ALKBH2
CLAFUR5_12189	No	Yes	No	No	1	2	Glycerophosphocholine permease GIT4			MFS
CLAFUR5_12199	Yes	No	No	No	1	1	Diphthine--ammonia ligase
CLAFUR5_12216	No	Yes	No	Yes	1	1	hypothetical protein
CLAFUR5_12226	Yes	No	No	No	1	1	MFS-type transporter VdtG			MFS
CLAFUR5_12257	No	Yes	No	No	1	1	hypothetical protein
CLAFUR5_12269	No	Yes	No	No	1	2	hypothetical protein					secreted
CLAFUR5_12348	Yes	No	No	No	4	1	hypothetical protein					secreted
CLAFUR5_12457	Yes	No	Yes	No	1	1	PHO85 cyclin-6
CLAFUR5_12504	Yes	Yes	No	No	1	1	hypothetical protein
CLAFUR5_12536	No	Yes	No	No	2	2	hypothetical protein	candidate effector				secreted
CLAFUR5_12537	No	Yes	No	No	1	2	hypothetical protein
CLAFUR5_12618	Yes	Yes	Yes	No	1	1	hypothetical protein
CLAFUR5_12639	Yes	No	Yes	Yes	2	2	Bifonsecin B biosynthesis cluster protein A
CLAFUR5_12694	Yes	No	No	No	2	2	Alpha-L-rhamnosidase rgxB				GH28	secreted
CLAFUR5_12759	Yes	No	Yes	No	1	1	RNA-dependent RNA polymerase 1
CLAFUR5_12789	Yes	No	No	No	2	2	putative catechol O-methyltransferase 2
CLAFUR5_12793	Yes	No	No	No	3	3	Endochitinase 1				GH18	secreted
CLAFUR5_12825	No	Yes	No	No	1	1	Prefoldin subunit 3
CLAFUR5_12834	Yes	No	No	No	3	3	Tubulin-folding cofactor C
CLAFUR5_12866	Yes	No	No	No	1	1	Aconitate hydratase, mitochondrial
CLAFUR5_12882	No	Yes	No	No	1	1	hypothetical protein
CLAFUR5_12895	Yes	No	No	No	3	2	Nonribosomal peptide synthetase TES
CLAFUR5_12935	Yes	No	No	No	1	1	hypothetical protein
CLAFUR5_12945	No	Yes	No	No	1	2	hypothetical protein
CLAFUR5_12983	Yes	No	No	No	1	1	Importin subunit beta-3
CLAFUR5_13069	No	Yes	No	No	1	1	Polynucleotide 5'-hydroxyl-kinase grc3
CLAFUR5_13146	Yes	No	No	No	1	1	hypothetical protein					secreted
CLAFUR5_13159	Yes	No	No	No	1	1	hypothetical protein
CLAFUR5_13186	No	Yes	No	No	2	1	Tyrosinase-like protein orsC					secreted
CLAFUR5_13198	Yes	No	No	No	3	3	hypothetical protein
CLAFUR5_13209	No	Yes	No	Yes	1	1	eRF1 methyltransferase catalytic subunit MTQ2
CLAFUR5_13312	Yes	No	No	No	1	1	hypothetical protein
CLAFUR5_13313	Yes	No	No	No	1	1	hypothetical protein
CLAFUR5_13535	No	Yes	No	No	1	2	hypothetical protein
CLAFUR5_13572	Yes	Yes	No	Yes	1	1	Alcohol dehydrogenase
CLAFUR5_13664	Yes	No	Yes	No	1	1	hypothetical protein
CLAFUR5_13700	Yes	No	No	No	1	1	Enoyl-CoA delta isomerase 2
CLAFUR5_13728	Yes	No	No	No	1	2	Interferon-induced GTP-binding protein Mx1
CLAFUR5_13743	Yes	No	No	No	1	1	Survival motor neuron-like protein 1
CLAFUR5_13774	Yes	No	No	No	1	1	N-terminal kinase-like protein
CLAFUR5_13775	Yes	No	Yes	No	1	1	hypothetical protein
CLAFUR5_13796	Yes	No	Yes	No	2	6	putative RNA-dependent RNA polymerase 1
CLAFUR5_13962	No	Yes	No	No	1	2	Adenylate-forming reductase cicB
CLAFUR5_13963	No	Yes	No	Yes	2	1	2-oxoglutarate-dependent dioxygenase citB
CLAFUR5_13966	Yes	No	No	No	3	3	hypothetical protein
CLAFUR5_14013	Yes	No	No	No	1	1	Mediator of RNA polymerase II transcription subunit 5
CLAFUR5_14070	Yes	No	No	No	1	1	hypothetical protein
CLAFUR5_14177	No	Yes	No	No	1	1	ATP-dependent RNA helicase DEAH12, chloroplastic
CLAFUR5_14391	Yes	No	No	No	3	2	hypothetical protein
CLAFUR5_14430	Yes	No	No	No	3	3	hypothetical protein
CLAFUR5_14540	Yes	No	No	No	2	1	ABC multidrug transporter B
CLAFUR5_14590	Yes	Yes	Yes	Yes	1	1	hypothetical protein					secreted
CLAFUR5_14591	Yes	No	No	No	2	2	Aldehyde oxidase				AA5_1	secreted
CLAFUR5_14603	No	Yes	No	No	1	1	hypothetical protein					secreted
CLAFUR5_14654	Yes	No	No	No	1	0	hypothetical protein
CLAFUR5_14663	Yes	No	No	No	2	3	Ecp41	candidate effector				secreted
CLAFUR5_14668	No	Yes	No	No	1	1	Ecp13	candidate effector				secreted
CLAFUR5_14669	No	Yes	No	No	1	1	hypothetical protein	candidate effector				secreted
CLAFUR5_14676	Yes	No	No	No	1	1	Ecp48	candidate effector				secreted
CLAFUR5_20143	No	Yes	No	No	1	1	hypothetical protein
CLAFUR5_20184	Yes	No	No	No	3	3	hypothetical protein
CLAFUR5_20329	Yes	Yes	No	No	2	2	hypothetical protein
