# Supplementary material for: Transcriptome analysis of two isolates of the tomato pathogen Cladosporium fulvum, uncovers genome-wide patterns of alternative splicing during a host infection cycle
Source: PLoS Pathog. 2024 Dec 18;20(12):e1012791. doi: 10.1371/journal.ppat.1012791 (PMC11694984; doi:10.1371/journal.ppat.1012791)
Supplement: S17 Table — (XLSX) [file ppat.1012791.s037.xlsx]

## Sheet: S17 Table
S17 Table. Isoform switch events in alternatively spliced (AS) genes in Cladosporium fulvum isolate Race 5 during infection process. The table shows pairs of transcript isoforms, the estimate time point (dpi) when the switch occurred (i.e., when the expression of the transcript isoforms crosses), the mean expression values (in transcripts per million - TPM) among the three biological replicates o…
Gene	Transcript isoform 1	Transcript isoform 2	Predicted switch time point (dpi)	Expression before switching		Expression after switching		Isoforms encode different proteins	Transcript isoform 1				Transcript isoform 2
				Transcript isoform 1	Transcript isoform 2	Transcript isoform 1	Transcript isoform 2		Functional annotations	CAZymes	Secreted proteins	Candidate effectors	Functional annotations	CAZymes	Secreted proteins	Candidate effectors
CLAFUR5_14379	CLAFUR5_14379_R5.1.1dpi14_3	CLAFUR5_14379_R5.1.3dpi14_3	6.98	3.6909	7.07268	5.66796	2.16559	Yes	hypothetical protein		secreted		hypothetical protein		secreted
CLAFUR5_13232	CLAFUR5_13232_R5.1.1dpi10_1	CLAFUR5_13232_R5.1.1dpi8_1	10.39	2.25642	1.66323	2.46979	4.88066	No	Galactose transporter				Galactose transporter
CLAFUR5_12759	CLAFUR5_12759_R5.1.1dpi14_2	CLAFUR5_12759_R5.1.1dpi8_1	5.35	13.0833	0	1.55645	7.85091	No	RNA-dependent RNA polymerase 1				RNA-dependent RNA polymerase 1
CLAFUR5_09246	CLAFUR5_09246_R5.1.1dpi10_1	CLAFUR5_09246_R5.1.1dpi2_2	5.69	0	11.4463	2.42487	0.349843	Yes	hypothetical protein				Uncharacterized protein YEL023C
CLAFUR5_11078	CLAFUR5_11078_R5.1.3dpi14_3	CLAFUR5_11078_R5.1.2dpi12_3	5.8	12.143	0	1.10322	2.4175	Yes	hypothetical protein				hypothetical protein
CLAFUR5_11018	CLAFUR5_11018_R5.1.1dpi10_1	CLAFUR5_11018_R5.1.1dpi2_2	4.94	0	41.8196	70.8725	23.9329	Yes	hypothetical protein				Protoporphyrin uptake protein 1
CLAFUR5_10275	CLAFUR5_10275_R5.1.2dpi10_1	CLAFUR5_10275_R5.1.1dpi2_2	8.13	0.3915	0	1.67707	7.2432	Yes	Sugar transporter STL1				Sugar transporter STL1
CLAFUR5_03557	CLAFUR5_03557_R5.1.2dpi12_3	CLAFUR5_03557_R5.1.2dpi8_2	10.84	0.601207	1.8498	1.90636	0.189201	No	hypothetical protein				hypothetical protein
CLAFUR5_03275	CLAFUR5_03275_R5.1.2dpi14_3	CLAFUR5_03275_R5.1.2dpi8_3	6.93	4.38385	2.80033	3.20714	5.01817	No	hypothetical protein				hypothetical protein
CLAFUR5_02415	CLAFUR5_02415_R5.1.1dpi10_2	CLAFUR5_02415_R5.1.2dpi4_3	5.62	2.42214	16.3143	7.98086	4.76691	Yes	Transcription factor SWI6				Transcription factor SWI6
CLAFUR5_02279	CLAFUR5_02279_R5.1.1dpi10_2	CLAFUR5_02279_R5.1.2dpi10_2	5.46	0	9.18619	3.39533	0	No	MFS-type transporter cnsL				MFS-type transporter cnsL
CLAFUR5_01246	CLAFUR5_01246_R5.1.1dpi8_2	CLAFUR5_01246_R5.1.2dpi8_2	5.8	56.4675	15.9473	28.6207	33.0145	Yes	Frataxin homolog, mitochondrial				Frataxin homolog, mitochondrial
CLAFUR5_00766	CLAFUR5_00766_R5.1.1dpi10_2	CLAFUR5_00766_R5.1.1dpi6_2	4.82	0	6.08626	8.75228	0	Yes	hypothetical protein				hypothetical protein
CLAFUR5_00761	CLAFUR5_00761_R5.1.1dpi12_1	CLAFUR5_00761_R5.1.1dpi4_1	5.74	3.99769	18.6344	9.57048	7.34501	Yes	Phosphatidate phosphatase APP1				Phosphatidate phosphatase APP1
CLAFUR5_00342	CLAFUR5_00342_R5.1.1dpi10_2	CLAFUR5_00342_R5.1.1dpi6_1	7.53	7.36623	15.304	6.92763	4.51886	No	Protein PAL1				Protein PAL1
CLAFUR5_10702	CLAFUR5_10702_R5.1.1dpi12_1	CLAFUR5_10702_R5.1.2dpi2_1	5.59	489.043	327.529	647.741	689.782	No	hypothetical protein				Transcriptional activator hac1
CLAFUR5_06982	CLAFUR5_06982_R5.1.1dpi10_1	CLAFUR5_06982_R5.1.1dpi10_3	5.12	5.76528	0	1.80922	6.37081	No	hypothetical protein				hypothetical protein
CLAFUR5_05637	CLAFUR5_05637_R5.1.1dpi10_2	CLAFUR5_05637_R5.1.1dpi14_1	5.78	2.93949	0	0	0.359835	Yes	Helicase required for RNAi-mediated heterochromatin assembly 1				Helicase required for RNAi-mediated heterochromatin assembly 1
CLAFUR5_05382	CLAFUR5_05382_R5.1.1dpi10_2	CLAFUR5_05382_R5.1.2dpi10_2	5.29	0	25.0571	20.9374	7.01171	No	hypothetical protein				hypothetical protein
CLAFUR5_05133	CLAFUR5_05133_R5.1.2dpi10_2	CLAFUR5_05133_R5.1.1dpi10_1	5.65	0	22.498	10.8403	6.09459	No	COP9 signalosome complex subunit 1				COP9 signalosome complex subunit 1
CLAFUR5_04844	CLAFUR5_04844_R5.2.1dpi10_2	CLAFUR5_04844_R5.2.2dpi8_1	5.47	0	12.7101	7.12704	2.59415	No	Uncharacterized protein YGR266W				Uncharacterized protein YGR266W
CLAFUR5_04299	CLAFUR5_04299_R5.1.1dpi10_1	CLAFUR5_04299_R5.1.2dpi10_1	5.36	0	19.7909	11.6556	2.26795	No	hypothetical protein				hypothetical protein
CLAFUR5_03141	CLAFUR5_03141_R5.1.1dpi14_1	CLAFUR5_03141_R5.1.1dpi2_2	5.2	20.2737	50.319	29.04	9.13062	No	Membrane protein PTM1		secreted		Membrane protein PTM1
CLAFUR5_00996	CLAFUR5_00996_R5.1.2dpi10_2	CLAFUR5_00996_R5.1.1dpi10_2	5.38	17.294	0	0	7.69597	No	hypothetical protein				hypothetical protein
CLAFUR5_00434	CLAFUR5_00434_R5.1.1dpi12_1	CLAFUR5_00434_R5.1.2dpi10_3	5.27	9.99442	29.7186	11.3115	0	No	hypothetical protein				hypothetical protein
CLAFUR5_10767	CLAFUR5_10767_R5.1.1dpi12_2	CLAFUR5_10767_R5.1.2dpi14_1	7.84	11.1939	0	8.55504	9.53179	Yes	Hydrolase FUB4				Hydrolase FUB4
CLAFUR5_01073	CLAFUR5_01073_R5.1.2dpi10_3	CLAFUR5_01073_R5.1.3dpi8_1	10.26	3.4423	2.97621	3.23201	6.29895	Yes	hypothetical protein				hypothetical protein
CLAFUR5_08820	CLAFUR5_08820_R5.1.1dpi8_1	CLAFUR5_08820_R5.1.1dpi2_3	10.78	6.04643	5.47432	7.89803	8.79138	No	hypothetical protein				hypothetical protein
CLAFUR5_07568	CLAFUR5_07568_R5.1.1dpi12_3	CLAFUR5_07568_R5.1.1dpi2_1	7.65	1.57419	3.6862	2.4951	2.04177	No	GDP-mannose-dependent alpha-mannosyltransferase	GT4			GDP-mannose-dependent alpha-mannosyltransferase	GT4
CLAFUR5_02501	CLAFUR5_02501_R5.1.1dpi14_1	CLAFUR5_02501_R5.1.1dpi10_2	5.52	12.6703	0	0.788251	4.77099	No	Lipase 8				Lipase 8
CLAFUR5_02113	CLAFUR5_02113_R5.1.2dpi14_1	CLAFUR5_02113_R5.1.2dpi8_3	7.57	3.25801	0.61545	0	0.714793	Yes	-				hypothetical protein
CLAFUR5_14427	CLAFUR5_14427_R5.1.3dpi8_3	CLAFUR5_14427_R5.1.3dpi12_2	10.76	0.469083	0.137211	0	0.53708	No	hypothetical protein				hypothetical protein
CLAFUR5_12639	CLAFUR5_12639_R5.1.1dpi14_2	CLAFUR5_12639_R5.1.3dpi6_1	9.25	48.4541	97.0551	103.734	74.4963	Yes	Bifonsecin B biosynthesis cluster protein A		secreted		Bifonsecin B biosynthesis cluster protein A
CLAFUR5_10208	CLAFUR5_10208_R5.1.1dpi8_2	CLAFUR5_10208_R5.1.1dpi10_1	6.05	1.90441	1.96926	2.82978	0.13677	No	Putative oxidoreductase C1F5.03c				Putative oxidoreductase C1F5.03c
CLAFUR5_09944	CLAFUR5_09944_R5.1.4dpi12_1	CLAFUR5_09944_R5.1.2dpi8_2	9.49	0.66764	1.32677	0.531132	0.304566	No	Efflux pump radE				Efflux pump radE
CLAFUR5_09915	CLAFUR5_09915_R5.1.1dpi10_1	CLAFUR5_09915_R5.1.1dpi4_1	8.62	0.919489	0.492989	0.882844	1.82902	Yes	hypothetical protein		secreted	candidate effector	hypothetical protein		secreted	candidate effector
CLAFUR5_06322	CLAFUR5_06322_R5.1.1dpi12_2	CLAFUR5_06322_R5.1.1dpi6_3	9.06	2.86799	0.437204	7.86059	10.0075	No	Uncharacterized transporter SPAC750.02c				MFS transporter prlG
CLAFUR5_05894	CLAFUR5_05894_R5.1.1dpi4_2	CLAFUR5_05894_R5.1.3dpi8_3	8.99	32.0243	46.2748	46.8474	32.2098	Yes	hypothetical protein				hypothetical protein
CLAFUR5_04971	CLAFUR5_04971_R5.1.1dpi10_1	CLAFUR5_04971_R5.1.1dpi8_1	7.7	4.8671	0.892113	1.48888	2.19325	Yes	hypothetical protein				hypothetical protein
CLAFUR5_04369	CLAFUR5_04369_R5.1.2dpi10_3	CLAFUR5_04369_R5.1.1dpi2_2	9.56	1.80173	3.71617	2.24133	1.69909	Yes	hypothetical protein				hypothetical protein
CLAFUR5_04369	CLAFUR5_04369_R5.1.2dpi14_1	CLAFUR5_04369_R5.1.1dpi2_2	9.78	1.27974	3.71617	2.00095	1.69909	Yes	hypothetical protein				hypothetical protein
CLAFUR5_01949	CLAFUR5_01949_R5.1.2dpi14_2	CLAFUR5_01949_R5.1.1dpi12_2	6.91	0.937599	4.34284	4.07678	0	No	hypothetical protein				hypothetical protein
CLAFUR5_01546	CLAFUR5_01546_R5.1.1dpi8_2	CLAFUR5_01546_R5.1.1dpi2_1	8.76	1.47203	0.976612	2.22294	3.02756	No	Carboxylesterase NlhH				Carboxylesterase NlhH
CLAFUR5_01064	CLAFUR5_01064_R5.1.1dpi10_1	CLAFUR5_01064_R5.1.1dpi6_2	5.18	0	5.95232	4.17574	0	No	Dihydroxyacetone kinase 1				Dihydroxyacetone kinase 1
CLAFUR5_09305	CLAFUR5_09305_R5.1.1dpi4_2	CLAFUR5_09305_R5.1.1dpi4_3	5.52	10.6643	32.3059	14.4435	7.61235	No	Cytoskeletal protein syp1				hypothetical protein
CLAFUR5_08811	CLAFUR5_08811_R5.1.1dpi8_1	CLAFUR5_08811_R5.1.1dpi4_3	4.95	0	5.91607	6.60199	0	Yes	Magnesium transporter NIPA2				Magnesium transporter NIPA2
CLAFUR5_08404	CLAFUR5_08404_R5.1.1dpi14_1	CLAFUR5_08404_R5.1.1dpi2_1	5.57	8.57786	16.4838	12.3862	10.2045	Yes	Histone deacetylase HOS3				Histone deacetylase HOS3
CLAFUR5_07945	CLAFUR5_07945_R5.1.1dpi14_1	CLAFUR5_07945_R5.1.1dpi12_1	5.88	8.07133	0	0.747916	1.25333	No	hypothetical protein				hypothetical protein
CLAFUR5_00659	CLAFUR5_00659_R5.1.1dpi14_3	CLAFUR5_00659_R5.1.1dpi14_1	5.95	9.74493	0	0.454001	0.718947	No	hypothetical protein				hypothetical protein
CLAFUR5_00334	CLAFUR5_00334_R5.1.1dpi2_3	CLAFUR5_00334_R5.1.1dpi2_2	5.81	23.4331	53.8046	42.4799	39.2626	No	Microtubule integrity protein mal3				Microtubule integrity protein mal3
CLAFUR5_13664	CLAFUR5_13664_R5.1.1dpi14_3	CLAFUR5_13664_R5.1.2dpi12_2	5.39	0	17.5735	9.33556	1.61618	No	hypothetical protein				hypothetical protein
CLAFUR5_12508	CLAFUR5_12508_R5.1.1dpi14_1	CLAFUR5_12508_R5.1.2dpi14_1	4.98	0	4.05226	4.98099	0.803562	No	Putative amidase				Putative amidase
CLAFUR5_11358	CLAFUR5_11358_R5.1.1dpi6_3	CLAFUR5_11358_R5.1.1dpi2_3	4.9	0	13.3215	16.1493	0	No	Mitotic checkpoint protein BUB3.1				Mitotic checkpoint protein BUB3.1
CLAFUR5_11120	CLAFUR5_11120_R5.1.2dpi14_3	CLAFUR5_11120_R5.1.1dpi10_1	5.42	26.1187	0	10.2389	20.8588	No	FAM50 family protein C1020.12c				hypothetical protein
CLAFUR5_11018	CLAFUR5_11018_R5.1.1dpi10_1	CLAFUR5_11018_R5.1.1dpi4_2	5.09	0	77.7703	70.8725	5.96079	Yes	hypothetical protein				hypothetical protein
CLAFUR5_10866	CLAFUR5_10866_R5.1.1dpi6_3	CLAFUR5_10866_R5.1.2dpi8_3	5.17	8.39693	0	0.1486	6.07905	No	Uncharacterized amino-acid permease PB24D3.02c				Uncharacterized amino-acid permease PB24D3.02c
CLAFUR5_10017	CLAFUR5_10017_R5.1.2dpi14_3	CLAFUR5_10017_R5.1.2dpi10_3	10.78	9.89434	12.9989	21.922	17.0692	Yes	Protein kinase dsk1				Protein kinase dsk1
CLAFUR5_07419	CLAFUR5_07419_R5.1.1dpi12_3	CLAFUR5_07419_R5.1.3dpi10_3	4.77	0	14.2774	24.9926	2.06012	Yes	hypothetical protein				hypothetical protein
CLAFUR5_07134	CLAFUR5_07134_R5.1.1dpi12_3	CLAFUR5_07134_R5.1.2dpi14_2	5.42	0	2.30169	0.932767	0	Yes	hypothetical protein				hypothetical protein
CLAFUR5_06894	CLAFUR5_06894_R5.1.1dpi14_3	CLAFUR5_06894_R5.1.1dpi4_3	5.78	0	6.85169	0.833126	0	Yes	hypothetical protein		secreted		hypothetical protein		secreted
CLAFUR5_06845	CLAFUR5_06845_R5.1.1dpi12_1	CLAFUR5_06845_R5.1.1dpi2_1	5.82	0	9.15556	0.905913	0	No	hypothetical protein				hypothetical protein
CLAFUR5_06415	CLAFUR5_06415_R5.1.1dpi10_2	CLAFUR5_06415_R5.1.2dpi14_2	4.69	0	10.1801	19.4633	0	Yes	hypothetical protein				hypothetical protein
CLAFUR5_05951	CLAFUR5_05951_R5.1.1dpi12_2	CLAFUR5_05951_R5.1.1dpi6_1	6.75	0.477988	0	0.151512	0.955182	Yes	Peroxygenase				Peroxygenase
CLAFUR5_05574	CLAFUR5_05574_R5.1.1dpi10_2	CLAFUR5_05574_R5.1.1dpi2_3	5.32	0	30.4736	15.9256	0.292561	No	Methyltransferase FFUJ_09178				Methyltransferase pytC
CLAFUR5_05430	CLAFUR5_05430_R5.1.1dpi6_1	CLAFUR5_05430_R5.1.1dpi2_1	5.44	96.9852	128.074	94.0545	81.8179	Yes	hypothetical protein				hypothetical protein
CLAFUR5_05401	CLAFUR5_05401_R5.1.2dpi10_2	CLAFUR5_05401_R5.1.3dpi12_1	8.84	0.562503	0.0943787	0.359342	1.00162	Yes	hypothetical protein				hypothetical protein
CLAFUR5_04295	CLAFUR5_04295_R5.1.2dpi14_3	CLAFUR5_04295_R5.1.1dpi14_3	4.98	0	3.68904	4.50428	0.660833	No	hypothetical protein				hypothetical protein
CLAFUR5_08661	CLAFUR5_08661_R5.1.1dpi12_3	CLAFUR5_08661_R5.1.2dpi12_3	5.46	0	7.03149	2.61903	0	No	hypothetical protein				hypothetical protein
CLAFUR5_08568	CLAFUR5_08568_R5.1.3dpi12_3	CLAFUR5_08568_R5.1.1dpi14_3	8.03	3.7565	3.39066	4.00536	24.7952	No	Carboxypeptidase S1 homolog A				Carboxypeptidase S1 homolog A
CLAFUR5_08564	CLAFUR5_08564_R5.1.1dpi6_3	CLAFUR5_08564_R5.1.3dpi14_3	11.18	4.94664	2.42113	2.71247	4.45503	Yes	hypothetical protein				hypothetical protein
CLAFUR5_03541	CLAFUR5_03541_R5.1.1dpi8_1	CLAFUR5_03541_R5.2.1dpi6_3	4.98	0	28.4773	45.1054	15.3619	Yes	Pre-mRNA-processing factor 19				hypothetical protein
CLAFUR5_03541	CLAFUR5_03541_R5.1.1dpi8_1	CLAFUR5_03541_R5.1.4dpi14_2	5.06	0	43.8874	45.1054	6.21282	No	Pre-mRNA-processing factor 19				Pre-mRNA-processing factor 19
CLAFUR5_02389	CLAFUR5_02389_R5.1.1dpi8_2	CLAFUR5_02389_R5.1.1dpi4_1	6.68	4.30673	5.41316	4.0205	1.85803	Yes	hypothetical protein				hypothetical protein
CLAFUR5_01895	CLAFUR5_01895_R5.1.1dpi12_1	CLAFUR5_01895_R5.1.1dpi6_2	4.82	49.7749	0	0	72.356	No	Monothiol glutaredoxin-3				Monothiol glutaredoxin-3
CLAFUR5_01545	CLAFUR5_01545_R5.1.1dpi10_1	CLAFUR5_01545_R5.1.1dpi2_2	5.43	11.8928	37.4206	10.3009	0.22257	Yes	Glutathione-independent formaldehyde dehydrogenase				Uncharacterized zinc-type alcohol dehydrogenase-like protein YycR
CLAFUR5_01545	CLAFUR5_01545_R5.1.4dpi10_2	CLAFUR5_01545_R5.1.1dpi2_2	5.56	8.23736	37.4206	8.48433	0.22257	Yes	Uncharacterized zinc-type alcohol dehydrogenase-like protein YycR				Uncharacterized zinc-type alcohol dehydrogenase-like protein YycR
CLAFUR5_01473	CLAFUR5_01473_R5.1.1dpi12_1	CLAFUR5_01473_R5.1.3dpi12_2	5.19	0	21.8751	16.3165	1.54755	No	U4/U6.U5 tri-snRNP-associated protein snu66				U4/U6.U5 tri-snRNP-associated protein snu66
CLAFUR5_00303	CLAFUR5_00303_R5.1.3dpi8_1	CLAFUR5_00303_R5.1.1dpi10_1	5.48	10.5761	0	2.00482	5.75563	No	Uncharacterized oxidoreductase AN7799				Uncharacterized oxidoreductase AN7799
CLAFUR5_09802	CLAFUR5_09802_R5.1.2dpi14_1	CLAFUR5_09802_R5.1.3dpi14_1	8.44	10.361	5.53785	2.8686	19.8744	No	Glutaryl-CoA dehydrogenase, mitochondrial				Glutaryl-CoA dehydrogenase, mitochondrial
CLAFUR5_03450	CLAFUR5_03450_R5.1.1dpi10_2	CLAFUR5_03450_R5.1.1dpi8_1	8.72	1.64647	2.72418	5.02814	3.1133	No	hypothetical protein				hypothetical protein
CLAFUR5_06410	CLAFUR5_06410_R5.1.1dpi12_1	CLAFUR5_06410_R5.1.1dpi6_1	5.73	0	13.5679	5.56464	3.40672	No	hypothetical protein				hypothetical protein
CLAFUR5_05637	CLAFUR5_05637_R5.1.1dpi14_2	CLAFUR5_05637_R5.1.1dpi10_2	5.79	0	2.93949	0.340079	0	Yes	Helicase required for RNAi-mediated heterochromatin assembly 1				Helicase required for RNAi-mediated heterochromatin assembly 1
CLAFUR5_03005	CLAFUR5_03005_R5.1.1dpi14_2	CLAFUR5_03005_R5.1.1dpi6_2	5.77	15.0802	0	2.07181	4.07066	No	Phosphatidylinositide phosphatase SAC2				Phosphatidylinositide phosphatase SAC2
CLAFUR5_01512	CLAFUR5_01512_R5.1.1dpi10_2	CLAFUR5_01512_R5.1.3dpi10_1	5.88	0	11.5693	2.44723	1.6768	No	Putative epoxide hydrolase				Putative epoxide hydrolase
CLAFUR5_09246	CLAFUR5_09246_R5.1.1dpi10_1	CLAFUR5_09246_R5.1.1dpi2_2	8.19	1.66461	1.07242	8.17738	13.7309	Yes	hypothetical protein				Uncharacterized protein YEL023C
CLAFUR5_09959	CLAFUR5_09959_R5.1.1dpi14_2	CLAFUR5_09959_R5.1.2dpi14_1	7.11	0.274388	4.6493	3.4971	0	No	hypothetical protein				hypothetical protein
CLAFUR5_09947	CLAFUR5_09947_R5.1.3dpi14_2	CLAFUR5_09947_R5.1.4dpi14_2	10.62	0.566061	1.22986	1.49312	0	No	Probable actin-related protein 8				Probable actin-related protein 8
CLAFUR5_04802	CLAFUR5_04802_R5.1.1dpi12_3	CLAFUR5_04802_R5.1.2dpi12_3	6.88	2.97014	4.15565	3.23684	1.72851	No	hypothetical protein				hypothetical protein
CLAFUR5_01512	CLAFUR5_01512_R5.1.2dpi10_2	CLAFUR5_01512_R5.1.3dpi10_1	6.54	0.825177	1.6768	2.30596	0	No	Putative epoxide hydrolase				Putative epoxide hydrolase
CLAFUR5_00303	CLAFUR5_00303_R5.1.3dpi12_1	CLAFUR5_00303_R5.1.3dpi8_1	6.92	0.480924	2.00482	2.36375	0.572369	No	Uncharacterized oxidoreductase AN7799				Uncharacterized oxidoreductase AN7799
CLAFUR5_13639	CLAFUR5_13639_R5.1.1dpi14_3	CLAFUR5_13639_R5.1.1dpi8_1	5.73	0	10.1147	1.5515	0	Yes	Agnestins efflux protein AgnL12				Agnestins efflux protein AgnL12
CLAFUR5_11513	CLAFUR5_11513_R5.1.2dpi2_1	CLAFUR5_11513_R5.2.1dpi8_3	5.34	41.1683	9.98062	3.31123	18.8455	Yes	Protein pyrABCN				Protein pyrABCN
CLAFUR5_06497	CLAFUR5_06497_R5.1.1dpi14_3	CLAFUR5_06497_R5.1.1dpi2_1	5.43	0	4.61533	3.8578	2.02626	Yes	hypothetical protein				hypothetical protein
CLAFUR5_04365	CLAFUR5_04365_R5.1.1dpi12_3	CLAFUR5_04365_R5.1.1dpi2_1	5.64	0	9.04741	4.50627	2.48906	Yes	hypothetical protein				hypothetical protein
CLAFUR5_04238	CLAFUR5_04238_R5.1.1dpi10_2	CLAFUR5_04238_R5.1.3dpi10_2	5.42	0	30.3255	18.6174	6.23749	No	Probable glutamate carboxypeptidase ARB_02390				Probable glutamate carboxypeptidase ARB_02390
CLAFUR5_03074	CLAFUR5_03074_R5.1.2dpi14_2	CLAFUR5_03074_R5.1.1dpi6_2	5.56	0	21.3045	7.15746	1.10784	No	hypothetical protein				hypothetical protein
CLAFUR5_02521	CLAFUR5_02521_R5.1.2dpi14_2	CLAFUR5_02521_R5.1.1dpi14_1	5.79	14.4221	0	0	1.73306	Yes	hypothetical protein				hypothetical protein
CLAFUR5_02521	CLAFUR5_02521_R5.1.1dpi14_2	CLAFUR5_02521_R5.1.2dpi14_2	5.83	0	14.4221	1.31759	0	Yes	hypothetical protein				hypothetical protein
CLAFUR5_02045	CLAFUR5_02045_R5.1.1dpi8_1	CLAFUR5_02045_R5.1.2dpi8_1	4.75	0	7.71671	12.7536	0	No	Interferon-induced GTP-binding protein Mx1				Interferon-induced GTP-binding protein Mx1
CLAFUR5_00754	CLAFUR5_00754_R5.1.1dpi10_1	CLAFUR5_00754_R5.1.2dpi10_1	5.5	0	8.43072	5.27475	2.46472	No	scyllo-inosose 3-dehydrogenase				scyllo-inosose 3-dehydrogenase
CLAFUR5_00071	CLAFUR5_00071_R5.1.2dpi14_2	CLAFUR5_00071_R5.1.3dpi12_1	5.14	0	8.20766	9.90529	3.76128	No	Protein MON2 homolog				Protein MON2 homolog
CLAFUR5_11183	CLAFUR5_11183_R5.1.1dpi12_3	CLAFUR5_11183_R5.1.1dpi10_3	5.27	26.731	14.6638	4.05115	11.055	No	hypothetical protein		secreted		hypothetical protein		secreted
CLAFUR5_01075	CLAFUR5_01075_R5.1.1dpi14_2	CLAFUR5_01075_R5.1.3dpi8_3	9.2	0.836701	3.3635	3.73998	2.06691	No	hypothetical protein				hypothetical protein
CLAFUR5_00222	CLAFUR5_00222_R5.1.1dpi12_3	CLAFUR5_00222_R5.1.1dpi14_2	7.59	0.0904513	0.496307	0.219958	0.114225	No	Probable prolyl 4-hydroxylase 8				Probable prolyl 4-hydroxylase 8
CLAFUR5_09121	CLAFUR5_09121_R5.1.3dpi12_1	CLAFUR5_09121_R5.1.1dpi8_2	5.89	23.3404	0	2.23812	3.62519	Yes	hypothetical protein				hypothetical protein
CLAFUR5_13250	CLAFUR5_13250_R5.1.2dpi10_2	CLAFUR5_13250_R5.1.2dpi14_3	10.3	1.67282	1.77496	2.01103	1.43123	Yes	MFS transporter prlL				MFS transporter prlL
CLAFUR5_11630	CLAFUR5_11630_R5.1.3dpi14_3	CLAFUR5_11630_R5.1.1dpi8_3	9.48	0	0.55486	0.343612	0.147188	Yes	hypothetical protein				hypothetical protein
CLAFUR5_10866	CLAFUR5_10866_R5.1.2dpi8_3	CLAFUR5_10866_R5.1.3dpi14_1	8.88	4.66131	2.56046	3.32847	5.99744	Yes	Uncharacterized amino-acid permease PB24D3.02c				Uncharacterized amino-acid permease PB24D3.02c
CLAFUR5_10511	CLAFUR5_10511_R5.1.2dpi12_3	CLAFUR5_10511_R5.1.3dpi8_1	8.25	0	1.32007	11.592	2.52152	Yes	Serine/arginine-rich splicing factor 6				Pre-mRNA-splicing factor srp2
CLAFUR5_05424	CLAFUR5_05424_R5.1.1dpi10_2	CLAFUR5_05424_R5.1.1dpi12_3	8.69	0.516447	2.66223	7.71545	3.61305	Yes	Peroxisomal adenine nucleotide transporter 1				Peroxisomal adenine nucleotide transporter 1
CLAFUR5_02978	CLAFUR5_02978_R5.1.1dpi14_1	CLAFUR5_02978_R5.1.2dpi14_3	7.83	21.1021	57.6089	37.5191	34.1479	No	hypothetical protein		secreted	candidate effector	hypothetical protein		secreted	candidate effector
CLAFUR5_01434	CLAFUR5_01434_R5.1.1dpi14_1	CLAFUR5_01434_R5.1.3dpi10_1	8.46	0.516084	0	0.57876	2.31555	Yes	hypothetical protein				hypothetical protein
CLAFUR5_00406	CLAFUR5_00406_R5.2.2dpi12_2	CLAFUR5_00406_R5.2.2dpi14_2	6.67	0.996336	0.675092	0	0.638555	Yes	hypothetical protein	GH106			hypothetical protein	GH106	secreted
CLAFUR5_14590	CLAFUR5_14590_R5.1.1dpi14_3	CLAFUR5_14590_R5.1.2dpi10_1	4.94	0	8.11301	9.08931	0	No	hypothetical protein		secreted		hypothetical protein		secreted
CLAFUR5_14363	CLAFUR5_14363_R5.1.2dpi10_3	CLAFUR5_14363_R5.1.1dpi14_1	5.52	9.50622	0	2.27972	5.24142	Yes	Autophagy-related protein 29				Autophagy-related protein 29
CLAFUR5_13909	CLAFUR5_13909_R5.1.1dpi10_2	CLAFUR5_13909_R5.1.3dpi14_2	5.73	0	5.82757	1.73651	0.843942	No	Non-reducing polyketide synthase PKS19				Non-reducing polyketide synthase PKS19
CLAFUR5_13796	CLAFUR5_13796_R5.1.4dpi12_3	CLAFUR5_13796_R5.1.1dpi12_2	5.85	3.573	0	0.10985	0.40881	Yes	hypothetical protein				hypothetical protein
CLAFUR5_13483	CLAFUR5_13483_R5.1.1dpi14_3	CLAFUR5_13483_R5.2.1dpi10_2	5.93	2.59911	11.8198	5.68504	5.33591	Yes	hypothetical protein				hypothetical protein
CLAFUR5_11191	CLAFUR5_11191_R5.1.2dpi12_3	CLAFUR5_11191_R5.1.2dpi14_2	5.4	0	7.15405	3.09869	0	No	hypothetical protein				hypothetical protein
CLAFUR5_11078	CLAFUR5_11078_R5.1.3dpi14_3	CLAFUR5_11078_R5.1.1dpi12_3	6.19	1.10322	0.831454	0	2.61699	No	hypothetical protein				hypothetical protein
CLAFUR5_06191	CLAFUR5_06191_R5.1.1dpi14_1	CLAFUR5_06191_R5.1.2dpi14_1	6.65	0.726028	0.433314	0.382597	0.992528	Yes	3-oxoacyl-[acyl-carrier-protein] reductase FabG				hypothetical protein
CLAFUR5_04662	CLAFUR5_04662_R5.1.1dpi14_2	CLAFUR5_04662_R5.1.1dpi6_3	7.48	0	0.802849	0.35162	0.0667103	No	hypothetical protein				Protein artemis
CLAFUR5_04118	CLAFUR5_04118_R5.1.1dpi12_1	CLAFUR5_04118_R5.1.2dpi12_1	8.06	0.388589	0.442583	3.00845	1.37846	No	MFS-type transporter 1				MFS-type transporter 1
CLAFUR5_08705	CLAFUR5_08705_R5.1.2dpi14_2	CLAFUR5_08705_R5.1.1dpi2_1	7.29	0.805265	1.24526	0.929671	0.687506	No	hypothetical protein				hypothetical protein
CLAFUR5_10997	CLAFUR5_10997_R5.1.1dpi14_3	CLAFUR5_10997_R5.1.1dpi8_3	7.58	0	0.92688	0.588997	0.345095	Yes	hypothetical protein				hypothetical protein
CLAFUR5_05982	CLAFUR5_05982_R5.1.1dpi10_2	CLAFUR5_05982_R5.1.2dpi14_2	8.78	1.15793	0.721177	0.743237	1.42992	Yes	hypothetical protein				hypothetical protein
CLAFUR5_04800	CLAFUR5_04800_R5.1.1dpi10_3	CLAFUR5_04800_R5.1.1dpi2_1	6.95	35.3498	28.1104	20.9405	28.9135	Yes	Aminotransferase atnJ				Aminotransferase lcsP
CLAFUR5_08126	CLAFUR5_08126_R5.1.1dpi8_2	CLAFUR5_08126_R5.1.1dpi6_1	5.65	10.9715	0	0	2.30313	No	Acetolactate synthase large subunit				Sulfoacetaldehyde acetyltransferase
CLAFUR5_02989	CLAFUR5_02989_R5.1.1dpi12_3	CLAFUR5_02989_R5.1.1dpi6_2	7.14	0.516476	1.31791	1.12784	0.525581	Yes	MFS-type transporter ppsE				MFS-type transporter ppsE
CLAFUR5_02025	CLAFUR5_02025_R5.1.1dpi6_3	CLAFUR5_02025_R5.1.1dpi6_1	5.44	0	6.82866	3.96089	1.30263	Yes	hypothetical protein				hypothetical protein
CLAFUR5_13796	CLAFUR5_13796_R5.1.3dpi12_3	CLAFUR5_13796_R5.1.4dpi12_3	6.31	0	0.10985	0.596634	0	Yes	hypothetical protein				hypothetical protein
CLAFUR5_12156	CLAFUR5_12156_R5.1.1dpi14_2	CLAFUR5_12156_R5.1.3dpi14_2	5.33	0	3.66917	1.86138	0	Yes	hypothetical protein				hypothetical protein
CLAFUR5_12098	CLAFUR5_12098_R5.1.1dpi8_1	CLAFUR5_12098_R5.1.3dpi8_1	5.24	0	9.78573	6.03576	0	Yes	hypothetical protein				hypothetical protein
CLAFUR5_11293	CLAFUR5_11293_R5.1.1dpi12_1	CLAFUR5_11293_R5.1.1dpi2_1	6.55	0.198648	0.592126	1.24681	0.202744	Yes	Protein argonaute PNH1				Protein argonaute-2
CLAFUR5_10925	CLAFUR5_10925_R5.1.1dpi10_2	CLAFUR5_10925_R5.1.3dpi12_1	4.41	0	0.541681	2.45974	0.357656	No	hypothetical protein				hypothetical protein
CLAFUR5_10847	CLAFUR5_10847_R5.1.1dpi14_1	CLAFUR5_10847_R5.1.1dpi6_1	7.06	0.435553	2.90636	2.29616	0.0952973	Yes	hypothetical protein				hypothetical protein
CLAFUR5_07685	CLAFUR5_07685_R5.1.1dpi14_3	CLAFUR5_07685_R5.1.1dpi8_2	7.35	0.28348	2.24138	1.06819	0.117072	No	hypothetical protein				hypothetical protein
CLAFUR5_06903	CLAFUR5_06903_R5.1.1dpi12_1	CLAFUR5_06903_R5.1.2dpi8_3	10.61	1.61005	2.96802	4.62638	1.52561	No	hypothetical protein				hypothetical protein
CLAFUR5_06144	CLAFUR5_06144_R5.1.1dpi14_1	CLAFUR5_06144_R5.1.1dpi6_3	5.02	0	2.69724	3.02123	0.438995	Yes	Putative acyl-coenzyme A synthetase				Putative acyl-coenzyme A synthetase
CLAFUR5_03720	CLAFUR5_03720_R5.1.1dpi6_2	CLAFUR5_03720_R5.1.1dpi10_2	5.54	2.01267	13.5616	5.83267	2.40381	Yes	hypothetical protein				hypothetical protein
CLAFUR5_02148	CLAFUR5_02148_R5.1.1dpi10_3	CLAFUR5_02148_R5.1.1dpi14_1	5.09	10.3095	0	0	8.59815	No	hypothetical protein				hypothetical protein
CLAFUR5_01494	CLAFUR5_01494_R5.1.4dpi8_3	CLAFUR5_01494_R5.1.3dpi8_1	7.26	6.52059	0.5902	0.543758	4.05549	Yes	hypothetical protein				hypothetical protein
CLAFUR5_01392	CLAFUR5_01392_R5.1.3dpi14_1	CLAFUR5_01392_R5.1.1dpi10_2	5.37	11.9265	0	0	5.48852	No	hypothetical protein				hypothetical protein
CLAFUR5_03210	CLAFUR5_03210_R5.1.1dpi14_1	CLAFUR5_03210_R5.1.2dpi12_3	9.56	0.206073	9.27162	5.00818	2.44937	No	Laccase-2	AA1_3	secreted		Laccase-1	AA1_3
CLAFUR5_00084	CLAFUR5_00084_R5.1.1dpi14_3	CLAFUR5_00084_R5.1.2dpi14_3	8.45	16.0083	16.8242	22.8588	20.0582	Yes	2,4-dichlorophenol 6-monooxygenase				Phenol 2-monooxygenase
CLAFUR5_13796	CLAFUR5_13796_R5.1.4dpi12_3	CLAFUR5_13796_R5.1.2dpi12_1	5.8	3.573	0	0.10985	0.505991	Yes	hypothetical protein				hypothetical protein
CLAFUR5_12618	CLAFUR5_12618_R5.1.1dpi14_1	CLAFUR5_12618_R5.1.3dpi14_1	5.14	0	5.93429	4.47379	0	No	Protein argonaute				Protein argonaute
CLAFUR5_10918	CLAFUR5_10918_R5.1.1dpi14_2	CLAFUR5_10918_R5.1.1dpi14_1	5.43	0	4.07069	2.99215	1.35064	Yes	hypothetical protein				hypothetical protein
CLAFUR5_07419	CLAFUR5_07419_R5.1.1dpi14_2	CLAFUR5_07419_R5.1.3dpi10_3	5.77	0	14.2774	3.8955	2.06012	Yes	hypothetical protein				hypothetical protein
CLAFUR5_11426	CLAFUR5_11426_R5.1.1dpi8_1	CLAFUR5_11426_R5.1.1dpi4_2	5.79	2.00294	9.59054	3.19598	2.29075	Yes	Dual O-methyltransferase/FAD-dependent monooxygenase CTB3				Dual O-methyltransferase/FAD-dependent monooxygenase CTB3
CLAFUR5_05713	CLAFUR5_05713_R5.1.1dpi12_1	CLAFUR5_05713_R5.1.1dpi6_1	11.06	1.84273	1.44019	2.28361	2.64202	Yes	hypothetical protein	GH18			hypothetical protein	GH18	secreted
CLAFUR5_04542	CLAFUR5_04542_R5.1.1dpi14_1	CLAFUR5_04542_R5.1.1dpi2_1	8.53	0.150914	0.609017	1.90182	0.628887	No	Meiotically up-regulated gene 65 protein				Meiotically up-regulated gene 65 protein
CLAFUR5_08576	CLAFUR5_08576_R5.1.2dpi10_3	CLAFUR5_08576_R5.1.2dpi10_1	11.32	12.0517	4.38609	2.20926	6.1772	No	hypothetical protein				hypothetical protein
CLAFUR5_13775	CLAFUR5_13775_R5.1.1dpi14_2	CLAFUR5_13775_R5.1.3dpi14_2	4.62	0	1.17708	2.5926	0	No	hypothetical protein				hypothetical protein
CLAFUR5_12098	CLAFUR5_12098_R5.1.2dpi10_2	CLAFUR5_12098_R5.1.3dpi8_1	5.55	0	9.78573	2.85387	0	No	hypothetical protein				hypothetical protein
CLAFUR5_10731	CLAFUR5_10731_R5.1.1dpi12_1	CLAFUR5_10731_R5.1.1dpi4_3	5.85	0	14.0447	2.62594	1.46122	Yes	Esterase citA				Esterase citA
CLAFUR5_10640	CLAFUR5_10640_R5.1.1dpi8_3	CLAFUR5_10640_R5.1.2dpi6_1	4.82	0	8.06044	11.6985	0	Yes	Protein qutG				Protein qutG
CLAFUR5_06352	CLAFUR5_06352_R5.1.2dpi14_1	CLAFUR5_06352_R5.1.1dpi10_2	5.38	0	17.401	8.82942	0.948952	No	hypothetical protein				hypothetical protein
CLAFUR5_05574	CLAFUR5_05574_R5.1.1dpi10_2	CLAFUR5_05574_R5.1.1dpi4_2	5.64	0	38.5763	15.9256	7.47533	Yes	Methyltransferase FFUJ_09178				-
CLAFUR5_05421	CLAFUR5_05421_R5.1.2dpi8_3	CLAFUR5_05421_R5.1.1dpi14_2	10.63	5.05137	4.22368	2.7511	4.56799	No	hypothetical protein				hypothetical protein
CLAFUR5_04522	CLAFUR5_04522_R5.1.1dpi14_3	CLAFUR5_04522_R5.1.1dpi6_1	10.96	1.54363	4.84689	7.13926	3.54394	Yes	hypothetical protein				Histidine protein methyltransferase 1
CLAFUR5_04287	CLAFUR5_04287_R5.1.1dpi8_1	CLAFUR5_04287_R5.1.2dpi8_1	5.59	0	4.4694	1.57839	0.436951	Yes	Uncharacterized MFS-type transporter C18.02				Uncharacterized MFS-type transporter C18.02
CLAFUR5_03119	CLAFUR5_03119_R5.1.2dpi10_2	CLAFUR5_03119_R5.1.1dpi6_1	5.02	0	14.0134	13.4892	0	Yes	Histone deacetylase clr3				Histone deacetylase clr3
CLAFUR5_03119	CLAFUR5_03119_R5.1.1dpi10_2	CLAFUR5_03119_R5.1.1dpi6_1	5.58	0	14.0134	3.72005	0	No	Histone deacetylase clr3				Histone deacetylase clr3
CLAFUR5_01755	CLAFUR5_01755_R5.1.1dpi14_3	CLAFUR5_01755_R5.1.1dpi6_1	5.21	9.82784	0	4.87278	11.3498	Yes	hypothetical protein				SET domain-containing protein 8
CLAFUR5_07241	CLAFUR5_07241_R5.1.1dpi14_3	CLAFUR5_07241_R5.1.2dpi14_3	8.06	0.359381	0.402067	1.46384	0	No	Meiosis protein mei2				Meiosis protein mei2
CLAFUR5_08768	CLAFUR5_08768_R5.1.1dpi12_3	CLAFUR5_08768_R5.1.1dpi10_1	8.1	0.978376	1.05112	2.34045	0.981256	No	hypothetical protein				hypothetical protein
CLAFUR5_03541	CLAFUR5_03541_R5.1.4dpi14_2	CLAFUR5_03541_R5.3.2dpi6_2	9.37	1.4428	0.511542	0	0.430453	Yes	Pre-mRNA-processing factor 19				Probable very-long-chain (3R)-3-hydroxyacyl-CoA dehydratase
CLAFUR5_01075	CLAFUR5_01075_R5.1.3dpi12_2	CLAFUR5_01075_R5.1.3dpi8_3	8.61	2.57623	3.3635	3.86563	2.06691	No	hypothetical protein				hypothetical protein
CLAFUR5_13450	CLAFUR5_13450_R5.1.1dpi10_2	CLAFUR5_13450_R5.1.1dpi8_1	7.11	2.8587	0.260915	0.769399	2.86984	No	hypothetical protein				hypothetical protein
CLAFUR5_01494	CLAFUR5_01494_R5.1.2dpi14_3	CLAFUR5_01494_R5.1.4dpi8_3	7.68	1.57178	6.52059	1.47871	0.543758	Yes	hypothetical protein				hypothetical protein
CLAFUR5_01549	CLAFUR5_01549_R5.1.1dpi14_2	CLAFUR5_01549_R5.1.4dpi12_1	5.94	33.3824	0	0	1.04103	No	Cytochrome c oxidase assembly protein COX15				Cytochrome c oxidase assembly protein COX15
CLAFUR5_08930	CLAFUR5_08930_R5.1.3dpi14_3	CLAFUR5_08930_R5.1.1dpi12_1	6.7	0.94799	0.305026	0.0338587	1.22055	Yes	hypothetical protein				hypothetical protein
CLAFUR5_07651	CLAFUR5_07651_R5.1.1dpi10_2	CLAFUR5_07651_R5.1.3dpi14_3	9.72	23.6356	12.0806	15.3566	17.2355	Yes	hypothetical protein				Inosine triphosphate pyrophosphatase
CLAFUR5_01549	CLAFUR5_01549_R5.1.3dpi14_1	CLAFUR5_01549_R5.1.1dpi14_2	6	0	0	0	0	No	Cytochrome c oxidase assembly protein COX15				Cytochrome c oxidase assembly protein COX15
CLAFUR5_01106	CLAFUR5_01106_R5.1.1dpi8_2	CLAFUR5_01106_R5.1.1dpi2_1	7.12	6.60207	8.38489	6.43141	5.02261	Yes	hypothetical protein				hypothetical protein
CLAFUR5_14427	CLAFUR5_14427_R5.1.1dpi14_3	CLAFUR5_14427_R5.1.3dpi8_3	9.6	0.021716	0.495876	0.588868	0.469083	No	hypothetical protein				hypothetical protein
CLAFUR5_04800	CLAFUR5_04800_R5.1.1dpi10_3	CLAFUR5_04800_R5.1.1dpi2_2	8.11	20.9405	20.5809	23.431	29.7368	Yes	Aminotransferase atnJ				Aminotransferase atnJ
CLAFUR5_04773	CLAFUR5_04773_R5.1.1dpi8_2	CLAFUR5_04773_R5.1.1dpi2_2	5.39	0	25.0606	16.7878	5.89813	Yes	INO80 complex subunit 2				INO80 complex subunit 2
CLAFUR5_08564	CLAFUR5_08564_R5.1.1dpi6_1	CLAFUR5_08564_R5.1.3dpi14_3	9.54	7.479	1.55467	0.637922	2.42113	Yes	hypothetical protein				hypothetical protein
CLAFUR5_01711	CLAFUR5_01711_R5.1.1dpi12_1	CLAFUR5_01711_R5.1.1dpi4_1	5.55	2.9225	43.0911	11.6951	0	No	hypothetical protein				hypothetical protein
CLAFUR5_12457	CLAFUR5_12457_R5.1.2dpi8_1	CLAFUR5_12457_R5.1.3dpi14_2	5.32	0	15.2242	12.1381	4.3156	No	PHO85 cyclin-6				PHO85 cyclin-6
CLAFUR5_11882	CLAFUR5_11882_R5.1.1dpi2_1	CLAFUR5_11882_R5.1.2dpi10_1	5.88	2.99506	0	0	0.196588	Yes	hypothetical protein				hypothetical protein
CLAFUR5_11423	CLAFUR5_11423_R5.1.1dpi10_2	CLAFUR5_11423_R5.1.2dpi10_1	5.84	0	3.26324	0.285928	0	No	hypothetical protein				hypothetical protein
CLAFUR5_06495	CLAFUR5_06495_R5.1.1dpi10_1	CLAFUR5_06495_R5.1.1dpi2_1	5.41	0	22.3821	9.97988	0.590322	Yes	hypothetical protein				(R,R)-butanediol dehydrogenase
CLAFUR5_06495	CLAFUR5_06495_R5.1.1dpi10_1	CLAFUR5_06495_R5.1.2dpi10_3	5.4	0	23.4926	9.97988	0	No	hypothetical protein				hypothetical protein
CLAFUR5_08505	CLAFUR5_08505_R5.1.1dpi14_3	CLAFUR5_08505_R5.1.6dpi14_3	5.03	0	19.0912	17.8059	0	No	U2 snRNP component prp10				U2 snRNP component prp10
CLAFUR5_08235	CLAFUR5_08235_R5.1.1dpi12_1	CLAFUR5_08235_R5.1.1dpi2_1	4.94	0	3.35571	3.78849	0	Yes	Proline-specific permease				Proline-specific permease
CLAFUR5_07954	CLAFUR5_07954_R5.1.1dpi14_3	CLAFUR5_07954_R5.1.1dpi12_1	5.61	8.77858	0	0	2.13041	No	Carboxypeptidase S1 homolog B		secreted		Carboxypeptidase S1 homolog B		secreted
CLAFUR5_07954	CLAFUR5_07954_R5.1.1dpi14_3	CLAFUR5_07954_R5.1.2dpi14_3	5.8	8.77858	0	0	0.993451	No	Carboxypeptidase S1 homolog B		secreted		Carboxypeptidase S1 homolog B		secreted
CLAFUR5_00258	CLAFUR5_00258_R5.1.1dpi8_3	CLAFUR5_00258_R5.1.1dpi4_3	5.22	4.39189	24.0605	19.4792	6.84267	Yes	hypothetical protein				hypothetical protein
CLAFUR5_01512	CLAFUR5_01512_R5.1.3dpi10_2	CLAFUR5_01512_R5.1.3dpi10_1	7.47	0.312298	1.6768	0.492278	0	Yes	Juvenile hormone epoxide hydrolase 1				Putative epoxide hydrolase
CLAFUR5_01207	CLAFUR5_01207_R5.1.1dpi12_3	CLAFUR5_01207_R5.1.2dpi12_3	7.47	2.55563	0	0.921305	1.83873	No	hypothetical protein				hypothetical protein
