# Supplementary material for: Transcriptome analysis of two isolates of the tomato pathogen Cladosporium fulvum, uncovers genome-wide patterns of alternative splicing during a host infection cycle
Source: PLoS Pathog. 2024 Dec 18;20(12):e1012791. doi: 10.1371/journal.ppat.1012791 (PMC11694984; doi:10.1371/journal.ppat.1012791)
Supplement: S18 Table — (XLSX) [file ppat.1012791.s038.xlsx]

## Sheet: S18 Table
S18 Table. Isoform switch events in alternatively spliced (AS) genes in Cladosporium fulvum isolate Race 4 during infection process. The table shows pairs of transcript isoforms, the estimate time point (dpi) when the switch occurred (i.e., when the expression of the transcript isoforms crosses), the mean expression values (in transcripts per million - TPM) among the three biological replicates o…
Gene	Transcript isoform 1	Transcript isoform 2	Predicted switch time point (dpi)	Expression before switching		Expression after switching		Isoforms encode different proteins	Transcript isoform 1				Transcript isoform 2
				Transcript isoform 1	Transcript isoform 2	Transcript isoform 1	Transcript isoform 2		Functional annotations	CAZymes	Secreted proteins	Candidate effectors	Functional annotations	CAZymes	Secreted proteins	Candidate effectors
CLAFUR5_09903	CLAFUR5_09903_R4.1.1dpi14_3	CLAFUR5_09903_R4.1.2dpi2_1	9.5	12.8027	24.5167	14.6697	10.8124	Yes	hypothetical protein				hypothetical protein
CLAFUR5_11993	CLAFUR5_11993_R4.1.1dpi14_1	CLAFUR5_11993_R4.1.1dpi2_3	9.34	0	1.88523	0.920939	0	Yes	Acetylesterase	CE16			Acetylesterase	CE16	secreted	candidate effector
CLAFUR5_07956	CLAFUR5_07956_R4.1.2dpi2_3	CLAFUR5_07956_R4.1.3dpi2_1	5.65	201.872	376.59	161.457	124.54	Yes	hypothetical protein				hypothetical protein
CLAFUR5_07798	CLAFUR5_07798_R4.1.1dpi10_2	CLAFUR5_07798_R4.1.1dpi2_3	10.28	0.197264	0.293325	0.593154	0	No	hypothetical protein				Notoamide biosynthesis cluster protein M'
CLAFUR5_03105	CLAFUR5_03105_R4.1.1dpi10_2	CLAFUR5_03105_R4.1.1dpi6_2	9.47	0	2.44964	1.19636	0.315795	Yes	Probable phosphoglycerate mutase ARB_03491				hypothetical protein
CLAFUR5_01503	CLAFUR5_01503_R4.1.1dpi12_1	CLAFUR5_01503_R4.1.1dpi2_2	7.72	6.59433	52.9536	13.0297	5.41452	No	Beta-glucosidase 1	GH3	secreted		Beta-glucosidase 1	GH3	secreted
CLAFUR5_12383	CLAFUR5_12383_R4.1.2dpi6_3	CLAFUR5_12383_R4.1.2dpi14_3	9.94	1.68032	0	0.0365777	0.0849893	No	MFS transporter prlL				MFS transporter prlL
CLAFUR5_01244	CLAFUR5_01244_R4.1.2dpi14_3	CLAFUR5_01244_R4.1.1dpi6_2	7.88	2.09935	25.3405	3.49025	1.94729	Yes	Uncharacterized transporter YIL166C				Uncharacterized transporter YIL166C
CLAFUR5_00419	CLAFUR5_00419_R4.1.1dpi14_2	CLAFUR5_00419_R4.1.3dpi14_2	7.45	1.4626	29.5184	17.0111	6.2526	Yes	Phototropin-1A				Phototropin-1A
CLAFUR5_12202	CLAFUR5_12202_R4.1.1dpi14_3	CLAFUR5_12202_R4.1.1dpi10_3	11.31	0	1.56883	1.46589	0.641819	Yes	hypothetical protein				hypothetical protein
CLAFUR5_09276	CLAFUR5_09276_R4.1.1dpi10_2	CLAFUR5_09276_R4.1.1dpi2_1	10.59	0.818855	1.63145	1.92091	0	No	Efflux pump dotC				Efflux pump dotC
CLAFUR5_10445	CLAFUR5_10445_R4.1.1dpi8_2	CLAFUR5_10445_R4.2.1dpi12_3	7.29	11.585	22.503	16.4243	10.4506	Yes	Asnovolin E/Chermesin D methyltransferase nvfJ				hypothetical protein
CLAFUR5_07241	CLAFUR5_07241_R4.1.1dpi14_1	CLAFUR5_07241_R4.1.1dpi14_2	9.54	0	1.88642	0.773745	0.205609	No	Meiosis protein mei2				Meiosis protein mei2
CLAFUR5_06894	CLAFUR5_06894_R4.1.1dpi14_3	CLAFUR5_06894_R4.1.1dpi12_2	8.7	2.87123	0.359571	0	4.69834	No	hypothetical protein				hypothetical protein
CLAFUR5_02177	CLAFUR5_02177_R4.1.1dpi12_2	CLAFUR5_02177_R4.1.2dpi2_2	9.75	9.21801	1.02248	3.43464	4.58236	No	L-fucose-proton symporter				L-fucose-proton symporter
CLAFUR5_14079	CLAFUR5_14079_R4.1.1dpi10_3	CLAFUR5_14079_R4.1.3dpi14_3	11.96	15.3594	0.11058	0.438698	0.761339	Yes	hypothetical protein				MFS transporter PfmaC
CLAFUR5_06680	CLAFUR5_06680_R4.1.1dpi12_2	CLAFUR5_06680_R4.1.1dpi10_1	11.13	10.7465	18.7297	13.351	7.22658	Yes	Major facilitator-type transporter ecdD				Major facilitator-type transporter ecdD
CLAFUR5_14079	CLAFUR5_14079_R4.1.1dpi10_3	CLAFUR5_14079_R4.2.1dpi12_1	7.54	33.9242	3.30136	4.28655	13.3781	Yes	hypothetical protein				MFS transporter PfmaC
CLAFUR5_09903	CLAFUR5_09903_R4.1.1dpi14_3	CLAFUR5_09903_R4.1.2dpi2_1	5.54	52.3333	34.995	34.4596	39.6342	Yes	hypothetical protein				hypothetical protein
CLAFUR5_03614	CLAFUR5_03614_R4.1.1dpi14_2	CLAFUR5_03614_R4.1.1dpi10_1	7.79	21.255	1.96529	4.4898	6.72308	Yes	hypothetical protein				hypothetical protein
CLAFUR5_12639	CLAFUR5_12639_R4.1.1dpi14_3	CLAFUR5_12639_R4.1.4dpi8_2	11.02	83.3129	131.54	185.565	139.178	Yes	Bifonsecin B biosynthesis cluster protein A		secreted		Bifonsecin B biosynthesis cluster protein A
CLAFUR5_10361	CLAFUR5_10361_R4.1.1dpi14_1	CLAFUR5_10361_R4.1.2dpi14_2	10.86	8.89868	2.29917	1.14874	9.90478	No	FAD-dependent monooxygenase phnB				FAD-dependent monooxygenase phnB
CLAFUR5_02864	CLAFUR5_02864_R4.1.2dpi2_2	CLAFUR5_02864_R4.1.1dpi2_1	7.95	6.05174	75.6682	15.1347	13.5242	No	Glutathione S-transferase 1				Glutathione S-transferase 1
CLAFUR5_13190	CLAFUR5_13190_R4.1.1dpi14_1	CLAFUR5_13190_R4.1.1dpi8_1	9.31	5.54398	11.316	5.84193	2.79424	Yes	Uncharacterized transporter YIL166C				Uncharacterized transporter YIL166C
CLAFUR5_09695	CLAFUR5_09695_R4.1.1dpi10_2	CLAFUR5_09695_R4.1.2dpi14_1	6.52	110.198	130.882	130.248	70.9493	No	Thiamine thiazole synthase				Thiamine thiazole synthase
CLAFUR5_06080	CLAFUR5_06080_R4.1.1dpi14_1	CLAFUR5_06080_R4.1.2dpi14_1	6.96	0.955762	4.20482	3.52608	0	No	hypothetical protein				hypothetical protein
CLAFUR5_05547	CLAFUR5_05547_R4.1.1dpi12_3	CLAFUR5_05547_R4.1.1dpi2_3	9.66	4.8065	10.6072	3.64994	2.44627	Yes	hypothetical protein				hypothetical protein
CLAFUR5_14079	CLAFUR5_14079_R4.1.1dpi10_3	CLAFUR5_14079_R4.1.2dpi12_2	11.85	15.3594	0.789822	0.438698	1.6088	No	hypothetical protein				hypothetical protein
CLAFUR5_08855	CLAFUR5_08855_R4.1.2dpi6_2	CLAFUR5_08855_R4.2.1dpi12_2	11.65	5.5736	0.421034	0	1.1115	Yes	hypothetical protein				hypothetical protein
CLAFUR5_08855	CLAFUR5_08855_R4.1.1dpi12_2	CLAFUR5_08855_R4.1.2dpi6_2	11.42	2.24818	5.5736	1.35475	0	Yes	hypothetical protein				hypothetical protein
CLAFUR5_07377	CLAFUR5_07377_R4.1.3dpi12_2	CLAFUR5_07377_R4.1.1dpi12_1	10.85	1.37256	0.155845	0.544647	2.18549	No	hypothetical protein				hypothetical protein
CLAFUR5_07377	CLAFUR5_07377_R4.1.1dpi12_2	CLAFUR5_07377_R4.1.3dpi12_2	10.67	0.462578	1.37256	2.34975	0.544647	Yes	hypothetical protein				hypothetical protein
CLAFUR5_01137	CLAFUR5_01137_R4.1.1dpi6_2	CLAFUR5_01137_R4.1.1dpi2_1	5.85	90.1829	59.3072	41.0646	43.6464	No	hypothetical protein				Mitochondrial metal transporter 2
CLAFUR5_00093	CLAFUR5_00093_R4.1.2dpi12_2	CLAFUR5_00093_R4.1.1dpi4_3	11.25	3.7366	6.69204	12.4269	10.6488	Yes	Oxidase ustYa				Oxidase ustYa
CLAFUR5_20191	CLAFUR5_20191_R4.1.1dpi14_1	CLAFUR5_20191_R4.1.1dpi12_2	9.27	1.97135	5.47695	2.00717	0	No	hypothetical protein				hypothetical protein
CLAFUR5_00864	CLAFUR5_00864_R4.1.1dpi12_1	CLAFUR5_00864_R4.1.1dpi2_1	4.93	15.5475	7.59103	7.90464	17.0819	Yes	Protein lsb5				Protein lsb5
CLAFUR5_14590	CLAFUR5_14590_R4.1.1dpi10_1	CLAFUR5_14590_R4.1.1dpi10_2	8.36	1.27058	2.38956	5.80682	0.708206	No	hypothetical protein		secreted		hypothetical protein		secreted
CLAFUR5_13963	CLAFUR5_13963_R4.1.1dpi14_1	CLAFUR5_13963_R4.1.1dpi6_3	9.02	0.33327	2.37939	1.97865	0	No	2-oxoglutarate-dependent dioxygenase citB				2-oxoglutarate-dependent dioxygenase citB
CLAFUR5_13209	CLAFUR5_13209_R4.1.1dpi10_1	CLAFUR5_13209_R4.1.2dpi10_1	7.61	0	12.2383	5.95974	2.99655	No	eRF1 methyltransferase catalytic subunit MTQ2				eRF1 methyltransferase catalytic subunit MTQ2
CLAFUR5_04943	CLAFUR5_04943_R4.1.1dpi14_1	CLAFUR5_04943_R4.1.1dpi8_1	7.91	0	1.3776	0.498235	0.431161	Yes	hypothetical protein				hypothetical protein
CLAFUR5_12434	CLAFUR5_12434_R4.1.1dpi14_1	CLAFUR5_12434_R4.1.1dpi2_3	6.88	4.89119	1.64062	1.85939	5.99655	No	Ubiquitin-like-conjugating enzyme ATG10				Ubiquitin-like-conjugating enzyme ATG10
CLAFUR5_06423	CLAFUR5_06423_R4.1.1dpi14_2	CLAFUR5_06423_R4.1.2dpi14_2	7.66	0	17.5915	4.13007	0.532561	No	Probable endopolygalacturonase C	GH28			Probable endopolygalacturonase C	GH28
CLAFUR5_08185	CLAFUR5_08185_R4.1.1dpi8_1	CLAFUR5_08185_R4.2.1dpi6_2	7.42	4.00892	17.0323	6.07535	0.724268	No	Probable secreted lipase ARB_02369		secreted		Probable secreted lipase ARB_02369
CLAFUR5_07946	CLAFUR5_07946_R4.1.3dpi14_2	CLAFUR5_07946_R4.1.1dpi2_1	7.57	7.84167	0	0	2.15199	Yes	hypothetical protein				Folylpolyglutamate synthase
CLAFUR5_03585	CLAFUR5_03585_R4.1.2dpi12_1	CLAFUR5_03585_R4.1.2dpi8_1	8.81	2.54826	5.44471	4.60742	0.385704	Yes	GTPase-activating protein gyp10				GTPase-activating protein gyp10
CLAFUR5_03483	CLAFUR5_03483_R4.1.2dpi2_3	CLAFUR5_03483_R4.1.1dpi12_1	7.41	3.04046	0	0	1.26413	Yes	High-affinity glucose transporter ght2				hypothetical protein
CLAFUR5_01047	CLAFUR5_01047_R4.1.1dpi14_1	CLAFUR5_01047_R4.1.3dpi12_2	9.38	16.8577	54.7867	37.8525	20.9001	Yes	Free methionine-R-sulfoxide reductase				hypothetical protein
CLAFUR5_13167	CLAFUR5_13167_R4.1.1dpi10_1	CLAFUR5_13167_R4.1.2dpi10_1	5.32	0	12.9495	8.13382	1.47395	Yes	Exosome complex exonuclease rrp6				Exosome complex exonuclease rrp6
CLAFUR5_08855	CLAFUR5_08855_R4.1.1dpi6_2	CLAFUR5_08855_R4.2.1dpi12_2	10.69	1.0099	0.421034	0	1.1115	Yes	hypothetical protein				hypothetical protein
CLAFUR5_02469	CLAFUR5_02469_R4.1.1dpi14_1	CLAFUR5_02469_R4.1.1dpi12_1	5.37	6.80332	0	0.689101	3.7883	No	Uncharacterized secreted glycosidase ARB_07629	GH92	secreted		Uncharacterized secreted glycosidase ARB_07629	GH92	secreted
CLAFUR5_07711	CLAFUR5_07711_R4.1.1dpi14_1	CLAFUR5_07711_R4.1.1dpi10_2	9.38	3.07625	9.64225	6.77852	3.82362	No	Uncharacterized protein YIL067C				Uncharacterized protein YIL067C
CLAFUR5_06140	CLAFUR5_06140_R4.1.1dpi10_1	CLAFUR5_06140_R4.1.1dpi12_3	9.42	35.484	20.648	26.7277	32.755	No	RutC family protein PH0854				RutC family protein PH0854
CLAFUR5_04224	CLAFUR5_04224_R4.1.1dpi14_1	CLAFUR5_04224_R4.1.2dpi14_2	9.6	0.211042	1.22221	0.955927	0.702857	Yes	hypothetical protein				hypothetical protein
CLAFUR5_03614	CLAFUR5_03614_R4.1.1dpi14_2	CLAFUR5_03614_R4.1.2dpi10_1	7.67	21.255	8.17175	4.4898	7.11833	Yes	hypothetical protein				hypothetical protein
CLAFUR5_05126	CLAFUR5_05126_R4.1.1dpi10_3	CLAFUR5_05126_R4.1.1dpi12_2	11.22	3.8114	2.39649	1.1553	2.05843	No	Pantothenate transporter liz1				hypothetical protein
CLAFUR5_10232	CLAFUR5_10232_R4.1.1dpi10_2	CLAFUR5_10232_R4.1.1dpi2_2	5.89	0	4.78774	3.32327	3.05118	Yes	hypothetical protein				hypothetical protein
CLAFUR5_08608	CLAFUR5_08608_R4.1.1dpi14_1	CLAFUR5_08608_R4.1.1dpi6_3	4.67	4.59744	13.5756	17.8655	0	Yes	hypothetical protein				hypothetical protein		secreted
CLAFUR5_01577	CLAFUR5_01577_R4.1.1dpi14_1	CLAFUR5_01577_R4.1.1dpi8_2	11.22	0.68531	2.03944	1.11036	0.248543	Yes	hypothetical protein				hypothetical protein		secreted	candidate effector
CLAFUR5_07427	CLAFUR5_07427_R4.1.1dpi8_1	CLAFUR5_07427_R4.1.2dpi6_1	5.53	23.3041	0.885442	10.1412	16.9778	No	Protein FMP42				Protein FMP42
CLAFUR5_05475	CLAFUR5_05475_R4.1.2dpi2_2	CLAFUR5_05475_R4.1.2dpi2_3	5.78	58.936	0	34.9567	42.2756	No	Glutathione S-transferase omega-like 2				Glutathione S-transferase omega-like 2
CLAFUR5_14517	CLAFUR5_14517_R4.1.1dpi14_2	CLAFUR5_14517_R4.1.3dpi12_3	7.53	14.549	25.7721	18.0132	14.5822	Yes	Probable aspartate-semialdehyde dehydrogenase				Probable aspartate-semialdehyde dehydrogenase
CLAFUR5_13193	CLAFUR5_13193_R4.1.1dpi10_1	CLAFUR5_13193_R4.1.1dpi4_3	7.37	1.25675	22.9457	10.9386	1.02299	Yes	FAD-linked oxidoreductase sorD	AA7			FAD-linked oxidoreductase sorD	AA7
CLAFUR5_07739	CLAFUR5_07739_R4.1.1dpi12_2	CLAFUR5_07739_R4.1.2dpi12_2	7.23	2.84089	15.9624	8.94099	0.684371	Yes	hypothetical protein				hypothetical protein
CLAFUR5_07427	CLAFUR5_07427_R4.1.1dpi8_1	CLAFUR5_07427_R4.1.1dpi2_3	9.17	6.35745	0	1.79173	6.32576	No	Protein FMP42				Protein FMP42
CLAFUR5_06491	CLAFUR5_06491_R4.1.1dpi12_1	CLAFUR5_06491_R4.1.1dpi2_3	9.36	12.0551	7.13349	3.48334	5.78912	No	hypothetical protein				hypothetical protein
CLAFUR5_01931	CLAFUR5_01931_R4.1.1dpi12_2	CLAFUR5_01931_R4.1.1dpi2_1	7.06	1.30279	4.00859	2.41474	0	Yes	hypothetical protein	AA11	secreted	candidate effector	hypothetical protein	AA11	secreted	candidate effector
CLAFUR5_01196	CLAFUR5_01196_R4.1.1dpi2_1	CLAFUR5_01196_R4.1.2dpi12_1	7.48	30.5188	8.85384	10.9779	18.5811	No	Zinc transporter zipt-7.1		secreted		Zinc transporter zipt-7.1
CLAFUR5_08136	CLAFUR5_08136_R4.1.3dpi10_3	CLAFUR5_08136_R4.1.1dpi4_2	6.77	45.2094	7.43655	17.2453	77.7011	No	hypothetical protein				hypothetical protein
CLAFUR5_02864	CLAFUR5_02864_R4.1.2dpi2_2	CLAFUR5_02864_R4.1.1dpi2_1	10.68	9.11632	6.64244	8.45332	13.244	No	Glutathione S-transferase 1				Glutathione S-transferase 1
CLAFUR5_13405	CLAFUR5_13405_R4.1.2dpi14_1	CLAFUR5_13405_R4.1.4dpi8_2	9.51	1.29719	4.69922	1.76714	0.676642	Yes	hypothetical protein				hypothetical protein
CLAFUR5_13303	CLAFUR5_13303_R4.1.1dpi14_3	CLAFUR5_13303_R4.1.2dpi14_1	8.83	0.271744	1.13744	1.52727	0.314735	Yes	Cytochrome P450 monooxygenase cypX				Probable sterigmatocystin biosynthesis P450 monooxygenase STCB
CLAFUR5_13263	CLAFUR5_13263_R4.1.1dpi10_1	CLAFUR5_13263_R4.1.1dpi2_1	9.68	4.05122	1.61301	0.935787	1.39822	Yes	PH and SEC7 domain-containing protein C11E3.11c				PH and SEC7 domain-containing protein C11E3.11c
CLAFUR5_09276	CLAFUR5_09276_R4.1.2dpi14_1	CLAFUR5_09276_R4.1.1dpi2_1	10.71	0.540065	1.63145	1.99304	0	No	Efflux pump dotC				Efflux pump dotC
CLAFUR5_07306	CLAFUR5_07306_R4.1.1dpi14_3	CLAFUR5_07306_R4.2.1dpi10_2	9.11	2.45336	3.5744	1.27321	0.368409	Yes	Oxidoreductase AN1596				hypothetical protein
CLAFUR5_04575	CLAFUR5_04575_R4.1.1dpi12_1	CLAFUR5_04575_R4.1.1dpi6_2	9.72	0.41891	3.76559	0.551091	0	No	ABC-type transporter cicA				ABC-type transporter cicA
CLAFUR5_08397	CLAFUR5_08397_R4.1.2dpi4_3	CLAFUR5_08397_R4.2.1dpi8_2	5.24	8.70756	2.99586	5.50761	8.99479	No	Heat shock 70 kDa protein 12A				hypothetical protein
CLAFUR5_01818	CLAFUR5_01818_R4.1.1dpi12_2	CLAFUR5_01818_R4.1.5dpi12_2	7.53	9.56538	41.573	13.3066	3.47982	Yes	Short chain dehydrogenase/reductase dpchG				Short chain dehydrogenase/reductase dpchG
CLAFUR5_01440	CLAFUR5_01440_R4.1.2dpi12_3	CLAFUR5_01440_R4.1.1dpi2_1	9.05	2.31443	5.15325	3.68678	1.09795	No	Pantothenate transporter liz1				Pantothenate transporter liz1
CLAFUR5_12336	CLAFUR5_12336_R4.1.1dpi8_3	CLAFUR5_12336_R4.1.1dpi2_2	9.56	5.34629	1.64399	1.45232	2.51176	No	Lactose permease				Lactose permease
CLAFUR5_08855	CLAFUR5_08855_R4.1.1dpi12_2	CLAFUR5_08855_R4.1.1dpi6_2	9.36	0.12284	2.75296	2.24818	1.0099	Yes	hypothetical protein				hypothetical protein
CLAFUR5_11246	CLAFUR5_11246_R4.1.1dpi14_2	CLAFUR5_11246_R4.1.2dpi14_2	9.25	0	2.96864	1.78916	0	No	hypothetical protein				hypothetical protein
CLAFUR5_06950	CLAFUR5_06950_R4.1.1dpi8_3	CLAFUR5_06950_R4.1.1dpi4_3	7.48	8.93051	0.761734	4.18851	7.0554	No	Deoxyhypusine synthase				Deoxyhypusine synthase
CLAFUR5_06894	CLAFUR5_06894_R4.1.1dpi2_2	CLAFUR5_06894_R4.1.1dpi12_2	8.16	0.735145	0.359571	0.337706	4.69834	No	hypothetical protein		secreted		hypothetical protein
CLAFUR5_05504	CLAFUR5_05504_R4.1.1dpi14_2	CLAFUR5_05504_R4.1.1dpi8_2	9.45	4.30145	12.5498	5.1856	2.04497	No	hypothetical protein				hypothetical protein
CLAFUR5_07956	CLAFUR5_07956_R4.1.1dpi2_3	CLAFUR5_07956_R4.1.3dpi2_1	8	0	0	0	0	Yes	hypothetical protein				hypothetical protein
CLAFUR5_08576	CLAFUR5_08576_R4.1.1dpi10_2	CLAFUR5_08576_R4.1.2dpi14_2	10.32	0.888624	1.31961	3.54759	1.31595	Yes	hypothetical protein				hypothetical protein
CLAFUR5_02403	CLAFUR5_02403_R4.1.1dpi2_2	CLAFUR5_02403_R4.1.1dpi2_1	5.73	71.758	52.7328	29.4515	32.3598	No	Septum-promoting GTP-binding protein 1				Septum-promoting GTP-binding protein 1
CLAFUR5_12216	CLAFUR5_12216_R4.1.1dpi12_2	CLAFUR5_12216_R4.1.2dpi12_2	9.28	0.547403	1.24771	0.94352	0.553264	No	hypothetical protein				hypothetical protein
CLAFUR5_20084	CLAFUR5_20084_R4.1.1dpi12_3	CLAFUR5_20084_R4.1.1dpi14_2	9.06	47.4877	72.6962	67.7147	45.5239	Yes	hypothetical protein		secreted	candidate effector	hypothetical protein		secreted	candidate effector
CLAFUR5_10847	CLAFUR5_10847_R4.1.1dpi14_1	CLAFUR5_10847_R4.1.1dpi4_2	7.36	0	3.50988	1.63369	0	Yes	hypothetical protein				hypothetical protein
CLAFUR5_06832	CLAFUR5_06832_R4.1.1dpi12_2	CLAFUR5_06832_R4.1.2dpi12_2	7.25	0.119187	2.59206	1.48158	0	Yes	Acyl-CoA ligase clz12				Acyl-CoA ligase M9
CLAFUR5_06495	CLAFUR5_06495_R4.1.1dpi10_1	CLAFUR5_06495_R4.1.2dpi8_1	9.95	3.53272	15.8563	4.06699	3.78034	Yes	hypothetical protein				hypothetical protein
CLAFUR5_08161	CLAFUR5_08161_R4.1.1dpi14_2	CLAFUR5_08161_R4.1.1dpi4_3	9.94	0.192896	0.971945	0.388666	0.364033	Yes	hypothetical protein				hypothetical protein
CLAFUR5_01545	CLAFUR5_01545_R4.1.5dpi14_1	CLAFUR5_01545_R4.1.1dpi12_1	4.19	2.01459	0.814482	0.778718	12.4273	Yes	Uncharacterized zinc-type alcohol dehydrogenase-like protein YycR				Glutathione-independent formaldehyde dehydrogenase
CLAFUR5_00093	CLAFUR5_00093_R4.1.2dpi12_2	CLAFUR5_00093_R4.1.1dpi14_3	10.52	3.7366	6.41824	12.4269	4.70741	Yes	Oxidase ustYa				Oxidase ustYa
CLAFUR5_20130	CLAFUR5_20130_R4.1.4dpi14_1	CLAFUR5_20130_R4.1.7dpi14_1	10	0	0	0	0	Yes	hypothetical protein		secreted	candidate effector	hypothetical protein
CLAFUR5_04829	CLAFUR5_04829_R4.1.1dpi14_1	CLAFUR5_04829_R4.1.2dpi12_1	9.37	0	1.21659	0.553987	0	Yes	hypothetical protein		secreted		hypothetical protein		secreted
CLAFUR5_07199	CLAFUR5_07199_R4.1.1dpi14_3	CLAFUR5_07199_R4.1.2dpi12_1	7.64	2.57689	0	0.360146	0.934809	No	Zn(2)-C6 fungal-type transcription factor afumD				Zn(2)-C6 fungal-type transcription factor afumD
CLAFUR5_12011	CLAFUR5_12011_R4.1.1dpi12_1	CLAFUR5_12011_R4.1.1dpi2_2	6.67	11.588	15.5023	9.96205	2.13241	Yes	Transcription factor SFP1				Transcription factor SFP1
CLAFUR5_08768	CLAFUR5_08768_R4.1.1dpi14_1	CLAFUR5_08768_R4.1.2dpi14_1	8	0	0	0	0	Yes	Polyubiquitin				hypothetical protein
CLAFUR5_01818	CLAFUR5_01818_R4.1.1dpi12_2	CLAFUR5_01818_R4.1.1dpi2_2	7.13	9.56538	23.2085	13.3066	2.82883	Yes	Short chain dehydrogenase/reductase dpchG				Short chain dehydrogenase/reductase dpchG
CLAFUR5_01505	CLAFUR5_01505_R4.1.1dpi12_2	CLAFUR5_01505_R4.2.1dpi4_1	6.85	23.3971	33.606	55.4238	41.4825	Yes	Choline transport protein				hypothetical protein		secreted	candidate effector
CLAFUR5_13961	CLAFUR5_13961_R4.1.2dpi12_2	CLAFUR5_13961_R4.1.2dpi10_1	4.62	0	1.67956	3.83023	0.10668	No	Non-reducing polyketide synthase pkbA				Non-reducing polyketide synthase pkbA
CLAFUR5_13166	CLAFUR5_13166_R4.1.1dpi2_3	CLAFUR5_13166_R4.1.1dpi14_2	11.32	1.43856	0.24264	0.024558	0.639588	Yes	hypothetical protein				hypothetical protein
CLAFUR5_08855	CLAFUR5_08855_R4.1.1dpi12_3	CLAFUR5_08855_R4.1.2dpi6_2	11.74	0.81099	5.5736	0.702646	0	Yes	hypothetical protein				hypothetical protein
CLAFUR5_11018	CLAFUR5_11018_R4.1.1dpi14_3	CLAFUR5_11018_R4.1.1dpi4_3	5.95	5.84837	21.2077	10.0593	9.68242	Yes	hypothetical protein				Protoporphyrin uptake protein 1
CLAFUR5_01674	CLAFUR5_01674_R4.1.1dpi10_1	CLAFUR5_01674_R4.2.1dpi14_2	10.88	13.385	11.4914	12.2595	14.6906	Yes	hypothetical protein				Multidrug resistance protein fnx1
CLAFUR5_02721	CLAFUR5_02721_R4.1.1dpi10_2	CLAFUR5_02721_R4.1.2dpi8_2	11.35	1.66232	0.572523	0.647855	1.16758	No	hypothetical protein				hypothetical protein
CLAFUR5_01507	CLAFUR5_01507_R4.1.1dpi8_2	CLAFUR5_01507_R4.2.1dpi8_1	9.79	1.31519	6.14995	1.87163	1.30785	No	Solute carrier family 40 member 1				Solute carrier family 40 member 1
CLAFUR5_00740	CLAFUR5_00740_R4.1.1dpi6_1	CLAFUR5_00740_R4.1.1dpi2_1	9.73	9.46397	6.75378	4.20945	4.63646	Yes	Glucose-induced degradation protein 4 homolog				Glucose-induced degradation protein 4 homolog
CLAFUR5_13572	CLAFUR5_13572_R4.1.1dpi14_1	CLAFUR5_13572_R4.1.1dpi6_2	9.51	1.03179	2.78504	1.62638	1.05425	No	Alcohol dehydrogenase 6				Alcohol dehydrogenase 6
CLAFUR5_12478	CLAFUR5_12478_R4.1.1dpi6_2	CLAFUR5_12478_R4.1.1dpi6_3	9.37	0.447161	1.74012	0.752759	0.160061	No	MFS-type transporter cnsO				MFS-type transporter cnsO
CLAFUR5_12489	CLAFUR5_12489_R4.1.1dpi12_2	CLAFUR5_12489_R4.1.1dpi14_1	8.93	0.504737	1.89768	2.10165	0.511872	Yes	hypothetical protein				hypothetical protein
CLAFUR5_08992	CLAFUR5_08992_R4.1.1dpi14_2	CLAFUR5_08992_R4.1.1dpi10_2	7.39	0	2.34804	1.16563	0.131167	Yes	hypothetical protein	GH35			hypothetical protein	GH35
CLAFUR5_10251	CLAFUR5_10251_R4.1.2dpi12_2	CLAFUR5_10251_R4.1.1dpi6_2	9.87	3.25164	5.66698	1.8168	1.65425	Yes	Probable dipeptidyl-peptidase 5		secreted		Probable dipeptidyl-peptidase 5
CLAFUR5_04417	CLAFUR5_04417_R4.1.1dpi12_1	CLAFUR5_04417_R4.1.3dpi10_1	9.37	2.65556	0.847994	0.644089	1.4671	Yes	hypothetical protein				ABC transporter gloK		secreted
CLAFUR5_03559	CLAFUR5_03559_R4.1.1dpi14_2	CLAFUR5_03559_R4.1.2dpi14_2	9.2	0.744316	2.16438	0.946978	0	Yes	hypothetical protein				hypothetical protein
CLAFUR5_05601	CLAFUR5_05601_R4.1.1dpi14_2	CLAFUR5_05601_R4.1.2dpi14_2	11.14	0.360149	2.18227	2.23106	0.850671	Yes	hypothetical protein				hypothetical protein
CLAFUR5_00676	CLAFUR5_00676_R4.1.1dpi2_2	CLAFUR5_00676_R4.1.2dpi8_3	4.85	9.3889	0	1.8132	14.4696	Yes	hypothetical protein				hypothetical protein
CLAFUR5_05504	CLAFUR5_05504_R4.1.1dpi8_2	CLAFUR5_05504_R4.1.1dpi2_1	9.54	12.5498	3.16722	2.04497	4.80914	No	hypothetical protein				hypothetical protein
CLAFUR5_07798	CLAFUR5_07798_R4.1.1dpi14_2	CLAFUR5_07798_R4.1.1dpi2_3	9.82	0.202672	3.34006	0.605178	0.293325	No	Notoamide biosynthesis cluster protein M'				Notoamide biosynthesis cluster protein M'
CLAFUR5_01920	CLAFUR5_01920_R4.1.1dpi2_1	CLAFUR5_01920_R4.1.2dpi14_2	8.21	20.1221	18.8135	14.3094	25.6029	Yes	hypothetical protein				hypothetical protein
CLAFUR5_01522	CLAFUR5_01522_R4.1.1dpi14_2	CLAFUR5_01522_R4.1.3dpi2_1	9.8	8.27132	26.3618	2.16399	0.18666	Yes	hypothetical protein				hypothetical protein		secreted	candidate effector
